# Supplementary material for: MolData, a molecular benchmark for disease and target based machine learning
Source: J Cheminform. 2022 Mar 7;14:10. doi: 10.1186/s13321-022-00590-y (PMC8899453; doi:10.1186/s13321-022-00590-y)
Supplement: Supplementary file 1 — Additional file 1. MolData Data. The main training dataset consisting of 1.4 million molecules with 600 label columns (all_molecular_data). Moreover, the mapping between the 600 datasets and their corresponding disease (aid_disease_mapping) and target (aid_target_mapping) categories. [file 13321_2022_590_MOESM1_ESM.zip]

Archive with 4 entries (4 files):
- aid_target_mapping.csv
- all_molecular_data.csv
- data_reference_list.txt
- aid_disease_mapping.csv
