# Supplementary material for: MolData, a molecular benchmark for disease and target based machine learning
Source: J Cheminform. 2022 Mar 7;14:10. doi: 10.1186/s13321-022-00590-y (PMC8899453; doi:10.1186/s13321-022-00590-y)
Supplement: Supplementary file 1 — Additional file 1. MolData Data. The main training dataset consisting of 1.4 million molecules with 600 label columns (all_molecular_data). Moreover, the mapping between the 600 datasets and their corresponding disease (aid_disease_mapping) and target (aid_target_mapping) categories. [file 13321_2022_590_MOESM1_ESM.zip › aid_target_mapping.csv]

AID	Membrane receptor	Enzyme (other)	Nuclear receptor	Hydrolase	Protease	Transcription factor	Kinase	Epigenetic regulator	Ion channel	Transferase	Oxidoreductase	Transporter	NTPase	Phosphatase
activity_1554	0	0	0	0	0	0	0	0	0	0	0	0	0	0
activity_2732	0	0	0	0	0	1	0	0	0	0	0	0	0	0
activity_1085	0	0	0	0	0	0	0	0	0	0	0	0	0	0
activity_1236	0	0	0	0	1	0	0	0	0	0	0	0	0	0
activity_1274	0	0	0	0	0	0	0	0	0	0	0	0	0	0
activity_781	0	0	0	0	0	0	0	0	0	0	0	0	0	0
activity_422	0	0	0	0	0	0	0	0	0	0	0	0	0	0
activity_1224905	0	0	0	0	0	0	0	0	0	0	0	0	0	0
activity_624256	0	0	0	0	0	0	0	0	0	0	0	0	0	0
activity_588358	0	0	0	0	0	0	0	0	0	0	0	0	0	0
activity_1346378	0	0	0	0	0	0	0	0	0	1	0	0	0	0
activity_743266	1	0	0	0	0	0	0	0	0	0	0	0	0	0
activity_624417	1	0	0	0	0	0	0	0	0	0	0	0	0	0
activity_624418	0	0	0	0	0	0	0	0	0	0	0	0	0	0
activity_652104	0	0	0	0	0	0	0	0	0	0	0	0	0	0
activity_602310	0	0	0	1	0	0	0	0	0	0	0	0	0	0
activity_588579	0	1	0	0	0	0	0	0	0	0	0	0	0	0
activity_504847	0	0	1	0	0	0	0	0	0	0	0	0	0	0
activity_651635	0	0	0	0	0	0	0	0	0	0	0	0	0	0
activity_743255	0	0	0	0	1	0	0	0	0	0	0	0	0	0
activity_588591	0	0	0	0	0	0	0	0	0	1	0	0	0	0
activity_588590	0	0	0	0	0	0	0	0	0	1	0	0	0	0
activity_504845	0	0	0	0	0	0	0	0	0	0	0	0	0	0
activity_504327	0	0	0	0	0	0	0	1	0	0	0	0	0	0
activity_504648	0	0	0	0	0	0	0	0	0	0	0	0	0	0
activity_602313	0	0	0	1	0	0	0	0	0	0	0	0	0	0
activity_624172	1	0	0	0	0	0	0	0	0	0	0	0	0	0
activity_624246	0	0	0	0	0	0	0	0	0	0	0	0	0	0
activity_652106	0	0	0	0	0	0	0	0	0	0	0	0	0	0
activity_2676	1	0	0	0	0	0	0	0	0	0	0	0	0	0
activity_652025	0	0	0	0	0	0	0	0	0	0	0	0	0	0
activity_720504	0	0	0	0	0	0	1	0	0	0	0	0	0	0
activity_720542	0	0	0	0	0	0	0	0	0	0	0	0	0	0
activity_651725	0	0	0	0	0	0	0	0	0	0	0	0	0	0
activity_651768	0	1	0	0	0	0	0	0	0	0	0	0	0	0
activity_504444	0	0	0	0	0	1	0	0	0	0	0	0	0	0
activity_743279	0	0	0	0	0	0	0	0	0	0	0	0	0	0
activity_651644	0	0	0	0	0	0	0	0	0	0	0	0	0	0
activity_651550	0	0	0	0	0	0	1	0	0	0	0	0	0	0
activity_1259400	1	0	0	0	0	0	0	0	0	0	0	0	0	0
activity_720551	0	0	0	0	0	0	0	0	0	0	0	0	0	0
activity_720553	0	0	0	0	0	0	0	0	0	0	0	0	0	0
activity_651965	0	0	0	0	1	0	0	0	0	0	0	0	0	0
activity_540263	0	0	0	0	0	0	0	0	0	0	0	0	0	0
activity_485314	0	1	0	0	0	0	0	0	0	0	0	0	0	0
activity_651724	0	0	0	1	0	0	0	0	0	0	0	0	0	0
activity_488837	0	1	0	0	0	0	0	0	0	0	0	0	0	0
activity_485353	0	1	0	0	0	0	0	0	0	0	0	0	0	0
activity_540303	1	0	0	0	1	0	0	0	0	0	0	0	0	0
activity_485298	0	0	0	0	0	0	0	0	0	0	0	0	0	0
activity_504706	0	0	0	0	0	1	0	0	0	0	0	0	0	0
activity_485313	0	0	0	0	0	0	0	0	0	0	0	1	0	0
activity_485297	0	0	0	1	0	0	0	0	0	0	0	0	0	0
activity_2551	0	0	1	0	0	0	0	0	0	0	0	0	0	0
activity_2546	0	0	1	0	0	0	0	0	0	0	0	0	0	0
activity_540276	0	0	0	0	0	0	0	0	0	0	0	0	0	0
activity_540256	0	0	0	0	0	0	0	0	0	0	0	0	0	0
activity_2662	0	0	0	0	0	0	0	1	0	0	0	0	0	0
activity_2315	0	0	0	1	0	0	0	0	0	0	0	0	0	0
activity_2675	0	0	0	0	0	0	0	0	0	0	0	0	0	0
activity_2326	0	0	0	0	0	0	0	0	0	0	0	0	0	0
activity_2549	0	1	0	0	0	0	0	0	0	0	0	0	0	0
activity_880	0	1	0	0	0	0	0	0	0	0	0	0	0	0
activity_2147	0	0	0	0	0	0	0	1	0	0	0	0	0	0
activity_485360	0	0	0	0	0	0	0	1	0	0	0	0	0	0
activity_1458	0	0	0	0	0	0	0	1	0	0	0	0	0	0
activity_1487	0	0	0	0	0	0	0	0	0	0	0	0	0	0
activity_445	0	0	0	0	0	0	0	0	0	0	0	0	0	0
activity_1259318	0	0	0	0	0	0	0	0	0	0	0	0	0	0
activity_602429	0	0	0	0	0	0	0	0	0	0	0	0	0	0
activity_624304	0	0	0	0	0	0	0	0	0	0	0	0	0	0
activity_624352	0	0	0	0	0	1	0	0	0	0	0	0	0	0
activity_651699	0	0	0	0	0	0	0	0	0	1	0	0	0	0
activity_651647	0	0	0	0	1	0	0	0	0	0	0	0	0	0
activity_1347056	0	0	0	0	0	0	0	0	0	0	0	0	0	0
activity_588405	0	0	0	0	0	0	0	0	0	0	0	0	0	0
activity_588493	0	0	0	0	0	0	0	0	0	0	0	0	0	0
activity_1259313	0	0	0	0	0	0	0	0	0	0	0	0	0	0
activity_489030	0	0	0	0	0	0	0	0	0	0	0	0	0	0
activity_489031	0	0	0	0	0	0	0	0	0	0	0	0	0	0
activity_485273	0	0	0	0	0	0	0	0	0	1	0	0	0	0
activity_2071	0	0	0	0	0	0	0	0	0	0	0	0	0	0
activity_485	1	0	0	0	0	0	0	0	0	0	0	0	0	0
activity_1259388	0	0	0	0	0	0	0	1	0	0	0	0	0	0
activity_588692	0	0	0	0	0	0	0	0	0	0	0	0	0	0
activity_720706	0	0	0	0	0	0	0	0	0	0	0	0	0	0
activity_602393	0	0	0	0	0	0	0	1	0	0	0	0	0	0
activity_2099	0	0	0	0	0	0	0	0	0	0	0	0	0	0
activity_504621	0	0	0	0	0	0	0	0	0	0	0	0	0	0
activity_1813	0	0	0	0	0	0	0	0	0	0	0	0	0	0
activity_1814	0	0	0	0	0	0	0	0	0	0	0	0	0	0
activity_1662	0	0	0	0	0	0	1	0	0	0	0	0	0	0
activity_2221	0	1	0	0	0	0	0	0	0	0	0	0	0	0
activity_940	1	0	0	0	0	0	0	0	0	0	0	0	0	0
activity_1422	1	0	0	0	0	0	0	0	0	0	0	0	0	0
activity_1021	0	0	0	0	0	0	0	0	0	0	0	0	0	0
activity_1022	0	0	0	0	0	0	0	0	0	0	0	0	0	0
activity_817	0	0	0	0	0	0	0	0	0	0	0	0	0	0
activity_602162	0	0	0	0	0	0	0	0	0	0	0	1	0	0
activity_588499	0	0	0	0	1	0	0	0	0	0	0	0	0	0
activity_504490	0	0	0	0	0	0	0	0	0	0	0	0	0	0
activity_488847	0	0	0	0	0	0	1	0	0	0	0	0	0	0
activity_2557	1	0	0	0	0	0	0	0	0	0	0	0	0	0
activity_624170	0	0	0	1	0	0	0	0	0	0	0	0	0	0
activity_624171	0	0	0	0	0	1	0	0	0	0	0	0	0	0
activity_624414	0	0	0	0	0	0	0	0	1	0	0	0	0	0
activity_1347076	0	0	0	0	0	0	0	0	0	0	0	0	0	0
activity_1347075	0	0	0	0	0	0	0	0	0	0	0	0	0	0
activity_624415	0	0	0	0	0	0	0	0	1	0	0	0	0	0
activity_1347120	0	0	0	0	0	0	0	0	0	0	0	0	0	0
activity_504339	0	0	0	0	0	0	0	1	0	0	0	0	0	0
activity_504891	0	0	0	0	0	0	0	0	0	0	0	0	0	0
activity_540317	0	0	0	0	0	0	0	1	0	0	0	0	0	0
activity_624202	0	1	0	0	0	0	0	0	0	0	0	0	0	0
activity_720707	0	0	0	0	0	0	0	0	0	0	0	0	0	0
activity_720708	0	0	0	0	0	0	0	0	0	0	0	0	0	0
activity_720709	0	0	0	0	0	0	0	0	0	0	0	0	0	0
activity_720711	0	0	0	0	0	0	0	0	0	0	0	0	0	0
activity_504333	0	0	0	0	0	0	0	1	0	0	0	0	0	0
activity_504332	0	0	0	0	0	0	0	0	0	0	0	0	0	0
activity_540253	0	0	0	0	0	0	0	0	0	0	0	0	0	0
activity_504842	0	0	0	0	0	0	0	0	0	0	0	0	0	0
activity_1463	0	0	0	0	0	0	0	0	0	0	0	0	0	0
activity_1461	1	0	0	0	0	0	0	0	0	0	0	0	0	0
activity_1347165	0	0	0	0	0	0	0	0	0	0	0	0	0	0
activity_1457	0	0	0	1	0	0	0	0	0	0	0	0	0	0
activity_2417	0	0	0	0	0	0	0	0	0	0	0	0	0	0
activity_1454	0	0	0	0	0	0	1	0	0	0	0	0	0	0
activity_1948	0	0	0	0	0	0	0	0	0	0	0	0	0	0
activity_602449	0	0	0	0	0	0	0	0	0	0	0	0	0	0
activity_1224865	0	0	0	0	0	0	0	0	0	0	0	0	0	0
activity_588473	1	0	0	0	0	0	0	0	0	0	0	0	0	0
activity_588475	1	0	0	0	0	0	0	0	0	0	0	0	0	0
activity_493187	0	0	0	0	0	0	0	0	0	1	0	0	0	0
activity_504462	0	1	0	0	0	0	0	0	0	0	0	0	0	0
activity_463195	0	0	0	0	0	0	0	0	0	0	0	0	0	0
activity_485346	0	0	0	0	0	0	0	0	0	0	0	0	0	0
activity_1496	0	0	0	0	0	1	0	0	0	0	0	0	0	0
activity_1012	0	1	0	0	0	0	0	0	0	0	0	0	0	0
activity_1216	0	0	0	0	0	0	0	0	0	0	0	0	0	0
activity_1259310	0	0	0	0	0	0	0	0	0	0	0	0	0	0
activity_743269	0	0	0	1	0	0	0	1	0	0	0	0	0	0
activity_652017	0	0	0	0	0	0	0	1	0	0	0	0	0	0
activity_2642	0	0	0	0	0	0	0	0	1	0	0	0	0	0
activity_488922	0	0	0	0	0	0	0	0	1	0	0	0	0	0
activity_2237	0	0	0	0	0	0	0	0	0	0	0	0	0	0
activity_2247	0	0	0	0	0	0	0	0	0	0	0	0	0	0
activity_624483	0	0	0	0	0	0	0	0	0	0	0	0	0	0
activity_1415	0	0	0	0	0	0	0	0	0	0	0	0	0	0
activity_1423	0	1	0	0	0	0	0	0	0	0	0	0	0	0
activity_1439	0	0	0	0	0	0	0	0	0	0	0	0	0	0
activity_1441	0	1	0	0	0	0	0	0	0	0	0	0	0	0
activity_950	0	0	0	0	0	0	0	0	1	0	0	0	0	0
activity_951	0	0	0	0	0	0	0	0	0	0	0	0	0	0
activity_952	0	0	0	0	0	0	0	0	0	0	0	0	0	0
activity_1007	0	0	0	0	0	0	0	0	1	0	0	0	0	0
activity_1008	0	0	0	0	0	0	0	0	0	0	0	0	0	0
activity_1009	0	0	0	0	0	0	0	0	0	0	0	0	0	0
activity_624263	0	0	0	0	0	0	0	0	0	0	0	0	0	0
activity_651819	0	0	0	0	0	0	0	0	0	0	0	0	0	0
activity_602438	0	0	0	0	0	0	0	0	0	0	0	0	0	0
activity_651636	1	0	0	0	0	0	0	0	0	0	0	0	0	0
activity_493098	1	0	0	0	0	0	0	0	0	0	0	0	0	0
activity_2521	1	0	0	0	0	0	0	0	0	0	0	0	0	0
activity_2520	1	0	0	0	0	0	0	0	0	0	0	0	0	0
activity_1656	0	0	0	0	0	0	0	0	0	0	0	0	0	0
activity_1259374	0	0	0	0	0	0	0	0	0	0	0	0	0	0
activity_1259422	0	0	0	0	0	0	0	0	0	0	0	0	0	0
activity_686940	0	0	1	0	0	0	0	0	0	0	0	0	0	0
activity_720508	0	0	0	0	0	0	0	0	0	0	0	0	0	0
activity_720509	0	0	0	0	0	0	0	0	0	0	0	0	0	0
activity_720543	0	0	0	0	0	0	0	0	0	1	0	0	0	0
activity_720582	0	0	0	0	1	0	0	0	0	0	0	0	0	0
activity_720648	0	0	0	0	1	0	0	0	0	0	0	0	0	0
activity_720700	0	1	0	0	0	0	0	0	0	0	0	0	0	0
activity_720704	0	1	0	0	0	0	0	0	0	0	0	0	0	0
activity_651958	0	1	0	0	0	0	0	0	0	0	0	0	0	0
activity_602396	0	0	1	0	0	0	0	0	0	0	0	0	0	0
activity_624169	1	0	0	0	0	0	0	0	0	0	0	0	0	0
activity_651602	0	1	0	0	0	0	0	0	0	0	0	0	0	0
activity_602229	0	0	1	0	0	0	0	0	0	0	0	0	0	0
activity_588352	0	0	0	0	0	0	0	1	0	0	0	0	0	0
activity_588726	0	0	0	0	0	0	0	0	0	0	0	0	0	0
activity_588354	0	0	0	0	0	0	0	1	0	0	0	0	0	0
activity_651719	1	0	0	0	0	0	0	0	0	0	0	0	0	0
activity_588335	0	0	0	0	0	0	0	0	0	0	0	0	0	0
activity_504326	1	0	0	0	0	0	0	0	0	0	0	0	0	0
activity_504357	1	0	0	0	0	0	0	0	0	0	0	0	0	0
activity_434989	1	0	0	0	0	0	0	0	0	0	0	0	0	0
activity_435030	0	0	0	0	0	0	0	0	0	0	0	0	1	0
activity_449728	0	0	0	0	0	0	0	0	0	0	0	0	0	0
activity_463079	0	0	0	0	0	0	0	0	0	0	0	0	0	0
activity_463141	0	0	0	0	1	0	0	0	0	0	0	0	0	0
activity_463210	0	0	0	0	1	0	0	0	0	0	0	0	0	0
activity_485270	1	0	0	0	0	0	0	0	0	0	0	0	0	0
activity_485272	0	1	0	0	0	0	0	0	0	0	0	0	0	0
activity_2435	1	0	0	0	0	0	0	0	0	0	0	0	0	0
activity_2445	1	0	0	0	0	0	0	0	0	0	0	0	0	0
activity_2606	0	0	0	0	1	0	0	0	0	0	0	0	0	0
activity_2796	0	0	0	0	0	1	0	0	0	0	0	0	0	0
activity_2797	1	0	0	0	0	0	0	0	0	0	0	0	0	0
activity_2280	0	0	0	0	0	0	0	0	0	0	0	0	0	0
activity_1987	0	0	0	0	0	0	0	0	0	0	0	0	0	1
activity_2235	0	0	0	0	0	0	0	0	0	0	0	0	0	1
activity_2300	0	0	1	0	0	0	0	0	0	0	0	0	0	0
activity_1899	0	1	0	0	0	0	0	0	0	0	0	0	0	0
activity_1950	0	0	0	0	0	0	0	0	0	0	0	0	0	0
activity_1962	0	1	0	0	0	0	0	0	0	0	0	0	0	0
activity_1527	0	0	0	1	0	0	0	0	0	0	0	0	0	0
activity_1556	0	0	0	1	0	0	0	0	0	0	0	0	0	0
activity_1700	0	0	0	0	0	1	0	0	0	0	0	0	0	0
activity_1706	0	1	0	0	0	0	0	0	0	0	0	0	0	0
activity_1789	0	0	0	0	0	0	0	0	0	0	0	0	0	0
activity_1800	0	0	0	0	0	0	0	0	0	0	0	0	0	0
activity_1825	0	0	0	0	0	0	0	0	0	0	0	0	0	0
activity_1861	1	0	0	0	0	0	0	0	0	0	0	0	0	0
activity_1304	1	0	0	0	0	0	0	0	0	0	0	0	0	0
activity_1359	1	0	0	0	0	0	0	0	0	0	0	0	0	0
activity_1416	0	0	0	0	0	0	1	0	0	0	0	0	0	0
activity_1424	0	0	0	0	0	0	0	0	1	0	0	0	0	0
activity_1446	0	0	0	0	0	0	1	0	0	0	0	0	0	0
activity_1448	0	0	0	0	0	0	0	0	0	0	0	0	0	0
activity_1481	0	0	0	0	0	0	0	0	0	0	0	1	0	0
activity_1486	0	0	0	0	0	0	0	0	0	0	0	0	0	0
activity_1509	1	0	0	0	0	0	0	0	0	0	0	0	0	0
activity_1510	1	0	0	0	0	0	0	0	0	0	0	0	0	0
activity_1515	0	0	0	1	0	0	0	0	0	0	0	0	0	0
activity_1040	1	0	0	0	0	0	0	0	0	0	0	0	0	0
activity_861	0	0	0	0	0	0	0	0	0	0	0	0	0	0
activity_793	1	0	0	0	0	0	0	0	0	0	0	0	0	0
activity_803	1	0	0	0	0	0	0	0	0	0	0	0	0	0
activity_828	1	0	0	0	0	0	0	0	0	0	0	0	0	0
activity_623870	0	0	0	0	0	0	0	0	0	0	0	0	0	0
activity_743287	0	0	0	0	0	0	0	0	0	0	0	0	0	0
activity_602329	0	1	0	0	0	0	0	0	0	0	0	0	0	0
activity_651654	0	0	0	0	0	0	0	0	0	0	0	0	0	0
activity_602405	0	0	0	0	0	0	0	0	0	0	0	0	0	0
activity_651610	0	0	0	0	0	0	0	0	0	0	0	0	0	0
activity_652154	0	0	0	0	0	1	0	0	0	0	0	0	0	0
activity_504884	0	0	0	0	0	0	0	0	0	0	0	0	0	0
activity_602481	0	0	0	0	0	0	0	0	0	1	0	0	0	0
activity_652163	0	0	0	0	0	0	0	0	0	0	0	0	0	0
activity_651710	0	0	0	0	0	0	0	0	0	0	0	0	0	0
activity_588549	0	1	0	0	0	0	0	0	0	0	0	0	0	0
activity_651711	0	1	0	0	0	0	0	0	0	0	0	0	0	0
activity_652162	0	0	0	1	0	0	0	0	0	0	0	0	0	0
activity_588436	0	0	0	0	0	0	0	0	0	0	0	0	0	0
activity_651687	0	0	0	0	0	0	0	0	0	0	0	0	0	0
activity_651723	0	0	0	0	0	0	0	0	0	0	0	0	0	0
activity_588391	0	0	0	0	0	0	0	0	0	0	0	0	0	0
activity_686996	0	0	0	0	1	0	0	0	0	0	0	0	0	0
activity_720511	0	0	0	0	0	0	0	0	1	0	0	0	0	0
activity_651640	0	0	0	0	0	0	0	0	0	0	0	0	0	0
activity_651661	0	0	0	0	0	0	0	0	0	0	0	0	0	0
activity_743247	0	0	0	0	0	0	0	0	0	0	0	0	0	0
activity_504558	0	0	0	0	0	0	0	0	0	0	0	0	0	0
activity_652197	0	0	0	0	1	0	0	0	0	0	0	0	0	0
activity_488895	0	0	0	0	0	0	0	0	0	0	0	0	0	0
activity_488965	0	0	0	1	0	0	0	0	0	0	0	0	0	0
activity_493131	0	0	0	0	0	0	0	0	0	0	0	0	0	0
activity_504523	0	0	0	0	0	1	0	0	0	0	0	0	0	0
activity_504582	0	0	0	0	0	0	0	0	0	0	0	0	0	0
activity_504423	0	0	0	0	0	0	0	0	0	0	0	0	0	0
activity_602346	0	0	0	0	0	0	0	0	0	0	0	0	0	0
activity_602342	0	0	0	0	0	0	0	0	0	0	0	0	0	0
activity_623901	0	0	0	0	0	0	0	0	0	0	0	0	0	0
activity_743397	0	0	0	0	0	0	0	0	0	0	0	0	0	0
activity_488839	0	0	0	0	0	0	1	0	0	0	0	0	0	0
activity_602340	0	0	0	0	0	0	0	0	0	0	0	0	0	0
activity_488899	0	0	0	0	0	1	0	0	0	0	0	0	0	0
activity_540336	0	0	0	0	0	0	0	0	0	0	0	0	0	0
activity_504406	0	0	0	0	0	0	0	0	0	0	0	0	0	0
activity_488896	1	0	0	0	0	0	0	0	0	0	0	0	0	0
activity_504775	1	0	0	0	0	0	0	0	0	0	0	0	0	0
activity_743445	0	0	0	0	0	0	0	1	0	0	0	0	0	0
activity_743398	0	0	0	0	0	0	0	0	0	0	0	0	0	0
activity_588334	0	0	0	0	0	0	0	0	0	0	0	0	0	0
activity_686992	0	0	0	0	0	0	0	0	0	0	0	0	0	0
activity_2016	0	0	0	0	0	0	0	0	0	0	0	1	0	0
activity_2025	0	0	0	0	0	0	0	0	0	0	0	0	0	0
activity_2023	0	0	0	0	1	0	0	0	0	0	0	0	0	0
activity_2066	0	0	0	0	0	0	0	0	0	0	0	1	0	0
activity_2029	0	0	0	0	0	0	0	0	0	1	0	0	0	0
activity_2462	0	0	0	0	0	0	0	0	0	0	0	0	0	0
activity_2661	0	0	0	0	0	0	1	0	0	0	0	0	0	0
activity_2716	0	0	0	0	0	0	0	0	0	0	0	0	0	0
activity_2718	0	0	0	0	0	0	0	1	0	0	0	0	0	0
activity_2650	0	0	0	0	0	0	1	0	0	0	0	0	0	0
activity_435005	0	0	0	0	0	0	0	0	0	0	0	0	0	0
activity_1885	0	0	0	0	0	0	0	0	0	0	0	0	0	0
activity_1979	0	0	0	0	0	0	0	0	0	0	0	0	0	0
activity_2097	0	0	0	0	0	0	1	0	0	0	0	0	0	0
activity_2717	0	0	0	0	0	0	0	0	0	0	0	0	0	0
activity_1910	0	0	0	0	0	0	0	0	0	0	0	0	0	0
activity_841	0	0	0	0	0	0	0	0	0	0	0	0	0	0
activity_1053175	0	0	0	0	0	0	0	0	0	0	0	0	0	0
activity_1259309	0	0	0	0	0	0	0	0	0	0	0	0	0	0
activity_1259311	0	0	0	0	0	0	0	0	0	0	0	0	0	0
activity_720641	0	1	0	0	0	0	0	0	0	0	0	0	0	0
activity_588519	0	0	0	0	1	0	0	0	0	0	0	0	0	0
activity_492967	0	0	0	0	0	0	0	0	0	0	0	0	0	0
activity_504770	0	0	0	0	0	0	0	0	0	0	0	0	0	0
activity_485395	0	1	0	0	0	0	0	0	0	0	0	0	0	0
activity_493033	0	1	0	0	0	0	0	0	0	0	0	0	0	0
activity_540299	0	0	0	0	0	0	0	0	0	0	0	0	0	0
activity_651702	0	0	0	0	0	0	0	0	0	0	0	0	0	0
activity_588497	0	1	0	0	0	0	0	0	0	0	0	0	0	0
activity_588501	0	0	0	0	1	0	0	0	0	0	0	0	0	0
activity_504577	0	0	0	1	0	0	0	0	0	0	0	0	0	0
activity_485275	0	0	0	0	0	0	0	0	0	0	0	0	0	0
activity_2690	0	0	0	0	0	0	0	0	0	0	0	0	0	0
activity_1347041	0	0	0	0	0	0	0	0	0	0	0	0	0	0
activity_602332	0	0	0	0	0	0	0	0	0	0	0	0	0	0
activity_686979	0	0	0	0	0	0	0	0	0	0	0	0	1	0
activity_686978	0	0	0	0	0	0	0	0	0	0	0	0	1	0
activity_624173	0	0	0	0	0	0	0	0	0	0	0	0	0	0
activity_1347131	0	0	0	0	0	0	0	0	0	1	0	0	0	0
activity_1159524	0	0	0	0	0	0	0	0	0	0	0	0	0	0
activity_1347071	1	0	0	0	0	0	0	0	0	0	0	0	0	0
activity_1259415	0	0	0	0	0	0	0	0	0	0	0	0	0	0
activity_588453	0	0	0	0	0	0	0	0	0	0	1	0	0	0
activity_588456	0	0	0	0	0	0	0	0	0	0	1	0	0	0
activity_588795	0	0	0	1	0	0	0	0	0	0	0	0	0	0
activity_602179	0	0	0	0	0	0	0	0	0	0	1	0	0	0
activity_686970	0	0	0	0	0	0	0	0	0	0	1	0	0	0
activity_686971	0	0	0	0	0	0	0	0	0	0	0	0	0	0
activity_485364	0	1	0	0	0	0	0	0	0	0	0	0	0	0
activity_2528	0	1	0	0	0	0	0	0	0	0	0	0	0	0
activity_485290	0	0	0	0	0	0	0	0	0	0	0	0	1	0
activity_2517	0	1	0	0	0	0	0	0	0	0	0	0	0	0
activity_485281	0	0	0	0	0	0	0	0	0	0	0	0	0	0
activity_624296	0	0	0	0	0	0	0	0	0	0	0	0	0	0
activity_624297	0	0	0	0	0	0	0	0	0	0	0	0	0	0
activity_651820	0	0	0	0	0	0	0	0	0	0	0	0	0	0
activity_540267	0	0	0	0	0	0	0	0	0	0	0	0	0	0
activity_504937	0	0	0	0	0	0	0	0	0	0	0	0	1	0
activity_624288	0	0	0	0	0	0	0	0	0	0	0	0	0	0
activity_624287	0	0	0	0	0	0	0	0	0	0	0	0	0	0
activity_463254	0	0	0	0	1	0	0	0	0	0	0	0	0	0
activity_720580	0	0	0	0	0	0	0	0	0	0	0	0	0	0
activity_504466	0	0	0	0	0	0	0	0	0	0	0	0	0	0
activity_504467	0	0	0	0	0	0	0	0	0	0	0	0	0	0
activity_652105	0	0	0	0	0	0	0	0	0	1	0	0	0	0
activity_2101	0	1	0	0	0	0	0	0	0	0	0	0	0	0
activity_504834	0	0	0	0	0	0	0	0	0	0	0	0	0	0
activity_485349	0	0	0	0	0	0	1	0	0	0	0	0	0	0
activity_2685	0	0	0	0	0	0	0	0	0	0	0	0	0	0
activity_720579	0	0	0	0	0	0	0	0	0	0	0	0	0	0
activity_504832	0	0	0	0	0	0	0	0	0	0	0	0	0	0
activity_2100	0	0	0	1	0	0	0	0	0	0	0	0	0	0
activity_2314	0	0	0	1	0	0	0	0	0	0	0	0	0	0
activity_2472	0	0	0	0	0	0	0	0	0	0	1	0	0	0
activity_2451	0	1	0	0	0	0	0	0	0	0	0	0	0	0
activity_1868	0	0	0	0	0	0	0	0	0	1	0	0	0	0
activity_1460	0	0	0	0	0	0	0	0	0	0	0	0	0	0
activity_1768	0	0	0	0	0	0	0	1	0	0	0	0	0	0
activity_1631	0	1	0	0	0	0	0	0	0	0	0	0	0	0
activity_1634	0	1	0	0	0	0	0	0	0	0	0	0	0	0
activity_2107	0	0	0	1	0	0	0	0	0	0	0	0	0	0
activity_1471	0	0	0	0	0	0	0	0	0	0	0	0	0	0
activity_1688	0	0	0	0	0	0	0	0	0	0	0	0	0	0
activity_1030	0	0	0	0	0	0	0	0	0	0	1	0	0	0
activity_1379	0	1	0	0	0	0	0	0	0	0	0	0	0	0
activity_2242	0	0	0	1	0	0	0	0	0	0	0	0	0	0
activity_1476	0	0	0	0	1	0	0	0	0	0	0	0	0	0
activity_1478	0	0	0	0	1	0	0	0	0	0	0	0	0	0
activity_1452	0	1	0	0	0	0	0	0	0	0	0	0	0	0
activity_894	0	1	0	0	0	0	0	0	0	0	0	0	0	0
activity_902	0	0	0	0	0	1	0	0	0	0	0	0	0	0
activity_924	0	0	0	0	0	1	0	0	0	0	0	0	0	0
activity_1347417	0	0	0	0	0	0	0	0	0	0	0	0	0	0
activity_881	0	0	0	0	0	0	0	0	0	0	1	0	0	0
activity_624168	0	1	0	0	0	0	0	0	0	0	0	0	0	0
activity_624204	0	0	0	0	1	0	0	0	0	0	0	0	0	0
activity_624354	1	0	0	0	0	0	0	0	0	0	0	0	0	0
activity_651560	0	0	0	0	0	0	0	0	0	0	0	0	0	1
activity_602244	1	0	0	0	0	0	0	0	0	0	0	0	0	0
activity_602261	0	0	0	0	0	0	0	0	0	1	0	0	0	0
activity_602274	0	0	0	0	0	0	0	0	0	0	0	0	0	0
activity_602399	0	0	0	0	0	0	0	0	0	1	0	0	0	0
activity_588458	0	0	0	0	0	0	0	1	0	0	0	0	0	0
activity_588489	0	0	0	0	0	0	0	0	0	0	0	0	0	0
activity_588492	0	0	0	0	0	0	0	0	0	0	0	0	0	0
activity_588621	0	0	0	0	0	0	0	0	0	0	0	0	0	1
activity_588850	0	0	0	0	0	0	0	0	1	0	0	0	0	0
activity_602141	0	0	0	0	0	0	0	0	0	0	0	0	0	0
activity_504720	0	1	0	0	0	0	0	0	0	0	0	0	0	0
activity_493091	0	0	0	0	0	0	0	0	0	0	0	0	0	1
activity_493160	0	0	0	0	0	0	0	0	0	1	0	0	0	0
activity_493011	0	0	0	1	0	0	0	0	0	0	0	0	0	0
activity_493012	0	0	0	1	0	0	0	0	0	0	0	0	0	0
activity_449763	0	0	0	0	0	0	0	0	0	0	0	0	0	0
activity_463104	0	0	0	0	0	0	0	0	0	0	0	0	0	0
activity_463190	0	0	0	0	0	0	0	0	0	0	0	0	0	0
activity_463212	0	0	0	0	0	0	0	0	0	0	0	0	0	0
activity_435022	0	0	0	0	0	0	0	0	0	0	0	0	0	0
activity_2380	0	0	0	0	0	0	0	0	0	0	0	0	0	0
activity_2825	0	0	0	0	0	0	0	0	0	0	0	0	0	0
activity_435003	0	0	0	0	0	0	0	0	0	0	0	0	0	0
activity_651582	0	0	0	0	0	0	0	0	0	0	0	0	0	0
activity_1443	0	0	0	0	0	0	0	0	0	0	0	0	0	0
activity_1135	0	1	0	0	0	0	0	0	0	0	0	0	0	0
activity_1217	0	0	0	0	0	0	0	0	0	0	1	0	0	0
activity_1029	0	0	0	0	0	0	0	0	0	0	0	0	0	0
activity_720637	0	0	0	0	0	0	0	0	0	0	0	0	0	0
activity_1347034	0	0	0	0	1	0	0	0	0	0	0	0	0	0
activity_1347037	0	0	0	0	1	0	0	0	0	0	0	0	0	0
activity_602233	0	1	0	0	0	0	0	0	0	0	0	0	0	0
activity_485367	0	1	0	0	0	0	0	0	0	0	0	0	0	0
activity_1490	0	0	0	0	0	0	0	0	0	1	0	0	0	0
activity_1468	0	0	0	0	0	0	0	0	0	0	0	0	0	0
activity_602440	0	0	0	0	1	0	0	0	0	0	0	0	0	0
activity_504690	0	1	0	0	0	0	0	0	0	0	0	0	0	0
activity_588413	0	0	0	0	0	1	0	0	0	0	0	0	0	0
activity_652067	0	0	1	0	0	0	0	0	0	0	0	0	0	0
activity_652126	0	0	1	0	0	0	0	0	0	0	0	0	0	0
activity_652257	0	0	0	0	0	0	0	1	0	0	0	0	0	0
activity_686964	0	0	0	0	0	0	0	1	0	0	0	0	0	0
activity_687014	0	0	1	0	0	0	0	0	0	0	0	0	0	0
activity_687016	0	0	0	0	0	0	0	1	0	0	0	0	0	0
activity_720596	0	0	0	0	0	0	0	0	0	0	0	0	0	0
activity_720702	0	0	0	0	0	0	0	0	0	0	0	0	1	0
activity_743126	0	0	0	1	0	0	0	0	0	0	0	0	0	0
activity_1053197	0	0	0	1	0	0	0	0	0	0	0	0	0	0
activity_651821	0	0	0	0	0	0	0	0	0	0	0	0	0	0
activity_651957	0	0	1	0	0	0	0	0	0	0	0	0	0	0
activity_652010	0	0	1	0	0	0	0	0	0	0	0	0	0	0
activity_652039	0	0	0	0	1	0	0	0	0	0	0	0	0	0
activity_602281	0	0	0	0	0	0	0	0	0	1	0	0	0	0
activity_624267	0	0	0	0	0	0	1	0	0	0	0	0	0	0
activity_624268	0	1	0	0	0	0	0	0	0	0	0	0	0	0
activity_624377	0	0	0	0	0	0	0	0	0	0	0	0	0	0
activity_624416	0	0	0	0	0	0	0	0	0	0	0	0	0	0
activity_651718	0	0	0	0	0	0	0	0	0	0	1	0	0	0
activity_651800	1	0	0	0	0	0	0	0	0	0	0	0	0	0
activity_651572	0	0	0	0	0	0	0	0	0	0	0	0	0	0
activity_602163	0	0	0	0	0	0	0	0	0	0	1	0	0	0
activity_602123	0	0	0	0	1	0	0	0	0	0	0	0	0	0
activity_540364	0	0	0	0	0	0	0	0	0	0	0	0	0	0
activity_504411	0	1	0	0	0	0	0	0	0	0	0	0	0	0
activity_504700	0	0	0	0	0	0	1	0	0	0	0	0	0	0
activity_504707	0	0	0	0	0	0	1	0	0	0	0	0	0	0
activity_504734	1	0	0	0	0	0	0	0	0	0	0	0	0	0
activity_504766	0	0	1	0	0	0	0	0	0	0	0	0	0	0
activity_504803	0	0	0	1	0	0	0	0	0	0	0	0	0	0
activity_492953	0	1	0	0	0	0	0	0	0	0	0	0	0	0
activity_492956	0	0	0	1	0	0	0	0	0	0	0	0	0	0
activity_492972	0	0	0	1	0	0	0	0	0	0	0	0	0	0
activity_493008	0	0	0	0	0	0	0	0	0	0	0	0	0	0
activity_493087	0	1	0	0	0	0	0	0	0	0	0	0	0	0
activity_493244	0	0	0	0	0	0	0	0	0	0	0	0	0	0
activity_463082	0	0	0	1	0	0	0	0	0	0	0	0	0	0
activity_2751	0	1	0	0	0	0	0	0	0	0	0	0	0	0
activity_434962	0	1	0	0	0	0	0	0	0	0	0	0	0	0
activity_2130	0	0	0	1	0	0	0	0	0	0	0	0	0	0
activity_2174	0	0	0	1	0	0	0	0	0	0	0	0	0	0
activity_2177	0	0	0	1	0	0	0	0	0	0	0	0	0	0
activity_2234	0	0	0	0	0	1	0	0	0	0	0	0	0	0
activity_2057	0	0	0	0	0	0	0	0	0	0	0	0	0	0
activity_2129	0	0	0	0	0	0	0	0	1	0	0	0	0	0
activity_1906	0	0	0	0	1	0	0	0	0	0	0	0	0	0
activity_1947	0	0	0	1	0	0	0	0	0	0	0	0	0	0
activity_1974	0	1	0	0	0	0	0	0	0	0	0	0	0	0
activity_1822	0	1	0	0	0	0	0	0	0	0	0	0	0	0
activity_1845	0	0	0	0	0	0	0	0	0	0	0	0	0	0
activity_1321	0	0	0	0	0	0	1	0	0	0	0	0	0	0
activity_631	0	0	1	0	0	0	0	1	0	0	0	0	0	0
activity_731	0	0	1	0	0	0	0	1	0	0	0	0	0	0
activity_1032	0	0	1	0	0	0	0	0	0	0	0	0	0	0
activity_1203	0	0	0	0	0	0	0	0	0	0	0	0	0	0
activity_920	0	0	0	0	0	1	0	0	0	0	0	0	0	0
activity_932	0	0	0	0	0	1	0	0	0	0	0	0	0	0
activity_862	0	0	0	0	0	0	0	0	0	0	0	0	0	0
activity_871	0	0	0	0	0	0	0	0	0	0	0	0	0	0
activity_743093	0	0	0	0	0	0	0	0	0	0	0	0	0	0
activity_2052	1	0	0	0	0	0	0	0	0	0	0	0	0	0
activity_1529	0	0	0	0	0	0	1	0	0	0	0	0	0	0
activity_1530	0	0	0	0	0	0	1	0	0	0	0	0	0	0
activity_1531	0	0	0	0	0	0	1	0	0	0	0	0	0	0
activity_758	0	0	0	1	0	0	0	0	0	0	0	0	0	0
activity_760	0	0	0	1	0	0	0	0	0	0	0	0	0	0
activity_761	0	0	0	0	0	0	0	0	0	0	0	0	0	0
activity_757	0	0	0	1	0	0	0	0	0	0	0	0	0	0
activity_759	0	0	0	1	0	0	0	0	0	0	0	0	0	0
activity_764	0	0	0	1	0	0	0	0	0	0	0	0	0	0
activity_1325	0	0	0	0	0	0	0	0	0	0	0	1	0	0
activity_1326	0	0	0	0	0	0	0	0	0	0	0	1	0	0
activity_493014	0	0	0	0	0	0	0	0	0	0	0	0	0	0
activity_588664	0	0	0	0	0	0	1	0	0	0	0	0	0	0
activity_602410	0	0	0	0	0	0	0	0	1	0	0	0	0	0
activity_623877	0	0	0	0	0	0	0	0	1	0	0	0	0	0
activity_488975	0	0	0	0	0	0	0	0	0	0	0	1	0	0
activity_488977	0	0	0	0	0	0	0	0	0	0	0	1	0	0
activity_588511	0	0	0	0	0	0	0	0	1	0	0	0	0	0
activity_588627	1	0	0	0	0	0	0	0	0	0	0	0	0	0
activity_588675	1	0	0	0	0	0	0	0	0	0	0	0	0	0
activity_588676	1	0	0	0	0	0	0	0	0	0	0	0	0	0
activity_1511	0	0	0	0	0	0	0	0	1	0	0	0	0	0
activity_1672	0	0	0	0	0	0	0	0	1	0	0	0	0	0
activity_2550	0	0	0	0	0	0	0	0	1	0	0	0	0	0
activity_2553	0	0	0	0	0	0	0	0	1	0	0	0	0	0
activity_2648	0	0	0	0	0	0	0	0	1	0	0	0	0	0
activity_463111	0	0	0	0	0	0	0	0	0	0	0	0	0	0
activity_463165	0	0	0	0	0	0	0	0	0	0	0	0	0	0
activity_2156	0	0	0	0	0	0	0	0	1	0	0	0	0	0
activity_2227	0	0	0	0	0	0	0	0	0	0	0	0	0	0
activity_2239	0	0	0	0	0	0	0	0	1	0	0	0	0	0
activity_624037	1	0	0	0	0	0	0	0	0	0	0	0	0	0
activity_624038	1	0	0	0	0	0	0	0	0	0	0	0	0	0
activity_624040	1	0	0	0	0	0	0	0	0	0	0	0	0	0
activity_624125	1	0	0	0	0	0	0	0	0	0	0	0	0	0
activity_624126	1	0	0	0	0	0	0	0	0	0	0	0	0	0
activity_624127	1	0	0	0	0	0	0	0	0	0	0	0	0	0
activity_624466	1	0	0	0	0	0	0	0	0	0	0	0	0	0
activity_624467	1	0	0	0	0	0	0	0	0	0	0	0	0	0
activity_602247	0	0	0	0	0	0	0	0	0	0	0	0	0	0
activity_602248	0	0	0	0	0	0	0	0	0	0	0	0	0	0
activity_602250	0	0	0	0	0	0	0	0	0	0	0	0	0	0
activity_588814	1	0	0	0	0	0	0	0	0	0	0	0	0	0
activity_588819	1	0	0	0	0	0	0	0	0	0	0	0	0	0
activity_588852	1	0	0	0	0	0	0	0	0	0	0	0	0	0
activity_504634	1	0	0	0	0	0	0	0	0	0	0	0	0	0
activity_504692	1	0	0	0	0	0	0	0	0	0	0	0	0	0
activity_504454	1	0	0	0	0	0	0	0	0	0	0	0	0	0
activity_652048	1	0	0	0	0	0	0	0	0	0	0	0	0	0
activity_652051	1	0	0	0	0	0	0	0	0	0	0	0	0	0
activity_493056	1	0	0	0	0	0	0	0	0	0	0	0	0	0
activity_493084	1	0	0	0	0	0	0	0	0	0	0	0	0	0
activity_504660	1	0	0	0	0	0	0	0	0	0	0	0	0	0
activity_652054	1	0	0	0	0	0	0	0	0	0	0	0	0	0
activity_624463	1	0	0	0	0	0	0	0	0	0	0	0	0	0
activity_504651	1	0	0	0	0	0	0	0	0	0	0	0	0	0
activity_624465	1	0	0	0	0	0	0	0	0	0	0	0	0	0
activity_504652	1	0	0	0	0	0	0	0	0	0	0	0	0	0
activity_624464	1	0	0	0	0	0	0	0	0	0	0	0	0	0
activity_624291	0	0	0	0	0	0	0	0	0	0	0	0	0	0
activity_485347	1	0	0	0	0	0	0	0	0	0	0	0	0	0
activity_485344	1	0	0	0	0	0	0	0	0	0	0	0	0	0
activity_485358	1	0	0	0	0	0	0	0	0	0	0	0	0	0
activity_492947	1	0	0	0	0	0	0	0	0	0	0	0	0	0
activity_504810	1	0	0	0	0	0	0	0	0	0	0	0	0	0
activity_504812	1	0	0	0	0	0	0	0	0	0	0	0	0	0
activity_540275	0	0	0	0	0	0	0	0	1	0	0	0	0	0
activity_540277	0	0	0	0	0	0	0	0	1	0	0	0	0	0
activity_493036	1	0	0	0	0	0	0	0	0	0	0	0	0	0
activity_1469	0	0	1	0	0	0	0	0	0	0	0	0	0	0
activity_1479	0	0	1	0	0	0	0	0	0	0	0	0	0	0
activity_720552	0	0	0	0	0	1	0	0	0	0	0	0	0	0
activity_720719	0	0	1	0	0	0	0	0	0	0	0	0	0	0
activity_720725	0	0	1	0	0	0	0	0	0	0	0	0	0	0
activity_743053	0	0	1	0	0	0	0	0	0	0	0	0	0	0
activity_743054	0	0	1	0	0	0	0	0	0	0	0	0	0	0
activity_743063	0	0	1	0	0	0	0	0	0	0	0	0	0	0
activity_743067	0	0	1	0	0	0	0	0	0	0	0	0	0	0
activity_743077	0	0	1	0	0	0	0	0	0	0	0	0	0	0
activity_743078	0	0	1	0	0	0	0	0	0	0	0	0	0	0
activity_743091	0	0	1	0	0	0	0	0	0	0	0	0	0	0
activity_743122	0	0	0	0	0	1	0	0	0	0	0	0	0	0
activity_743139	0	0	0	0	0	0	0	0	0	0	0	0	0	0
activity_743140	0	0	1	0	0	0	0	0	0	0	0	0	0	0
activity_1159523	0	0	1	0	0	0	0	0	0	0	0	0	0	0
activity_1159528	0	0	0	0	0	1	0	0	0	0	0	0	0	0
activity_1159531	0	0	1	0	0	0	0	0	0	0	0	0	0	0
activity_1159555	0	0	1	0	0	0	0	0	0	0	0	0	0	0
activity_1224892	0	0	1	0	0	0	0	0	0	0	0	0	0	0
activity_1224893	0	0	1	0	0	0	0	0	0	0	0	0	0	0
activity_1224894	0	0	0	0	0	1	0	0	0	0	0	0	0	0
activity_1224895	1	0	0	0	0	0	0	0	0	0	0	0	0	0
activity_1224896	0	0	0	0	0	0	0	0	0	0	0	0	0	0
activity_1259247	0	0	1	0	0	0	0	0	0	0	0	0	0	0
activity_1259248	0	0	1	0	0	0	0	0	0	0	0	0	0	0
activity_1259387	0	0	1	0	0	0	0	0	0	0	0	0	0	0
activity_1259390	0	0	0	0	0	1	0	0	0	0	0	0	0	0
activity_1259391	0	0	1	0	0	0	0	0	0	0	0	0	0	0
activity_1259392	0	0	0	0	0	1	0	0	0	0	0	0	0	0
activity_1259393	1	0	0	0	0	0	0	0	0	0	0	0	0	0
activity_1259394	0	0	1	0	0	0	0	0	0	0	0	0	0	0
activity_1259395	1	0	0	0	0	0	0	0	0	0	0	0	0	0
activity_1259396	0	0	1	0	0	0	0	0	0	0	0	0	0	0
activity_1259401	0	0	1	0	0	0	0	0	0	0	0	0	0	0
activity_1259402	0	0	1	0	0	0	0	0	0	0	0	0	0	0
activity_1259403	0	0	1	0	0	0	0	0	0	0	0	0	0	0
activity_1259404	0	0	1	0	0	0	0	0	0	0	0	0	0	0
activity_1347030	1	0	0	0	0	0	0	0	0	0	0	0	0	0
activity_1347031	0	0	1	0	0	0	0	0	0	0	0	0	0	0
activity_1347032	0	0	0	0	0	1	0	0	0	0	0	0	0	0
activity_1347033	0	0	0	0	0	0	0	0	0	0	0	0	0	0
activity_1347036	0	0	1	0	0	0	0	0	0	0	0	0	0	0
activity_1347038	1	0	0	0	0	0	0	0	0	0	0	0	0	0
activity_1159518	0	0	0	0	0	0	0	0	0	0	0	0	0	0
activity_1159519	0	0	0	0	0	1	0	0	0	0	0	0	0	0
activity_743199	0	0	1	0	0	0	0	0	0	0	0	0	0	0
activity_743219	0	0	0	0	0	1	0	0	0	0	0	0	0	0
activity_743226	0	0	1	0	0	0	0	0	0	0	0	0	0	0
activity_743227	0	0	1	0	0	0	0	0	0	0	0	0	0	0
activity_743228	0	0	0	0	0	0	0	0	0	0	0	0	0	0
activity_743239	0	0	1	0	0	0	0	0	0	0	0	0	0	0
activity_743240	0	0	1	0	0	0	0	0	0	0	0	0	0	0
activity_743241	0	0	1	0	0	0	0	0	0	0	0	0	0	0
activity_743242	0	0	1	0	0	0	0	0	0	0	0	0	0	0
