# Supplementary material for: MolData, a molecular benchmark for disease and target based machine learning
Source: J Cheminform. 2022 Mar 7;14:10. doi: 10.1186/s13321-022-00590-y (PMC8899453; doi:10.1186/s13321-022-00590-y)
Supplement: Supplementary file 1 — Additional file 1. MolData Data. The main training dataset consisting of 1.4 million molecules with 600 label columns (all_molecular_data). Moreover, the mapping between the 600 datasets and their corresponding disease (aid_disease_mapping) and target (aid_target_mapping) categories. [file 13321_2022_590_MOESM1_ESM.zip › data_reference_list.txt]

Data Source References

The data used for the creation of MolData were gathered from the PubChem database. Some bioassays within the PubChem database access the web interface of ChEMBL under the EBI's Terms of Use (http://www.ebi.ac.uk/Information/termsofuse.html). The ChEMBL data is made available to PubChem on a Creative Commons Attribution-Share Alike 3.0 Unported License (http://creativecommons.org/licenses/by-sa/3.0/, http://www.ebi.ac.uk/Information/termsofuse.html). All bioassays are cited hereunder with their respective PubChem and ChEMBL references:

1- National Center for Biotechnology Information (2021). PubChem Bioassay Record for AID 1554, MLPCN Ras selective lethality-BJeLR viability, Source: Broad Institute. Retrieved December 27, 2021 from https://pubchem.ncbi.nlm.nih.gov/bioassay/1554.
2- National Center for Biotechnology Information (2021). PubChem Bioassay Record for AID 2732, HTS for small molecule inhibitors of CHOP to regulate the unfolded protein response to ER stress, Source: Emory University Molecular Libraries Screening Center. Retrieved December 27, 2021 from https://pubchem.ncbi.nlm.nih.gov/bioassay/2732.
3- National Center for Biotechnology Information (2021). PubChem Bioassay Record for AID 1085, uHTS for Small Molecule Inhibitiors of Epstein-Barr Virus Inhibitors, Source: Emory University Molecular Libraries Screening Center. Retrieved December 27, 2021 from https://pubchem.ncbi.nlm.nih.gov/bioassay/1085.
4- National Center for Biotechnology Information (2021). PubChem Bioassay Record for AID 1236, uHTS for Calpain Inhibitors, Source: Emory University Molecular Libraries Screening Center. Retrieved December 27, 2021 from https://pubchem.ncbi.nlm.nih.gov/bioassay/1236.
5- National Center for Biotechnology Information (2021). PubChem Bioassay Record for AID 1274, uHTS of small molecular inhibitors for p47phox, a regulatory protein of NADPH oxidases (Noxs), Source: Emory University Molecular Libraries Screening Center. Retrieved December 27, 2021 from https://pubchem.ncbi.nlm.nih.gov/bioassay/1274.
6- National Center for Biotechnology Information (2021). PubChem Bioassay Record for AID 781, uHTS for 14-3-3/Bad interaction inhibitors, Source: Emory University Molecular Libraries Screening Center. Retrieved December 27, 2021 from https://pubchem.ncbi.nlm.nih.gov/bioassay/781.
7- National Center for Biotechnology Information (2021). PubChem Bioassay Record for AID 422, HTS for 14-3-3 protein interaction modulators, Source: Emory University Molecular Libraries Screening Center. Retrieved December 27, 2021 from https://pubchem.ncbi.nlm.nih.gov/bioassay/422.
8- National Center for Biotechnology Information (2021). PubChem Bioassay Record for AID 1224905, High-throughput screen for inhibitors of the GIV GBA-motif interaction with Galpha-i G protein subunits, Source: ICCB-Longwood Screening Facility, Harvard Medical School. Retrieved December 27, 2021 from https://pubchem.ncbi.nlm.nih.gov/bioassay/1224905.
9- National Center for Biotechnology Information (2021). PubChem Bioassay Record for AID 624256, HTS to identify compounds that promote myeloid differentiation with MLPCN compound set, Source: NMMLSC. Retrieved December 27, 2021 from https://pubchem.ncbi.nlm.nih.gov/bioassay/624256.
10- National Center for Biotechnology Information (2021). PubChem Bioassay Record for AID 588358, HTS to Find Inhibitors of Pathogenic Pemphigus Antibodies, Source: NMMLSC. Retrieved December 27, 2021 from https://pubchem.ncbi.nlm.nih.gov/bioassay/588358.
11- National Center for Biotechnology Information (2021). PubChem Bioassay Record for AID 1346378, qHTS for small molecular inhibitors of PI4K2A, Source: National Center for Advancing Translational Sciences (NCATS). Retrieved December 27, 2021 from https://pubchem.ncbi.nlm.nih.gov/bioassay/1346378.
12- National Center for Biotechnology Information (2021). PubChem Bioassay Record for AID 743266, qHTS for PTHR1 Agonists: Primary Screen, Source: National Center for Advancing Translational Sciences (NCATS). Retrieved December 27, 2021 from https://pubchem.ncbi.nlm.nih.gov/bioassay/743266.
13- The ChEMBL database (2021). ChEMBL Bioassay Record for ID CHEMBL3215106, qHTS for PTHR1 Agonists: Primary Screen. Retrieved December 27, 2021 from https://www.ebi.ac.uk/chembl/assay_report_card/CHEMBL3215106.
14- National Center for Biotechnology Information (2021). PubChem Bioassay Record for AID 624417, qHTS of GLP-1 Receptor Inverse Agonists (Inhibition Mode), Source: National Center for Advancing Translational Sciences (NCATS). Retrieved December 27, 2021 from https://pubchem.ncbi.nlm.nih.gov/bioassay/624417.
15- The ChEMBL database (2021). ChEMBL Bioassay Record for ID CHEMBL2114788, qHTS of GLP-1 Receptor Inverse Agonists (Inhibition Mode). Retrieved December 27, 2021 from https://www.ebi.ac.uk/chembl/assay_report_card/CHEMBL2114788.
16- National Center for Biotechnology Information (2021). PubChem Bioassay Record for AID 624418, qHTS of GLP-1 Receptor Inverse Agonists: Cytotox Screen, Source: National Center for Advancing Translational Sciences (NCATS). Retrieved December 27, 2021 from https://pubchem.ncbi.nlm.nih.gov/bioassay/624418.
17- The ChEMBL database (2021). ChEMBL Bioassay Record for ID CHEMBL2114861, qHTS of GLP-1 Receptor Inverse Agonists: Cytotox Screen. Retrieved December 27, 2021 from https://www.ebi.ac.uk/chembl/assay_report_card/CHEMBL2114861.
18- National Center for Biotechnology Information (2021). PubChem Bioassay Record for AID 652104, qHTS of TDP-43 Inhibitors, Source: National Center for Advancing Translational Sciences (NCATS). Retrieved December 27, 2021 from https://pubchem.ncbi.nlm.nih.gov/bioassay/652104.
19- The ChEMBL database (2021). ChEMBL Bioassay Record for ID CHEMBL2354287, qHTS of TDP-43 Inhibitors. Retrieved December 27, 2021 from https://www.ebi.ac.uk/chembl/assay_report_card/CHEMBL2354287.
20- National Center for Biotechnology Information (2021). PubChem Bioassay Record for AID 602310, qHTS for Inhibitors of Vif-A3G Interactions: qHTS, Source: National Center for Advancing Translational Sciences (NCATS). Retrieved December 27, 2021 from https://pubchem.ncbi.nlm.nih.gov/bioassay/602310.
21- The ChEMBL database (2021). ChEMBL Bioassay Record for ID CHEMBL1963863, qHTS for Inhibitors of Vif-A3G Interactions: qHTS. Retrieved December 27, 2021 from https://www.ebi.ac.uk/chembl/assay_report_card/CHEMBL1963863.
22- National Center for Biotechnology Information (2021). PubChem Bioassay Record for AID 588579, qHTS for Inhibitors of Polymerase Kappa, Source: National Center for Advancing Translational Sciences (NCATS). Retrieved December 27, 2021 from https://pubchem.ncbi.nlm.nih.gov/bioassay/588579.
23- The ChEMBL database (2021). ChEMBL Bioassay Record for ID CHEMBL1794536, qHTS for Inhibitors of Polymerase Kappa. Retrieved December 27, 2021 from https://www.ebi.ac.uk/chembl/assay_report_card/CHEMBL1794536.
24- National Center for Biotechnology Information (2021). PubChem Bioassay Record for AID 504847, Inhibitors of the vitamin D receptor (VDR): qHTS, Source: National Center for Advancing Translational Sciences (NCATS). Retrieved December 27, 2021 from https://pubchem.ncbi.nlm.nih.gov/bioassay/504847.
25- The ChEMBL database (2021). ChEMBL Bioassay Record for ID CHEMBL1794311, Inhibitors of the vitamin D receptor (VDR): qHTS. Retrieved December 27, 2021 from https://www.ebi.ac.uk/chembl/assay_report_card/CHEMBL1794311.
26- National Center for Biotechnology Information (2021). PubChem Bioassay Record for AID 651635, qHTS for Inhibitors of ATXN expression, Source: National Center for Advancing Translational Sciences (NCATS). Retrieved December 27, 2021 from https://pubchem.ncbi.nlm.nih.gov/bioassay/651635.
27- The ChEMBL database (2021). ChEMBL Bioassay Record for ID CHEMBL2114784, qHTS for Inhibitors of ATXN expression. Retrieved December 27, 2021 from https://www.ebi.ac.uk/chembl/assay_report_card/CHEMBL2114784.
28- National Center for Biotechnology Information (2021). PubChem Bioassay Record for AID 743255, Inhibitors of USP1/UAF1: Primary Screen, Source: National Center for Advancing Translational Sciences (NCATS). Retrieved December 27, 2021 from https://pubchem.ncbi.nlm.nih.gov/bioassay/743255.
29- The ChEMBL database (2021). ChEMBL Bioassay Record for ID CHEMBL3214953, Inhibitors of USP1/UAF1: Primary Screen. Retrieved December 27, 2021 from https://www.ebi.ac.uk/chembl/assay_report_card/CHEMBL3214953.
30- National Center for Biotechnology Information (2021). PubChem Bioassay Record for AID 588591, qHTS for Inhibitors of Polymerase Eta, Source: National Center for Advancing Translational Sciences (NCATS). Retrieved December 27, 2021 from https://pubchem.ncbi.nlm.nih.gov/bioassay/588591.
31- The ChEMBL database (2021). ChEMBL Bioassay Record for ID CHEMBL1794569, qHTS for Inhibitors of Polymerase Eta. Retrieved December 27, 2021 from https://www.ebi.ac.uk/chembl/assay_report_card/CHEMBL1794569.
32- National Center for Biotechnology Information (2021). PubChem Bioassay Record for AID 588590, qHTS for Inhibitors of Polymerase Iota, Source: National Center for Advancing Translational Sciences (NCATS). Retrieved December 27, 2021 from https://pubchem.ncbi.nlm.nih.gov/bioassay/588590.
33- The ChEMBL database (2021). ChEMBL Bioassay Record for ID CHEMBL1794483, qHTS for Inhibitors of Polymerase Iota. Retrieved December 27, 2021 from https://www.ebi.ac.uk/chembl/assay_report_card/CHEMBL1794483.
34- National Center for Biotechnology Information (2021). PubChem Bioassay Record for AID 504845, Inhibitors of Regulator of G Protein Signaling (RGS) 4: qHTS, Source: National Center for Advancing Translational Sciences (NCATS). Retrieved December 27, 2021 from https://pubchem.ncbi.nlm.nih.gov/bioassay/504845.
35- The ChEMBL database (2021). ChEMBL Bioassay Record for ID CHEMBL1794499, Inhibitors of Regulator of G Protein Signaling (RGS) 4: qHTS. Retrieved December 27, 2021 from https://www.ebi.ac.uk/chembl/assay_report_card/CHEMBL1794499.
36- National Center for Biotechnology Information (2021). PubChem Bioassay Record for AID 504327, qHTS Assay for Inhibitors of GCN5L2, Source: National Center for Advancing Translational Sciences (NCATS). Retrieved December 27, 2021 from https://pubchem.ncbi.nlm.nih.gov/bioassay/504327.
37- The ChEMBL database (2021). ChEMBL Bioassay Record for ID CHEMBL1738606, qHTS Assay for Inhibitors of GCN5L2. Retrieved December 27, 2021 from https://www.ebi.ac.uk/chembl/assay_report_card/CHEMBL1738606.
38- National Center for Biotechnology Information (2021). PubChem Bioassay Record for AID 504648, Nrf2 qHTS screen for inhibitors: counterscreen for cytotoxicity, Source: National Center for Advancing Translational Sciences (NCATS). Retrieved December 27, 2021 from https://pubchem.ncbi.nlm.nih.gov/bioassay/504648.
39- The ChEMBL database (2021). ChEMBL Bioassay Record for ID CHEMBL1737994, Nrf2 qHTS screen for inhibitors: counterscreen for cytotoxicity. Retrieved December 27, 2021 from https://www.ebi.ac.uk/chembl/assay_report_card/CHEMBL1737994.
40- National Center for Biotechnology Information (2021). PubChem Bioassay Record for AID 602313, qHTS for Inhibitors of Vif-A3F Interactions: qHTS, Source: National Center for Advancing Translational Sciences (NCATS). Retrieved December 27, 2021 from https://pubchem.ncbi.nlm.nih.gov/bioassay/602313.
41- The ChEMBL database (2021). ChEMBL Bioassay Record for ID CHEMBL1963966, qHTS for Inhibitors of Vif-A3F Interactions: qHTS. Retrieved December 27, 2021 from https://www.ebi.ac.uk/chembl/assay_report_card/CHEMBL1963966.
42- National Center for Biotechnology Information (2021). PubChem Bioassay Record for AID 624172, qHTS of GLP-1 Receptor Agonists, Source: National Center for Advancing Translational Sciences (NCATS). Retrieved December 27, 2021 from https://pubchem.ncbi.nlm.nih.gov/bioassay/624172.
43- The ChEMBL database (2021). ChEMBL Bioassay Record for ID CHEMBL2114931, qHTS of GLP-1 Receptor Agonists. Retrieved December 27, 2021 from https://www.ebi.ac.uk/chembl/assay_report_card/CHEMBL2114931.
44- National Center for Biotechnology Information (2021). PubChem Bioassay Record for AID 624246, qHTS for Small Molecule Inhibitors of the ERG Ets/DNA interaction, Source: National Center for Advancing Translational Sciences (NCATS). Retrieved December 27, 2021 from https://pubchem.ncbi.nlm.nih.gov/bioassay/624246.
45- The ChEMBL database (2021). ChEMBL Bioassay Record for ID CHEMBL2114924, qHTS for Small Molecule Inhibitors of the ERG Ets/DNA interaction. Retrieved December 27, 2021 from https://www.ebi.ac.uk/chembl/assay_report_card/CHEMBL2114924.
46- National Center for Biotechnology Information (2021). PubChem Bioassay Record for AID 652106, qHTS of alpha-syn Inhibitors, Source: National Center for Advancing Translational Sciences (NCATS). Retrieved December 27, 2021 from https://pubchem.ncbi.nlm.nih.gov/bioassay/652106.
47- The ChEMBL database (2021). ChEMBL Bioassay Record for ID CHEMBL2354282, qHTS of alpha-syn Inhibitors. Retrieved December 27, 2021 from https://www.ebi.ac.uk/chembl/assay_report_card/CHEMBL2354282.
48- National Center for Biotechnology Information (2021). PubChem Bioassay Record for AID 2676, qHTS Assay for Agonists of the Relaxin Receptor RXFP1, Source: National Center for Advancing Translational Sciences (NCATS). Retrieved December 27, 2021 from https://pubchem.ncbi.nlm.nih.gov/bioassay/2676.
49- The ChEMBL database (2021). ChEMBL Bioassay Record for ID CHEMBL1613930, qHTS Assay for Agonists of the Relaxin Receptor RXFP1. Retrieved December 27, 2021 from https://www.ebi.ac.uk/chembl/assay_report_card/CHEMBL1613930.
50- National Center for Biotechnology Information (2021). PubChem Bioassay Record for AID 652025, qHTS of IL-2 Activators, Source: National Center for Advancing Translational Sciences (NCATS). Retrieved December 27, 2021 from https://pubchem.ncbi.nlm.nih.gov/bioassay/652025.
51- National Center for Biotechnology Information (2021). PubChem Bioassay Record for AID 720504, qHTS for Inhibitors of PLK1-PDB (polo-like kinase 1 - polo-box domain): Primary Screen, Source: National Center for Advancing Translational Sciences (NCATS). Retrieved December 27, 2021 from https://pubchem.ncbi.nlm.nih.gov/bioassay/720504.
52- The ChEMBL database (2021). ChEMBL Bioassay Record for ID CHEMBL3215278, qHTS for Inhibitors of PLK1-PDB (polo-like kinase 1 - polo-box domain): Primary Screen. Retrieved December 27, 2021 from https://www.ebi.ac.uk/chembl/assay_report_card/CHEMBL3215278.
53- National Center for Biotechnology Information (2021). PubChem Bioassay Record for AID 720542, qHTS for Inhibitors of AMA1-RON; Towards Development of Antimalarial Drug Lead: Primary Screen, Source: National Center for Advancing Translational Sciences (NCATS). Retrieved December 27, 2021 from https://pubchem.ncbi.nlm.nih.gov/bioassay/720542.
54- The ChEMBL database (2021). ChEMBL Bioassay Record for ID CHEMBL3215181, qHTS for Inhibitors of AMA1-RON; Towards Development of Antimalarial Drug Lead: Primary Screen. Retrieved December 27, 2021 from https://www.ebi.ac.uk/chembl/assay_report_card/CHEMBL3215181.
55- National Center for Biotechnology Information (2021). PubChem Bioassay Record for AID 651725, qHTS Assay for Inhibitors of the Six1/Eya2 Interaction, Source: National Center for Advancing Translational Sciences (NCATS). Retrieved December 27, 2021 from https://pubchem.ncbi.nlm.nih.gov/bioassay/651725.
56- National Center for Biotechnology Information (2021). PubChem Bioassay Record for AID 651768, qHTS for Inhibitors of WRN Helicase, Source: National Center for Advancing Translational Sciences (NCATS). Retrieved December 27, 2021 from https://pubchem.ncbi.nlm.nih.gov/bioassay/651768.
57- The ChEMBL database (2021). ChEMBL Bioassay Record for ID CHEMBL2114796, qHTS for Inhibitors of WRN Helicase. Retrieved December 27, 2021 from https://www.ebi.ac.uk/chembl/assay_report_card/CHEMBL2114796.
58- National Center for Biotechnology Information (2021). PubChem Bioassay Record for AID 504444, Nrf2 qHTS screen for inhibitors, Source: National Center for Advancing Translational Sciences (NCATS). Retrieved December 27, 2021 from https://pubchem.ncbi.nlm.nih.gov/bioassay/504444.
59- The ChEMBL database (2021). ChEMBL Bioassay Record for ID CHEMBL1738184, Nrf2 qHTS screen for inhibitors. Retrieved December 27, 2021 from https://www.ebi.ac.uk/chembl/assay_report_card/CHEMBL1738184.
60- National Center for Biotechnology Information (2021). PubChem Bioassay Record for AID 743279, qHTS for Inhibitors of Inflammasome Signaling:  IL-1-beta AlphaLISA Primary Screen, Source: National Center for Advancing Translational Sciences (NCATS). Retrieved December 27, 2021 from https://pubchem.ncbi.nlm.nih.gov/bioassay/743279.
61- National Center for Biotechnology Information (2021). PubChem Bioassay Record for AID 651644, qHTS Assay for Inhibitors of the HIV-1 protein Vpr, Source: National Center for Advancing Translational Sciences (NCATS). Retrieved December 27, 2021 from https://pubchem.ncbi.nlm.nih.gov/bioassay/651644.
62- The ChEMBL database (2021). ChEMBL Bioassay Record for ID CHEMBL2114836, qHTS Assay for Inhibitors of the HIV-1 protein Vpr. Retrieved December 27, 2021 from https://www.ebi.ac.uk/chembl/assay_report_card/CHEMBL2114836.
63- National Center for Biotechnology Information (2021). PubChem Bioassay Record for AID 651550, HTS Assay for Inhibitors of Akt Phophorylation: Primary Screen, Source: National Center for Advancing Translational Sciences (NCATS). Retrieved December 27, 2021 from https://pubchem.ncbi.nlm.nih.gov/bioassay/651550.
64- National Center for Biotechnology Information (2021). PubChem Bioassay Record for AID 1259400, qHTS Assay for Antagonists of the Relaxin Receptor RXFP1, Source: National Center for Advancing Translational Sciences (NCATS). Retrieved December 27, 2021 from https://pubchem.ncbi.nlm.nih.gov/bioassay/1259400.
65- National Center for Biotechnology Information (2021). PubChem Bioassay Record for AID 720551, qHTS for Inhibitors of KCHN2 3.1: Wildtype qHTS, Source: National Center for Advancing Translational Sciences (NCATS). Retrieved December 27, 2021 from https://pubchem.ncbi.nlm.nih.gov/bioassay/720551.
66- The ChEMBL database (2021). ChEMBL Bioassay Record for ID CHEMBL3214968, qHTS for Inhibitors of KCHN2 3.1: Wildtype qHTS. Retrieved December 27, 2021 from https://www.ebi.ac.uk/chembl/assay_report_card/CHEMBL3214968.
67- National Center for Biotechnology Information (2021). PubChem Bioassay Record for AID 720553, qHTS for Inhibitors of KCHN2 3.1: Mutant qHTS, Source: National Center for Advancing Translational Sciences (NCATS). Retrieved December 27, 2021 from https://pubchem.ncbi.nlm.nih.gov/bioassay/720553.
68- The ChEMBL database (2021). ChEMBL Bioassay Record for ID CHEMBL3215212, qHTS for Inhibitors of KCHN2 3.1: Mutant qHTS. Retrieved December 27, 2021 from https://www.ebi.ac.uk/chembl/assay_report_card/CHEMBL3215212.
69- National Center for Biotechnology Information (2021). PubChem Bioassay Record for AID 651965, qHTS Assay for Activators of ClpP, Source: National Center for Advancing Translational Sciences (NCATS). Retrieved December 27, 2021 from https://pubchem.ncbi.nlm.nih.gov/bioassay/651965.
70- The ChEMBL database (2021). ChEMBL Bioassay Record for ID CHEMBL2114713, qHTS Assay for Activators of ClpP. Retrieved December 27, 2021 from https://www.ebi.ac.uk/chembl/assay_report_card/CHEMBL2114713.
71- National Center for Biotechnology Information (2021). PubChem Bioassay Record for AID 540263, qHTS Assay for Inhibitors of Rango (Ran-regulated importin-beta cargo) - Importin beta complex formation, Source: National Center for Advancing Translational Sciences (NCATS). Retrieved December 27, 2021 from https://pubchem.ncbi.nlm.nih.gov/bioassay/540263.
72- The ChEMBL database (2021). ChEMBL Bioassay Record for ID CHEMBL1794359, qHTS Assay for Inhibitors of Rango (Ran-regulated importin-beta cargo) - Importin beta complex formation. Retrieved December 27, 2021 from https://www.ebi.ac.uk/chembl/assay_report_card/CHEMBL1794359.
73- National Center for Biotechnology Information (2021). PubChem Bioassay Record for AID 485314, qHTS Assay for Inhibitors of DNA Polymerase Beta, Source: National Center for Advancing Translational Sciences (NCATS). Retrieved December 27, 2021 from https://pubchem.ncbi.nlm.nih.gov/bioassay/485314.
74- The ChEMBL database (2021). ChEMBL Bioassay Record for ID CHEMBL1614079, qHTS Assay for Inhibitors of DNA Polymerase Beta. Retrieved December 27, 2021 from https://www.ebi.ac.uk/chembl/assay_report_card/CHEMBL1614079.
75- National Center for Biotechnology Information (2021). PubChem Bioassay Record for AID 651724, qHTS Assay for Inhibitors of the CtBP/E1A Interaction, Source: National Center for Advancing Translational Sciences (NCATS). Retrieved December 27, 2021 from https://pubchem.ncbi.nlm.nih.gov/bioassay/651724.
76- National Center for Biotechnology Information (2021). PubChem Bioassay Record for AID 488837, qHTS Assay for Inhibitors of the Phosphatase Activity of Eya2, Source: National Center for Advancing Translational Sciences (NCATS). Retrieved December 27, 2021 from https://pubchem.ncbi.nlm.nih.gov/bioassay/488837.
77- The ChEMBL database (2021). ChEMBL Bioassay Record for ID CHEMBL1614315, qHTS Assay for Inhibitors of the Phosphatase Activity of Eya2. Retrieved December 27, 2021 from https://www.ebi.ac.uk/chembl/assay_report_card/CHEMBL1614315.
78- National Center for Biotechnology Information (2021). PubChem Bioassay Record for AID 485353, qHTS of Yeast-based Assay for SARS-CoV PLP, Source: National Center for Advancing Translational Sciences (NCATS). Retrieved December 27, 2021 from https://pubchem.ncbi.nlm.nih.gov/bioassay/485353.
79- National Center for Biotechnology Information (2021). PubChem Bioassay Record for AID 540303, qHTS for Inhibitors of Cell Surface uPA Generation, Source: National Center for Advancing Translational Sciences (NCATS). Retrieved December 27, 2021 from https://pubchem.ncbi.nlm.nih.gov/bioassay/540303.
80- The ChEMBL database (2021). ChEMBL Bioassay Record for ID CHEMBL1794512, qHTS for Inhibitors of Cell Surface uPA Generation. Retrieved December 27, 2021 from https://www.ebi.ac.uk/chembl/assay_report_card/CHEMBL1794512.
81- National Center for Biotechnology Information (2021). PubChem Bioassay Record for AID 485298, qHTS Assay for Small Molecule Inhibitors of Mitochondrial Division or Activators of Mitochondrial Fusion, Source: National Center for Advancing Translational Sciences (NCATS). Retrieved December 27, 2021 from https://pubchem.ncbi.nlm.nih.gov/bioassay/485298.
82- The ChEMBL database (2021). ChEMBL Bioassay Record for ID CHEMBL1614414, qHTS Assay for Small Molecule Inhibitors of Mitochondrial Division or Activators of Mitochondrial Fusion. Retrieved December 27, 2021 from https://www.ebi.ac.uk/chembl/assay_report_card/CHEMBL1614414.
83- National Center for Biotechnology Information (2021). PubChem Bioassay Record for AID 504706, qHTS assay for re-activators of p53 using a Luc reporter, Source: National Center for Advancing Translational Sciences (NCATS). Retrieved December 27, 2021 from https://pubchem.ncbi.nlm.nih.gov/bioassay/504706.
84- The ChEMBL database (2021). ChEMBL Bioassay Record for ID CHEMBL1738132, qHTS assay for re-activators of p53 using a Luc reporter. Retrieved December 27, 2021 from https://www.ebi.ac.uk/chembl/assay_report_card/CHEMBL1738132.
85- National Center for Biotechnology Information (2021). PubChem Bioassay Record for AID 485313, qHTS Assay for NPC1 Promoter Activators, Source: National Center for Advancing Translational Sciences (NCATS). Retrieved December 27, 2021 from https://pubchem.ncbi.nlm.nih.gov/bioassay/485313.
86- The ChEMBL database (2021). ChEMBL Bioassay Record for ID CHEMBL1614342, qHTS Assay for NPC1 Promoter Activators. Retrieved December 27, 2021 from https://www.ebi.ac.uk/chembl/assay_report_card/CHEMBL1614342.
87- National Center for Biotechnology Information (2021). PubChem Bioassay Record for AID 485297, qHTS Assay for Rab9 Promoter Activators, Source: National Center for Advancing Translational Sciences (NCATS). Retrieved December 27, 2021 from https://pubchem.ncbi.nlm.nih.gov/bioassay/485297.
88- The ChEMBL database (2021). ChEMBL Bioassay Record for ID CHEMBL1613838, qHTS Assay for Rab9 Promoter Activators. Retrieved December 27, 2021 from https://www.ebi.ac.uk/chembl/assay_report_card/CHEMBL1613838.
89- National Center for Biotechnology Information (2021). PubChem Bioassay Record for AID 2551, qHTS for inhibitors of ROR gamma transcriptional activity, Source: National Center for Advancing Translational Sciences (NCATS). Retrieved December 27, 2021 from https://pubchem.ncbi.nlm.nih.gov/bioassay/2551.
90- The ChEMBL database (2021). ChEMBL Bioassay Record for ID CHEMBL1614087, qHTS for inhibitors of ROR gamma transcriptional activity. Retrieved December 27, 2021 from https://www.ebi.ac.uk/chembl/assay_report_card/CHEMBL1614087.
91- National Center for Biotechnology Information (2021). PubChem Bioassay Record for AID 2546, VP16 counterscreen qHTS for inhibitors of ROR gamma transcriptional activity, Source: National Center for Advancing Translational Sciences (NCATS). Retrieved December 27, 2021 from https://pubchem.ncbi.nlm.nih.gov/bioassay/2546.
92- The ChEMBL database (2021). ChEMBL Bioassay Record for ID CHEMBL1614441, VP16 counterscreen qHTS for inhibitors of ROR gamma transcriptional activity. Retrieved December 27, 2021 from https://www.ebi.ac.uk/chembl/assay_report_card/CHEMBL1614441.
93- National Center for Biotechnology Information (2021). PubChem Bioassay Record for AID 540276, qHTS for inhibitors of binding or entry into cells for Marburg Virus, Source: National Center for Advancing Translational Sciences (NCATS). Retrieved December 27, 2021 from https://pubchem.ncbi.nlm.nih.gov/bioassay/540276.
94- The ChEMBL database (2021). ChEMBL Bioassay Record for ID CHEMBL1794375, qHTS for inhibitors of binding or entry into cells for Marburg Virus. Retrieved December 27, 2021 from https://www.ebi.ac.uk/chembl/assay_report_card/CHEMBL1794375.
95- National Center for Biotechnology Information (2021). PubChem Bioassay Record for AID 540256, qHTS for Inhibitors of binding or entry into cells for Lassa Virus, Source: National Center for Advancing Translational Sciences (NCATS). Retrieved December 27, 2021 from https://pubchem.ncbi.nlm.nih.gov/bioassay/540256.
96- The ChEMBL database (2021). ChEMBL Bioassay Record for ID CHEMBL1794308, qHTS for Inhibitors of binding or entry into cells for Lassa Virus. Retrieved December 27, 2021 from https://www.ebi.ac.uk/chembl/assay_report_card/CHEMBL1794308.
97- National Center for Biotechnology Information (2021). PubChem Bioassay Record for AID 2662, qHTS Fluorescence Polarization Assay for Inhibitors of MLL CXXC domain - DNA interaction, Source: National Center for Advancing Translational Sciences (NCATS). Retrieved December 27, 2021 from https://pubchem.ncbi.nlm.nih.gov/bioassay/2662.
98- The ChEMBL database (2021). ChEMBL Bioassay Record for ID CHEMBL1614410, qHTS Fluorescence Polarization Assay for Inhibitors of MLL CXXC domain - DNA interaction. Retrieved December 27, 2021 from https://www.ebi.ac.uk/chembl/assay_report_card/CHEMBL1614410.
99- National Center for Biotechnology Information (2021). PubChem Bioassay Record for AID 2315, A qHTS for Small Molecule Inhibitors of Shiga Toxin, Source: National Center for Advancing Translational Sciences (NCATS). Retrieved December 27, 2021 from https://pubchem.ncbi.nlm.nih.gov/bioassay/2315.
100- National Center for Biotechnology Information (2021). PubChem Bioassay Record for AID 2675, qHTS Assay for Inhibitors of MBNL1-poly(CUG) RNA binding, Source: National Center for Advancing Translational Sciences (NCATS). Retrieved December 27, 2021 from https://pubchem.ncbi.nlm.nih.gov/bioassay/2675.
101- The ChEMBL database (2021). ChEMBL Bioassay Record for ID CHEMBL1614166, qHTS Assay for Inhibitors of MBNL1-poly(CUG) RNA binding. Retrieved December 27, 2021 from https://www.ebi.ac.uk/chembl/assay_report_card/CHEMBL1614166.
102- National Center for Biotechnology Information (2021). PubChem Bioassay Record for AID 2326, qHTS Assay for Inhibitors of Influenza NS1 Protein Function, Source: National Center for Advancing Translational Sciences (NCATS). Retrieved December 27, 2021 from https://pubchem.ncbi.nlm.nih.gov/bioassay/2326.
103- The ChEMBL database (2021). ChEMBL Bioassay Record for ID CHEMBL1614236, qHTS Assay for Inhibitors of Influenza NS1 Protein Function. Retrieved December 27, 2021 from https://www.ebi.ac.uk/chembl/assay_report_card/CHEMBL1614236.
104- National Center for Biotechnology Information (2021). PubChem Bioassay Record for AID 2549, qHTS Assay for Inhibitors of RecQ-Like Dna Helicase 1 (RECQ1), Source: National Center for Advancing Translational Sciences (NCATS). Retrieved December 27, 2021 from https://pubchem.ncbi.nlm.nih.gov/bioassay/2549.
105- The ChEMBL database (2021). ChEMBL Bioassay Record for ID CHEMBL1613829, qHTS Assay for Inhibitors of RecQ-Like Dna Helicase 1 (RECQ1). Retrieved December 27, 2021 from https://www.ebi.ac.uk/chembl/assay_report_card/CHEMBL1613829.
106- National Center for Biotechnology Information (2021). PubChem Bioassay Record for AID 880, qHTS Assay for Inhibitors of RGS12 GoLoco Motif Activity (Red Fluorophore), Source: National Center for Advancing Translational Sciences (NCATS). Retrieved December 27, 2021 from https://pubchem.ncbi.nlm.nih.gov/bioassay/880.
107- National Center for Biotechnology Information (2021). PubChem Bioassay Record for AID 2147, qHTS Assay for Inhibitors of  Human Jumonji Domain Containing 2E (JMJD2E), Source: National Center for Advancing Translational Sciences (NCATS). Retrieved December 27, 2021 from https://pubchem.ncbi.nlm.nih.gov/bioassay/2147.
108- The ChEMBL database (2021). ChEMBL Bioassay Record for ID CHEMBL1613914, qHTS Assay for Inhibitors of  Human Jumonji Domain Containing 2E (JMJD2E). Retrieved December 27, 2021 from https://www.ebi.ac.uk/chembl/assay_report_card/CHEMBL1613914.
109- National Center for Biotechnology Information (2021). PubChem Bioassay Record for AID 485360, qHTS Assay for the Inhibitors of L3MBTL1, Source: National Center for Advancing Translational Sciences (NCATS). Retrieved December 27, 2021 from https://pubchem.ncbi.nlm.nih.gov/bioassay/485360.
110- The ChEMBL database (2021). ChEMBL Bioassay Record for ID CHEMBL1614280, qHTS Assay for the Inhibitors of L3MBTL1. Retrieved December 27, 2021 from https://www.ebi.ac.uk/chembl/assay_report_card/CHEMBL1614280.
111- National Center for Biotechnology Information (2021). PubChem Bioassay Record for AID 1458, qHTS Assay for Enhancers of SMN2 Splice Variant Expression, Source: National Center for Advancing Translational Sciences (NCATS). Retrieved December 27, 2021 from https://pubchem.ncbi.nlm.nih.gov/bioassay/1458.
112- The ChEMBL database (2021). ChEMBL Bioassay Record for ID CHEMBL1613842, qHTS Assay for Enhancers of SMN2 Splice Variant Expression. Retrieved December 27, 2021 from https://www.ebi.ac.uk/chembl/assay_report_card/CHEMBL1613842.
113- National Center for Biotechnology Information (2021). PubChem Bioassay Record for AID 1487, qHTS Assay for Modulators of Lamin A Splicing, Source: National Center for Advancing Translational Sciences (NCATS). Retrieved December 27, 2021 from https://pubchem.ncbi.nlm.nih.gov/bioassay/1487.
114- The ChEMBL database (2021). ChEMBL Bioassay Record for ID CHEMBL1614544, qHTS Assay for Modulators of Lamin A Splicing. Retrieved December 27, 2021 from https://www.ebi.ac.uk/chembl/assay_report_card/CHEMBL1614544.
115- National Center for Biotechnology Information (2021). PubChem Bioassay Record for AID 445, IkB Signaling, Source: National Center for Advancing Translational Sciences (NCATS). Retrieved December 27, 2021 from https://pubchem.ncbi.nlm.nih.gov/bioassay/445.
116- National Center for Biotechnology Information (2021). PubChem Bioassay Record for AID 1259318, uHTS identification of small molecule modulators of Rev-erb Alpha., Source: Burnham Center for Chemical Genomics. Retrieved December 27, 2021 from https://pubchem.ncbi.nlm.nih.gov/bioassay/1259318.
117- National Center for Biotechnology Information (2021). PubChem Bioassay Record for AID 602429, uHTS identification of SUMO1-mediated protein-protein interactions, Source: Burnham Center for Chemical Genomics. Retrieved December 27, 2021 from https://pubchem.ncbi.nlm.nih.gov/bioassay/602429.
118- National Center for Biotechnology Information (2021). PubChem Bioassay Record for AID 624304, uHTS identification of SKN-1 Inhibitors in a fluoresence assay, Source: Burnham Center for Chemical Genomics. Retrieved December 27, 2021 from https://pubchem.ncbi.nlm.nih.gov/bioassay/624304.
119- National Center for Biotechnology Information (2021). PubChem Bioassay Record for AID 624352, uHTS identification of HIF-2a Inhibitors in a luminesence assay, Source: Burnham Center for Chemical Genomics. Retrieved December 27, 2021 from https://pubchem.ncbi.nlm.nih.gov/bioassay/624352.
120- National Center for Biotechnology Information (2021). PubChem Bioassay Record for AID 651699, uHTS identification of inhibitors of cullin neddylation in a TR-FRET assay, Source: Burnham Center for Chemical Genomics. Retrieved December 27, 2021 from https://pubchem.ncbi.nlm.nih.gov/bioassay/651699.
121- National Center for Biotechnology Information (2021). PubChem Bioassay Record for AID 651647, uHTS identification of inhibitors of MT1-MMP activation in a fluoresence assay, Source: Burnham Center for Chemical Genomics. Retrieved December 27, 2021 from https://pubchem.ncbi.nlm.nih.gov/bioassay/651647.
122- National Center for Biotechnology Information (2021). PubChem Bioassay Record for AID 1347056, Inhibitor identification of TROY dependent signaling using uHTS single point assay, Source: Burnham Center for Chemical Genomics. Retrieved December 27, 2021 from https://pubchem.ncbi.nlm.nih.gov/bioassay/1347056.
123- National Center for Biotechnology Information (2021). PubChem Bioassay Record for AID 588405, HTS Assay for Peg3 Promoter Inhibitors, Source: Burnham Center for Chemical Genomics. Retrieved December 27, 2021 from https://pubchem.ncbi.nlm.nih.gov/bioassay/588405.
124- National Center for Biotechnology Information (2021). PubChem Bioassay Record for AID 588493, uHTS identification of inhibitors of Rpn11 in a Fluorescent Polarization assay, Source: Burnham Center for Chemical Genomics. Retrieved December 27, 2021 from https://pubchem.ncbi.nlm.nih.gov/bioassay/588493.
125- National Center for Biotechnology Information (2021). PubChem Bioassay Record for AID 1259313, uHTS identification of small molecule modulators of NR3A, Source: Burnham Center for Chemical Genomics. Retrieved December 27, 2021 from https://pubchem.ncbi.nlm.nih.gov/bioassay/1259313.
126- National Center for Biotechnology Information (2021). PubChem Bioassay Record for AID 489030, uHTS Fluorescent assay for identification of inhibitors of Apaf-1, Source: Burnham Center for Chemical Genomics. Retrieved December 27, 2021 from https://pubchem.ncbi.nlm.nih.gov/bioassay/489030.
127- National Center for Biotechnology Information (2021). PubChem Bioassay Record for AID 489031, uHTS Fluorescent assay for identification of activators of Apaf-1, Source: Burnham Center for Chemical Genomics. Retrieved December 27, 2021 from https://pubchem.ncbi.nlm.nih.gov/bioassay/489031.
128- National Center for Biotechnology Information (2021). PubChem Bioassay Record for AID 485273, uHTS identification of UBC13 Polyubiquitin Inhibitors via a TR-FRET Assay, Source: Burnham Center for Chemical Genomics. Retrieved December 27, 2021 from https://pubchem.ncbi.nlm.nih.gov/bioassay/485273.
129- National Center for Biotechnology Information (2021). PubChem Bioassay Record for AID 2071, Colorimetric  Assay for Inhibitors for NALP1, Source: Burnham Center for Chemical Genomics. Retrieved December 27, 2021 from https://pubchem.ncbi.nlm.nih.gov/bioassay/2071.
130- National Center for Biotechnology Information (2021). PubChem Bioassay Record for AID 485, Primary HTS Assay for S1P3 Antagonists, Source: The Scripps Research Institute Molecular Screening Center. Retrieved December 27, 2021 from https://pubchem.ncbi.nlm.nih.gov/bioassay/485.
131- National Center for Biotechnology Information (2021). PubChem Bioassay Record for AID 1259388, qHTS assay to identify small molecule HDAC inhibitors: Summary, Source: Tox21. Retrieved December 27, 2021 from https://pubchem.ncbi.nlm.nih.gov/bioassay/1259388.
132- National Center for Biotechnology Information (2021). PubChem Bioassay Record for AID 588692, Luciferase Reporter Cell Based HTS to identify inhibitors of N-linked Glycosylation Measured in Cell-Based System Using Plate Reader - 2146-01_Inhibitor_SinglePoint_HTS_Activity_Set2, Source: Broad Institute. Retrieved December 27, 2021 from https://pubchem.ncbi.nlm.nih.gov/bioassay/588692.
133- National Center for Biotechnology Information (2021). PubChem Bioassay Record for AID 720706, HTS for Bacterial rRNA inhibitors Measured in Microorganism-Based System Using Plate Reader - 7056-01_Inhibitor_SinglePoint_HTS_Activity, Source: Broad Institute. Retrieved December 27, 2021 from https://pubchem.ncbi.nlm.nih.gov/bioassay/720706.
134- National Center for Biotechnology Information (2021). PubChem Bioassay Record for AID 602393, Screen for inhibitors of the SWI/SNF chromatin remodeling complex (esBAF) in mouse embryonic stem cells with Luciferase reporter assay Measured in Cell-Based System Using Plate Reader - 2141-01_Inhibitor_SinglePoint_HTS_Activity, Source: Broad Institute. Retrieved December 27, 2021 from https://pubchem.ncbi.nlm.nih.gov/bioassay/602393.
135- National Center for Biotechnology Information (2021). PubChem Bioassay Record for AID 2099, Fluorescence Biochemical Primary HTS to Identify Inhibitors of GASC-1 Activity, Source: Broad Institute. Retrieved December 27, 2021 from https://pubchem.ncbi.nlm.nih.gov/bioassay/2099.
136- National Center for Biotechnology Information (2021). PubChem Bioassay Record for AID 504621, Anti-Malarial Hsp90 Inhibitors Measured in Microorganism System Using Plate Reader - 2121-01_Inhibitor_SinglePoint_HTS_Activity_Set2, Source: Broad Institute. Retrieved December 27, 2021 from https://pubchem.ncbi.nlm.nih.gov/bioassay/504621.
137- National Center for Biotechnology Information (2021). PubChem Bioassay Record for AID 1813, MLPCN Alpha-Synuclein 5'UTR - 5'-UTR binding - inhibitors, Source: Broad Institute. Retrieved December 27, 2021 from https://pubchem.ncbi.nlm.nih.gov/bioassay/1813.
138- National Center for Biotechnology Information (2021). PubChem Bioassay Record for AID 1814, MLPCN Alpha-Synuclein 5'UTR - 5'-UTR binding - activators, Source: Broad Institute. Retrieved December 27, 2021 from https://pubchem.ncbi.nlm.nih.gov/bioassay/1814.
139- National Center for Biotechnology Information (2021). PubChem Bioassay Record for AID 1662, MLPCN Streptokinase Expression Inhibition, Source: Broad Institute. Retrieved December 27, 2021 from https://pubchem.ncbi.nlm.nih.gov/bioassay/1662.
140- National Center for Biotechnology Information (2021). PubChem Bioassay Record for AID 2221, Fluorescence Cell-Free Homogenous Primary HTS to Identify Inhibitors of RecA Intein Splicing Activity, Source: Broad Institute. Retrieved December 27, 2021 from https://pubchem.ncbi.nlm.nih.gov/bioassay/2221.
141- National Center for Biotechnology Information (2021). PubChem Bioassay Record for AID 940, Modulators of the EP2 prostaglandin E2 receptor - Primary Screening, Source: Emory University Molecular Libraries Screening Center. Retrieved December 27, 2021 from https://pubchem.ncbi.nlm.nih.gov/bioassay/940.
142- National Center for Biotechnology Information (2021). PubChem Bioassay Record for AID 1422, Inhibitors of the EP2 Prostaglandin E2 Receptor - Primary Screen, Source: Emory University Molecular Libraries Screening Center. Retrieved December 27, 2021 from https://pubchem.ncbi.nlm.nih.gov/bioassay/1422.
143- National Center for Biotechnology Information (2021). PubChem Bioassay Record for AID 1021, uHTS of Mcl-1/Bid interaction inhibitors, Source: Emory University Molecular Libraries Screening Center. Retrieved December 27, 2021 from https://pubchem.ncbi.nlm.nih.gov/bioassay/1021.
144- National Center for Biotechnology Information (2021). PubChem Bioassay Record for AID 1022, uHTS of Mcl-1/Noxa interaction inhibitors, Source: Emory University Molecular Libraries Screening Center. Retrieved December 27, 2021 from https://pubchem.ncbi.nlm.nih.gov/bioassay/1022.
145- National Center for Biotechnology Information (2021). PubChem Bioassay Record for AID 817, Identification and characterization of compounds for addressing human bone marrow failure, Source: Emory University Molecular Libraries Screening Center. Retrieved December 27, 2021 from https://pubchem.ncbi.nlm.nih.gov/bioassay/817.
146- National Center for Biotechnology Information (2021). PubChem Bioassay Record for AID 602162, Flow Cytometric HTS Screen for inhibitors of the ABC transporter ABCB6 for MLPCN Compound Set, Source: NMMLSC. Retrieved December 27, 2021 from https://pubchem.ncbi.nlm.nih.gov/bioassay/602162.
147- National Center for Biotechnology Information (2021). PubChem Bioassay Record for AID 588499, High-throughput multiplex microsphere screening for inhibitors of toxin protease, specifically Botulinum neurotoxin light chain A protease, MLPCN compound set, Source: NMMLSC. Retrieved December 27, 2021 from https://pubchem.ncbi.nlm.nih.gov/bioassay/588499.
148- National Center for Biotechnology Information (2021). PubChem Bioassay Record for AID 504490, Assay for Inhibitors of the beta-Arrestin-Adaptor Protein 2 Interaction That Mediate GPCR Degradation and Recycling, Source: NMMLSC. Retrieved December 27, 2021 from https://pubchem.ncbi.nlm.nih.gov/bioassay/504490.
149- National Center for Biotechnology Information (2021). PubChem Bioassay Record for AID 488847, RNA aptamer-based HTS for inhibitors of GRK2, Source: NMMLSC. Retrieved December 27, 2021 from https://pubchem.ncbi.nlm.nih.gov/bioassay/488847.
150- National Center for Biotechnology Information (2021). PubChem Bioassay Record for AID 2557, HTS for Identification of VLA-4 Allosteric Modulators from MLPCN library, Source: NMMLSC. Retrieved December 27, 2021 from https://pubchem.ncbi.nlm.nih.gov/bioassay/2557.
151- National Center for Biotechnology Information (2021). PubChem Bioassay Record for AID 624170, qHTS for Inhibitors of Glutaminase (GLS), Source: National Center for Advancing Translational Sciences (NCATS). Retrieved December 27, 2021 from https://pubchem.ncbi.nlm.nih.gov/bioassay/624170.
152- The ChEMBL database (2021). ChEMBL Bioassay Record for ID CHEMBL2114738, qHTS for Inhibitors of Glutaminase (GLS). Retrieved December 27, 2021 from https://www.ebi.ac.uk/chembl/assay_report_card/CHEMBL2114738.
153- National Center for Biotechnology Information (2021). PubChem Bioassay Record for AID 624171, qHTS of Nrf2 Activators, Source: National Center for Advancing Translational Sciences (NCATS). Retrieved December 27, 2021 from https://pubchem.ncbi.nlm.nih.gov/bioassay/624171.
154- The ChEMBL database (2021). ChEMBL Bioassay Record for ID CHEMBL2114908, qHTS of Nrf2 Activators. Retrieved December 27, 2021 from https://www.ebi.ac.uk/chembl/assay_report_card/CHEMBL2114908.
155- National Center for Biotechnology Information (2021). PubChem Bioassay Record for AID 624414, qHTS for Agonists of the Human Mucolipin Transient Receptor Potential 1 (TRPML1), Source: National Center for Advancing Translational Sciences (NCATS). Retrieved December 27, 2021 from https://pubchem.ncbi.nlm.nih.gov/bioassay/624414.
156- National Center for Biotechnology Information (2021). PubChem Bioassay Record for AID 1347076, qHTS assay for MDR1-selective chemotherapeutics: Primary screen using the drug-selected MDR subline cells KB-V1, Source: National Center for Advancing Translational Sciences (NCATS). Retrieved December 27, 2021 from https://pubchem.ncbi.nlm.nih.gov/bioassay/1347076.
157- National Center for Biotechnology Information (2021). PubChem Bioassay Record for AID 1347075, qHTS assay for MDR1-selective chemotherapeutics: Primary screen using the parental adenocarcinoma cell KB-3-1, Source: National Center for Advancing Translational Sciences (NCATS). Retrieved December 27, 2021 from https://pubchem.ncbi.nlm.nih.gov/bioassay/1347075.
158- National Center for Biotechnology Information (2021). PubChem Bioassay Record for AID 624415, qHTS for Inhibitors of the Human Mucolipin Transient Receptor Potential 1 (TRPML1), Source: National Center for Advancing Translational Sciences (NCATS). Retrieved December 27, 2021 from https://pubchem.ncbi.nlm.nih.gov/bioassay/624415.
159- National Center for Biotechnology Information (2021). PubChem Bioassay Record for AID 1347120, qHTS for Suppressors of FUS Proteinopathy: Primary screen using FUS-linked yeast assay, Source: National Center for Advancing Translational Sciences (NCATS). Retrieved December 27, 2021 from https://pubchem.ncbi.nlm.nih.gov/bioassay/1347120.
160- National Center for Biotechnology Information (2021). PubChem Bioassay Record for AID 504339, qHTS Assay for Inhibitors of JMJD2A-Tudor Domain, Source: National Center for Advancing Translational Sciences (NCATS). Retrieved December 27, 2021 from https://pubchem.ncbi.nlm.nih.gov/bioassay/504339.
161- The ChEMBL database (2021). ChEMBL Bioassay Record for ID CHEMBL1737991, qHTS Assay for Inhibitors of JMJD2A-Tudor Domain. Retrieved December 27, 2021 from https://www.ebi.ac.uk/chembl/assay_report_card/CHEMBL1737991.
162- National Center for Biotechnology Information (2021). PubChem Bioassay Record for AID 504891, qHTS Assay to Find Inhibitors of Pin1, Source: National Center for Advancing Translational Sciences (NCATS). Retrieved December 27, 2021 from https://pubchem.ncbi.nlm.nih.gov/bioassay/504891.
163- The ChEMBL database (2021). ChEMBL Bioassay Record for ID CHEMBL1794585, qHTS Assay to Find Inhibitors of Pin1. Retrieved December 27, 2021 from https://www.ebi.ac.uk/chembl/assay_report_card/CHEMBL1794585.
164- National Center for Biotechnology Information (2021). PubChem Bioassay Record for AID 540317, HTS for Inhibitors of HP1-beta Chromodomain Interactions with Methylated Histone Tails, Source: National Center for Advancing Translational Sciences (NCATS). Retrieved December 27, 2021 from https://pubchem.ncbi.nlm.nih.gov/bioassay/540317.
165- The ChEMBL database (2021). ChEMBL Bioassay Record for ID CHEMBL1794401, HTS for Inhibitors of HP1-beta Chromodomain Interactions with Methylated Histone Tails. Retrieved December 27, 2021 from https://www.ebi.ac.uk/chembl/assay_report_card/CHEMBL1794401.
166- National Center for Biotechnology Information (2021). PubChem Bioassay Record for AID 624202, qHTS Assay to Identify Small Molecule Activators of BRCA1 Expression, Source: National Center for Advancing Translational Sciences (NCATS). Retrieved December 27, 2021 from https://pubchem.ncbi.nlm.nih.gov/bioassay/624202.
167- The ChEMBL database (2021). ChEMBL Bioassay Record for ID CHEMBL2114807, qHTS Assay to Identify Small Molecule Activators of BRCA1 Expression. Retrieved December 27, 2021 from https://www.ebi.ac.uk/chembl/assay_report_card/CHEMBL2114807.
168- National Center for Biotechnology Information (2021). PubChem Bioassay Record for AID 720707, qHTS for Agonist of cAMP-regulated guanine nucleotide exchange factor 3 (EPAC1): primary screen, Source: National Center for Advancing Translational Sciences (NCATS). Retrieved December 27, 2021 from https://pubchem.ncbi.nlm.nih.gov/bioassay/720707.
169- The ChEMBL database (2021). ChEMBL Bioassay Record for ID CHEMBL3215079, qHTS for Agonist of cAMP-regulated guanine nucleotide exchange factor 3 (EPAC1): primary screen. Retrieved December 27, 2021 from https://www.ebi.ac.uk/chembl/assay_report_card/CHEMBL3215079.
170- National Center for Biotechnology Information (2021). PubChem Bioassay Record for AID 720708, qHTS for Antagonist of cAMP-regulated guanine nucleotide exchange factor 2 (EPAC2): primary screen, Source: National Center for Advancing Translational Sciences (NCATS). Retrieved December 27, 2021 from https://pubchem.ncbi.nlm.nih.gov/bioassay/720708.
171- The ChEMBL database (2021). ChEMBL Bioassay Record for ID CHEMBL3215046, qHTS for Antagonist of cAMP-regulated guanine nucleotide exchange factor 2 (EPAC2): primary screen. Retrieved December 27, 2021 from https://www.ebi.ac.uk/chembl/assay_report_card/CHEMBL3215046.
172- National Center for Biotechnology Information (2021). PubChem Bioassay Record for AID 720709, qHTS for Antagonist of cAMP-regulated guanine nucleotide exchange factor 3 (EPAC1): primary screen, Source: National Center for Advancing Translational Sciences (NCATS). Retrieved December 27, 2021 from https://pubchem.ncbi.nlm.nih.gov/bioassay/720709.
173- The ChEMBL database (2021). ChEMBL Bioassay Record for ID CHEMBL3214967, qHTS for Antagonist of cAMP-regulated guanine nucleotide exchange factor 3 (EPAC1): primary screen. Retrieved December 27, 2021 from https://www.ebi.ac.uk/chembl/assay_report_card/CHEMBL3214967.
174- National Center for Biotechnology Information (2021). PubChem Bioassay Record for AID 720711, qHTS for Agonist of cAMP-regulated guanine nucleotide exchange factor 4 (EPAC2): primary screen, Source: National Center for Advancing Translational Sciences (NCATS). Retrieved December 27, 2021 from https://pubchem.ncbi.nlm.nih.gov/bioassay/720711.
175- The ChEMBL database (2021). ChEMBL Bioassay Record for ID CHEMBL3214906, qHTS for Agonist of cAMP-regulated guanine nucleotide exchange factor 4 (EPAC2): primary screen. Retrieved December 27, 2021 from https://www.ebi.ac.uk/chembl/assay_report_card/CHEMBL3214906.
176- National Center for Biotechnology Information (2021). PubChem Bioassay Record for AID 504333, qHTS Assay for Inhibitors of BAZ2B, Source: National Center for Advancing Translational Sciences (NCATS). Retrieved December 27, 2021 from https://pubchem.ncbi.nlm.nih.gov/bioassay/504333.
177- The ChEMBL database (2021). ChEMBL Bioassay Record for ID CHEMBL1738312, qHTS Assay for Inhibitors of BAZ2B. Retrieved December 27, 2021 from https://www.ebi.ac.uk/chembl/assay_report_card/CHEMBL1738312.
178- National Center for Biotechnology Information (2021). PubChem Bioassay Record for AID 504332, qHTS Assay for Inhibitors of Histone Lysine Methyltransferase G9a, Source: National Center for Advancing Translational Sciences (NCATS). Retrieved December 27, 2021 from https://pubchem.ncbi.nlm.nih.gov/bioassay/504332.
179- The ChEMBL database (2021). ChEMBL Bioassay Record for ID CHEMBL1738442, qHTS Assay for Inhibitors of Histone Lysine Methyltransferase G9a. Retrieved December 27, 2021 from https://www.ebi.ac.uk/chembl/assay_report_card/CHEMBL1738442.
180- National Center for Biotechnology Information (2021). PubChem Bioassay Record for AID 540253, qHTS Assay for Inhibitors of RanGTP induced Rango (Ran-regulated importin-beta cargo) - Importin beta complex dissociation, Source: National Center for Advancing Translational Sciences (NCATS). Retrieved December 27, 2021 from https://pubchem.ncbi.nlm.nih.gov/bioassay/540253.
181- The ChEMBL database (2021). ChEMBL Bioassay Record for ID CHEMBL1794461, qHTS Assay for Inhibitors of RanGTP induced Rango (Ran-regulated importin-beta cargo) - Importin beta complex dissociation. Retrieved December 27, 2021 from https://www.ebi.ac.uk/chembl/assay_report_card/CHEMBL1794461.
182- National Center for Biotechnology Information (2021). PubChem Bioassay Record for AID 504842, Inhibitors of TCP-1 ring complex (TRiC) of Methanococcus maripaludis (MmCpn): qHTS, Source: National Center for Advancing Translational Sciences (NCATS). Retrieved December 27, 2021 from https://pubchem.ncbi.nlm.nih.gov/bioassay/504842.
183- The ChEMBL database (2021). ChEMBL Bioassay Record for ID CHEMBL1794409, Inhibitors of TCP-1 ring complex (TRiC) of Methanococcus maripaludis (MmCpn): qHTS. Retrieved December 27, 2021 from https://www.ebi.ac.uk/chembl/assay_report_card/CHEMBL1794409.
184- National Center for Biotechnology Information (2021). PubChem Bioassay Record for AID 1463, Counterscreen qHTS for Inhibitors of Tau Fibril Formation, Fluorescence Polarization, Source: National Center for Advancing Translational Sciences (NCATS). Retrieved December 27, 2021 from https://pubchem.ncbi.nlm.nih.gov/bioassay/1463.
185- The ChEMBL database (2021). ChEMBL Bioassay Record for ID CHEMBL1614502, Counterscreen qHTS for Inhibitors of Tau Fibril Formation, Fluorescence Polarization. Retrieved December 27, 2021 from https://www.ebi.ac.uk/chembl/assay_report_card/CHEMBL1614502.
186- National Center for Biotechnology Information (2021). PubChem Bioassay Record for AID 1461, qHTS Assay for Antagonists of the Neuropeptide S Receptor: cAMP Signal Transduction, Source: National Center for Advancing Translational Sciences (NCATS). Retrieved December 27, 2021 from https://pubchem.ncbi.nlm.nih.gov/bioassay/1461.
187- The ChEMBL database (2021). ChEMBL Bioassay Record for ID CHEMBL1614052, qHTS Assay for Antagonists of the Neuropeptide S Receptor: cAMP Signal Transduction. Retrieved December 27, 2021 from https://www.ebi.ac.uk/chembl/assay_report_card/CHEMBL1614052.
188- National Center for Biotechnology Information (2021). PubChem Bioassay Record for AID 1347165, Primary screen for KDM5B Histone Demethylases FDH-coupled qHTS, Source: National Center for Advancing Translational Sciences (NCATS). Retrieved December 27, 2021 from https://pubchem.ncbi.nlm.nih.gov/bioassay/1347165.
189- National Center for Biotechnology Information (2021). PubChem Bioassay Record for AID 1457, qHTS Assay for Identifying the Cell-Membrane Permeable IMPase Inhibitors: Potentiation with Lithium, Source: National Center for Advancing Translational Sciences (NCATS). Retrieved December 27, 2021 from https://pubchem.ncbi.nlm.nih.gov/bioassay/1457.
190- The ChEMBL database (2021). ChEMBL Bioassay Record for ID CHEMBL1614234, qHTS Assay for Identifying the Cell-Membrane Permeable IMPase Inhibitors: Potentiation with Lithium. Retrieved December 27, 2021 from ttps://www.ebi.ac.uk/chembl/assay_report_card/CHEMBL1614234.
191- National Center for Biotechnology Information (2021). PubChem Bioassay Record for AID 2417, High Content Assay for Compounds that inhibit the Assembly of the Perinucleolar Compartment, Source: National Center for Advancing Translational Sciences (NCATS). Retrieved December 27, 2021 from https://pubchem.ncbi.nlm.nih.gov/bioassay/2417.
192- National Center for Biotechnology Information (2021). PubChem Bioassay Record for AID 1454, qHTS Assay for Inhibitors of the ERK Signaling Pathway using a Homogeneous Screening Assay; Stimulation with EGF, Source: National Center for Advancing Translational Sciences (NCATS). Retrieved December 27, 2021 from https://pubchem.ncbi.nlm.nih.gov/bioassay/1454.
193- The ChEMBL database (2021). ChEMBL Bioassay Record for ID CHEMBL1614521, qHTS Assay for Inhibitors of the ERK Signaling Pathway using a Homogeneous Screening Assay; Stimulation with EGF. Retrieved December 27, 2021 from https://www.ebi.ac.uk/chembl/assay_report_card/CHEMBL1614521.
194- National Center for Biotechnology Information (2021). PubChem Bioassay Record for AID 1948, qHTS Assay for Compounds that Induce Erasure of Genomic Imprints, Source: National Center for Advancing Translational Sciences (NCATS). Retrieved December 27, 2021 from https://pubchem.ncbi.nlm.nih.gov/bioassay/1948.
195- The ChEMBL database (2021). ChEMBL Bioassay Record for ID CHEMBL1613970, qHTS Assay for Compounds that Induce Erasure of Genomic Imprints. Retrieved December 27, 2021 from https://www.ebi.ac.uk/chembl/assay_report_card/CHEMBL1613970.
196- National Center for Biotechnology Information (2021). PubChem Bioassay Record for AID 602449, uHTS identification of small molecule inhibitors of the mitochondrial permeability transition pore via an absorbance assay, Source: Burnham Center for Chemical Genomics. Retrieved December 27, 2021 from https://pubchem.ncbi.nlm.nih.gov/bioassay/602449.
197- National Center for Biotechnology Information (2021). PubChem Bioassay Record for AID 1224865, Identify inhibitors of HNF4 alpha protein binding to DNA, Source: Burnham Center for Chemical Genomics. Retrieved December 27, 2021 from https://pubchem.ncbi.nlm.nih.gov/bioassay/1224865.
198- National Center for Biotechnology Information (2021). PubChem Bioassay Record for AID 588473, uHTS identification of agonists of the CRF-binding protein and CRF-R2 receptor complex, Source: Burnham Center for Chemical Genomics. Retrieved December 27, 2021 from https://pubchem.ncbi.nlm.nih.gov/bioassay/588473.
199- National Center for Biotechnology Information (2021). PubChem Bioassay Record for AID 588475, uHTS identification of antagonists of the CRF-binding protein and CRF-R2 receptor complex, Source: Burnham Center for Chemical Genomics. Retrieved December 27, 2021 from https://pubchem.ncbi.nlm.nih.gov/bioassay/588475.
200- National Center for Biotechnology Information (2021). PubChem Bioassay Record for AID 493187, uHTS Fluorescent assay for identification of activators of hexokinase domain containing  I (HKDC1), Source: Burnham Center for Chemical Genomics. Retrieved December 27, 2021 from https://pubchem.ncbi.nlm.nih.gov/bioassay/493187.
201- National Center for Biotechnology Information (2021). PubChem Bioassay Record for AID 504462, uHTS fluorescent assay for identification of inhibitors of ATG4B, Source: Burnham Center for Chemical Genomics. Retrieved December 27, 2021 from https://pubchem.ncbi.nlm.nih.gov/bioassay/504462.
202- National Center for Biotechnology Information (2021). PubChem Bioassay Record for AID 463195, uHTS identification of small molecule inhibitors of tim10 yeast via a luminescent assay, Source: Burnham Center for Chemical Genomics. Retrieved December 27, 2021 from https://pubchem.ncbi.nlm.nih.gov/bioassay/463195.
203- National Center for Biotechnology Information (2021). PubChem Bioassay Record for AID 485346, uHTS for identification of Inhibitors of Mdm2/MdmX interaction in luminescent format., Source: Burnham Center for Chemical Genomics. Retrieved December 27, 2021 from https://pubchem.ncbi.nlm.nih.gov/bioassay/485346.
204- National Center for Biotechnology Information (2021). PubChem Bioassay Record for AID 1496, uHTS identification of compounds inhibiting the binding between the RUNX1 Runt domain and CBFb via a fluorescence resonance energy transfer (FRET) assay., Source: Burnham Center for Chemical Genomics. Retrieved December 27, 2021 from https://pubchem.ncbi.nlm.nih.gov/bioassay/1496.
205- National Center for Biotechnology Information (2021). PubChem Bioassay Record for AID 1012, uHTS identification of TNAP inhibitors in the absence of phosphate acceptor performed in luminescent assay, Source: Burnham Center for Chemical Genomics. Retrieved December 27, 2021 from https://pubchem.ncbi.nlm.nih.gov/bioassay/1012.
206- National Center for Biotechnology Information (2021). PubChem Bioassay Record for AID 1216, HTS identification of compounds activating phosphomannose isomerase (PMI) via a fluorescence intensity assay using a near- saturating concentration of mannose 6-phosphat, Source: Burnham Center for Chemical Genomics. Retrieved December 27, 2021 from https://pubchem.ncbi.nlm.nih.gov/bioassay/1216.
207- National Center for Biotechnology Information (2021). PubChem Bioassay Record for AID 1259310, AlphaScreen-based biochemical high throughput primary assay to identify activators of the E3 ligase (FBW7)., Source: The Scripps Research Institute Molecular Screening Center. Retrieved December 27, 2021 from https://pubchem.ncbi.nlm.nih.gov/bioassay/1259310.
208- National Center for Biotechnology Information (2021). PubChem Bioassay Record for AID 743269, TRFRET-based biochemical primary high throughput screening assay to identify inhibitors of HIV-1 LEDGF/p75 DNA Integration, Source: The Scripps Research Institute Molecular Screening Center. Retrieved December 27, 2021 from https://pubchem.ncbi.nlm.nih.gov/bioassay/743269.
209- National Center for Biotechnology Information (2021). PubChem Bioassay Record for AID 652017, Luminescence-based cell-based primary high throughput screening assay to identify activators of the function of SWI/SNF related, matrix associated, actin dependent regulator of chromatin, subfamily a, member 2 (SMARCA2, BRM), Source: The Scripps Research Institute Molecular Screening Center. Retrieved December 27, 2021 from https://pubchem.ncbi.nlm.nih.gov/bioassay/652017.
210- National Center for Biotechnology Information (2021). PubChem Bioassay Record for AID 2642, Primary cell-based high-throughput screening assay for identification of compounds that inhibit KCNQ1 potassium channels, Source: Johns Hopkins Ion Channel Center. Retrieved December 27, 2021 from https://pubchem.ncbi.nlm.nih.gov/bioassay/2642.
211- National Center for Biotechnology Information (2021). PubChem Bioassay Record for AID 488922, Primary cell-based screen for identification of compounds that inhibit the two-pore domain potassium channel KCNK9, Source: Johns Hopkins Ion Channel Center. Retrieved December 27, 2021 from https://pubchem.ncbi.nlm.nih.gov/bioassay/488922.
212- National Center for Biotechnology Information (2021). PubChem Bioassay Record for AID 2237, Primary cell-based screen for identification of compounds that activate transient receptor potential cation channel C4 (TRPC4)., Source: Johns Hopkins Ion Channel Center. Retrieved December 27, 2021 from https://pubchem.ncbi.nlm.nih.gov/bioassay/2237.
213- National Center for Biotechnology Information (2021). PubChem Bioassay Record for AID 2247, Primary cell-based screen for identification of compounds that inhibit transient receptor potential cation channel C4 (TRPC4)., Source: Johns Hopkins Ion Channel Center. Retrieved December 27, 2021 from https://pubchem.ncbi.nlm.nih.gov/bioassay/2247.
214- National Center for Biotechnology Information (2021). PubChem Bioassay Record for AID 624483, Counterscreen of compound fluorescence effects on High-throughput multiplex microsphere screening for inhibitors of toxin protease, Source: NMMLSC. Retrieved December 27, 2021 from https://pubchem.ncbi.nlm.nih.gov/bioassay/624483.
215- National Center for Biotechnology Information (2021). PubChem Bioassay Record for AID 1415, Multiplexed high-throughput screen for small molecule regulators of RGS family protein interactions, specifically RGS4-Galphao., Source: NMMLSC. Retrieved December 27, 2021 from https://pubchem.ncbi.nlm.nih.gov/bioassay/1415.
216- National Center for Biotechnology Information (2021). PubChem Bioassay Record for AID 1423, Multiplexed high-throughput screen for small molecule regulators of RGS family protein interactions, specifically RGS8-Galphao., Source: NMMLSC. Retrieved December 27, 2021 from https://pubchem.ncbi.nlm.nih.gov/bioassay/1423.
217- National Center for Biotechnology Information (2021). PubChem Bioassay Record for AID 1439, Multiplexed high-throughput screen for small molecule regulators of RGS family protein interactions, specifically RGS7-Galphao., Source: NMMLSC. Retrieved December 27, 2021 from https://pubchem.ncbi.nlm.nih.gov/bioassay/1439.
218- National Center for Biotechnology Information (2021). PubChem Bioassay Record for AID 1441, Multiplexed high-throughput screen for small molecule regulators of RGS family protein interactions, specifically RGS16-Galphao., Source: NMMLSC. Retrieved December 27, 2021 from https://pubchem.ncbi.nlm.nih.gov/bioassay/1441.
219- National Center for Biotechnology Information (2021). PubChem Bioassay Record for AID 950, Multiplexed high-throughput screen for small molecule regulators of Bcl-2 family protein interactions, specifically Bim-Bcl-2., Source: NMMLSC. Retrieved December 27, 2021 from https://pubchem.ncbi.nlm.nih.gov/bioassay/950.
220- National Center for Biotechnology Information (2021). PubChem Bioassay Record for AID 951, Multiplexed high-throughput screen for small molecule regulators of Bcl-2 family protein interactions, specifically Bim-Bcl-B., Source: NMMLSC. Retrieved December 27, 2021 from https://pubchem.ncbi.nlm.nih.gov/bioassay/951.
221- National Center for Biotechnology Information (2021). PubChem Bioassay Record for AID 952, Multiplexed high-throughput screen for small molecule regulators of Bcl-2 family protein interactions, specifically Bim-Bcl-W., Source: NMMLSC. Retrieved December 27, 2021 from https://pubchem.ncbi.nlm.nih.gov/bioassay/952.
222- National Center for Biotechnology Information (2021). PubChem Bioassay Record for AID 1007, Multiplexed high-throughput screen for small molecule regulators of Bcl-2 family protein interactions, specifically Bim-Bcl-XL., Source: NMMLSC. Retrieved December 27, 2021 from https://pubchem.ncbi.nlm.nih.gov/bioassay/1007.
223- National Center for Biotechnology Information (2021). PubChem Bioassay Record for AID 1008, Multiplexed high-throughput screen for small molecule regulators of Bcl-2 family protein interactions, specifically Bim-Bfl-1, Source: NMMLSC. Retrieved December 27, 2021 from https://pubchem.ncbi.nlm.nih.gov/bioassay/1008.
224- National Center for Biotechnology Information (2021). PubChem Bioassay Record for AID 1009, Multiplexed high-throughput screen for small molecule regulators of Bcl-2 family protein interactions, specifically Bim-Mcl-1, Source: NMMLSC. Retrieved December 27, 2021 from https://pubchem.ncbi.nlm.nih.gov/bioassay/1009.
225- National Center for Biotechnology Information (2021). PubChem Bioassay Record for AID 624263, A Quantitative High throughput Screen to Identify Chemical Modulators of PINK1 Expression, Source: National Center for Advancing Translational Sciences (NCATS). Retrieved December 27, 2021 from https://pubchem.ncbi.nlm.nih.gov/bioassay/624263.
226- The ChEMBL database (2021). ChEMBL Bioassay Record for ID CHEMBL2114716, A Quantitative High throughput Screen to Identify Chemical Modulators of PINK1 Expression. Retrieved December 27, 2021 from https://www.ebi.ac.uk/chembl/assay_report_card/CHEMBL2114716.
227- National Center for Biotechnology Information (2021). PubChem Bioassay Record for AID 651819, High-Throughput Screening for Modulators of Cytosolic Chaperonin Activity, Source: National Center for Advancing Translational Sciences (NCATS). Retrieved December 27, 2021 from https://pubchem.ncbi.nlm.nih.gov/bioassay/651819.
228- National Center for Biotechnology Information (2021). PubChem Bioassay Record for AID 602438, uHTS identification of modulators of interaction between CendR and NRP-1 using Fluorescence Polarization assay, Source: Burnham Center for Chemical Genomics. Retrieved December 27, 2021 from https://pubchem.ncbi.nlm.nih.gov/bioassay/602438.
229- National Center for Biotechnology Information (2021). PubChem Bioassay Record for AID 651636, uHTS identification of small molecule antagonists of the EBI2 receptor via a luminescent beta-arrestin assay, Source: Burnham Center for Chemical Genomics. Retrieved December 27, 2021 from https://pubchem.ncbi.nlm.nih.gov/bioassay/651636.
230- National Center for Biotechnology Information (2021). PubChem Bioassay Record for AID 493098, uHTS identification of small molecule antagonists of the CCR6 receptor via a luminescent beta-arrestin assay, Source: Burnham Center for Chemical Genomics. Retrieved December 27, 2021 from https://pubchem.ncbi.nlm.nih.gov/bioassay/493098.
231- National Center for Biotechnology Information (2021). PubChem Bioassay Record for AID 2521, uHTS identification of small molecule antagonists of the APJ  receptor  via a luminescent beta-arrestin assay, Source: Burnham Center for Chemical Genomics. Retrieved December 27, 2021 from https://pubchem.ncbi.nlm.nih.gov/bioassay/2521.
232- National Center for Biotechnology Information (2021). PubChem Bioassay Record for AID 2520, uHTS identification of small molecule agonists of the APJ  receptor  via a luminescent beta-arrestin assay, Source: Burnham Center for Chemical Genomics. Retrieved December 27, 2021 from https://pubchem.ncbi.nlm.nih.gov/bioassay/2520.
233- National Center for Biotechnology Information (2021). PubChem Bioassay Record for AID 1656, High Throughput Imaging Assay for Hepatic Lipid Droplet Formation, Source: Burnham Center for Chemical Genomics. Retrieved December 27, 2021 from https://pubchem.ncbi.nlm.nih.gov/bioassay/1656.
234- National Center for Biotechnology Information (2021). PubChem Bioassay Record for AID 1259374, AlphaScreen-based biochemical high throughput primary assay to identify inhibitors of microphthalmia-associated transcription factor (MITF), Source: The Scripps Research Institute Molecular Screening Center. Retrieved December 27, 2021 from https://pubchem.ncbi.nlm.nih.gov/bioassay/1259374.
235- National Center for Biotechnology Information (2021). PubChem Bioassay Record for AID 1259422, Luminescence cell-based high throughput primary assay to identify inhibitors of TEAD-YAP interaction., Source: The Scripps Research Institute Molecular Screening Center. Retrieved December 27, 2021 from https://pubchem.ncbi.nlm.nih.gov/bioassay/1259422.
236- National Center for Biotechnology Information (2021). PubChem Bioassay Record for AID 686940, Luminescence-based cell-based primary high throughput screening assay to identify inhibitors of COUP-TFII (NR2F2), Source: The Scripps Research Institute Molecular Screening Center. Retrieved December 27, 2021 from https://pubchem.ncbi.nlm.nih.gov/bioassay/686940.
237- National Center for Biotechnology Information (2021). PubChem Bioassay Record for AID 720508, Fluorescence polarization-based biochemical primary high throughput screening assay to identify inhibitors that disrupt the binding of a cyclic peptide (Tn7) to the fibrin proteolytic product D-Dimer and fragment E complex [DD(E )], Source: The Scripps Research Institute Molecular Screening Center. Retrieved December 27, 2021 from https://pubchem.ncbi.nlm.nih.gov/bioassay/720508.
238- National Center for Biotechnology Information (2021). PubChem Bioassay Record for AID 720509, Fluorescence polarization-based biochemical primary high throughput screening assay to identify inhibitors that disrupt the binding of a cyclic peptide (Tn6) to the fibrin proteolytic product D-Dimer and fragment E complex [DD(E )], Source: The Scripps Research Institute Molecular Screening Center. Retrieved December 27, 2021 from https://pubchem.ncbi.nlm.nih.gov/bioassay/720509.
239- National Center for Biotechnology Information (2021). PubChem Bioassay Record for AID 720543, Fluorescence polarization-based biochemical high throughput primary assay to identify inhibitors of alpha/beta hydrolase domain containing 4 (ABHD4)., Source: The Scripps Research Institute Molecular Screening Center. Retrieved December 27, 2021 from https://pubchem.ncbi.nlm.nih.gov/bioassay/720543.
240- National Center for Biotechnology Information (2021). PubChem Bioassay Record for AID 720582, QFRET-based biochemical primary high throughput screening assay to identify exosite inhibitors of ADAM10., Source: The Scripps Research Institute Molecular Screening Center. Retrieved December 27, 2021 from https://pubchem.ncbi.nlm.nih.gov/bioassay/720582.
241- National Center for Biotechnology Information (2021). PubChem Bioassay Record for AID 720648, QFRET-based biochemical primary high throughput screening assay to identify exosite inhibitors of ADAM17., Source: The Scripps Research Institute Molecular Screening Center. Retrieved December 27, 2021 from https://pubchem.ncbi.nlm.nih.gov/bioassay/720648.
242- National Center for Biotechnology Information (2021). PubChem Bioassay Record for AID 720700, Fluorescence-based biochemical high throughput primary assay to identify inhibitors of phospholipase C isozymes (PLC-gamma1)., Source: The Scripps Research Institute Molecular Screening Center. Retrieved December 27, 2021 from https://pubchem.ncbi.nlm.nih.gov/bioassay/720700.
243- National Center for Biotechnology Information (2021). PubChem Bioassay Record for AID 720704, Fluorescence-based biochemical high throughput primary assay to identify inhibitors of phospholipase C isozymes (PLC-beta3)., Source: The Scripps Research Institute Molecular Screening Center. Retrieved December 27, 2021 from https://pubchem.ncbi.nlm.nih.gov/bioassay/720704.
244- National Center for Biotechnology Information (2021). PubChem Bioassay Record for AID 651958, Fluorescence-based biochemical high throughput screening primary assay to identify inhibitors of Crimean-Congo Hemorrhagic Fever (CCHF) viral ovarian tumor domain protease (vOTU): Pep-AMC substrate, Source: The Scripps Research Institute Molecular Screening Center. Retrieved December 27, 2021 from https://pubchem.ncbi.nlm.nih.gov/bioassay/651958.
245- National Center for Biotechnology Information (2021). PubChem Bioassay Record for AID 602396, Luminescence-based cell-based primary high throughput screening assay to identify inverse agonists of the liver receptor homolog-1 (LRH-1; NR5A2), Source: The Scripps Research Institute Molecular Screening Center. Retrieved December 27, 2021 from https://pubchem.ncbi.nlm.nih.gov/bioassay/602396.
246- National Center for Biotechnology Information (2021). PubChem Bioassay Record for AID 624169, Luminescence-based cell-based primary high throughput screening assay to identify agonists of the mouse 5-hydroxytryptamine (serotonin) receptor 2A (HTR2A), Source: The Scripps Research Institute Molecular Screening Center. Retrieved December 27, 2021 from https://pubchem.ncbi.nlm.nih.gov/bioassay/624169.
247- National Center for Biotechnology Information (2021). PubChem Bioassay Record for AID 651602, Absorbance-based primary bacterial cell-based high throughput screening assay to identify inhibitors of RecBCD (with phage), Source: The Scripps Research Institute Molecular Screening Center. Retrieved December 27, 2021 from https://pubchem.ncbi.nlm.nih.gov/bioassay/651602.
248- National Center for Biotechnology Information (2021). PubChem Bioassay Record for AID 602229, Luminescence-based cell-based high throughput primary screening assay to identify agonists of nuclear receptor subfamily 2, group E, member 3 (NR2E3), Source: The Scripps Research Institute Molecular Screening Center. Retrieved December 27, 2021 from https://pubchem.ncbi.nlm.nih.gov/bioassay/602229.
249- National Center for Biotechnology Information (2021). PubChem Bioassay Record for AID 588352, Luminescence-based cell-based primary high throughput screening assay to identify inhibitors of the Steroid Receptor Coactivator 3 (SRC3; NCOA3), Source: The Scripps Research Institute Molecular Screening Center. Retrieved December 27, 2021 from https://pubchem.ncbi.nlm.nih.gov/bioassay/588352.
250- National Center for Biotechnology Information (2021). PubChem Bioassay Record for AID 588726, Fluorescence-based biochemical primary high throughput screening assay to identify inhibitors of the fructose-bisphosphate aldolase (FBA) of M. tuberculosis, Source: The Scripps Research Institute Molecular Screening Center. Retrieved December 27, 2021 from https://pubchem.ncbi.nlm.nih.gov/bioassay/588726.
251- National Center for Biotechnology Information (2021). PubChem Bioassay Record for AID 588354, Luminescence-based cell-based primary high throughput screening assay to identify inhibitors of the Steroid Receptor Coactivator 1 (SRC1; NCOA1), Source: The Scripps Research Institute Molecular Screening Center. Retrieved December 27, 2021 from https://pubchem.ncbi.nlm.nih.gov/bioassay/588354.
252- National Center for Biotechnology Information (2021). PubChem Bioassay Record for AID 651719, Fluorescence-based cell-based primary high throughput screening assay to identify antagonists of the Galanin Receptor 3 (GalR3), Source: The Scripps Research Institute Molecular Screening Center. Retrieved December 27, 2021 from https://pubchem.ncbi.nlm.nih.gov/bioassay/651719.
253- National Center for Biotechnology Information (2021). PubChem Bioassay Record for AID 588335, Counterscreen for inhibitors of the fructose-bisphosphate aldolase (FBA) of M. tuberculosis: Absorbance-based biochemical high throughput Glycerophosphate Dehydrogenase-Triosephosphate Isomerase (GDH-TPI) full deck assay to identify assay artifacts, Source: The Scripps Research Institute Molecular Screening Center. Retrieved December 27, 2021 from https://pubchem.ncbi.nlm.nih.gov/bioassay/588335.
254- National Center for Biotechnology Information (2021). PubChem Bioassay Record for AID 504326, Luminescence-based cell-based primary high throughput screening assay to identify agonists of heterodimerization of the mu 1 (OPRM1) and delta 1 (OPRD1) opioid receptors, Source: The Scripps Research Institute Molecular Screening Center. Retrieved December 27, 2021 from https://pubchem.ncbi.nlm.nih.gov/bioassay/504326.
255- National Center for Biotechnology Information (2021). PubChem Bioassay Record for AID 504357, Luminescence-based cell-based primary high throughput screening assay to identify inverse agonists of heterodimerization of the mu 1 (OPRM1) and delta 1 (OPRD1) opioid receptors, Source: The Scripps Research Institute Molecular Screening Center. Retrieved December 27, 2021 from https://pubchem.ncbi.nlm.nih.gov/bioassay/504357.
256- National Center for Biotechnology Information (2021). PubChem Bioassay Record for AID 434989, Fluorescence-based cell-based primary high throughput screening assay to identify antagonists of the orexin 1 receptor (OX1R; HCRTR1), Source: The Scripps Research Institute Molecular Screening Center. Retrieved December 27, 2021 from https://pubchem.ncbi.nlm.nih.gov/bioassay/434989.
257- National Center for Biotechnology Information (2021). PubChem Bioassay Record for AID 435030, Absorbance-based primary bacterial cell-based high throughput screening assay to identify inhibitors of AddAB recombination protein complex, Source: The Scripps Research Institute Molecular Screening Center. Retrieved December 27, 2021 from https://pubchem.ncbi.nlm.nih.gov/bioassay/435030.
258- National Center for Biotechnology Information (2021). PubChem Bioassay Record for AID 449728, Counterscreen for inhibitors of AddAB: absorbance-based bacterial cell-based high throughput screening assay to identify inhibitors of bacterial viability, Source: The Scripps Research Institute Molecular Screening Center. Retrieved December 27, 2021 from https://pubchem.ncbi.nlm.nih.gov/bioassay/449728.
259- National Center for Biotechnology Information (2021). PubChem Bioassay Record for AID 463079, Fluorescence-based counterscreen for orexin 1 receptor (OX1R) antagonists: cell-based assay to identify antagonists of the parental CHO cell line, Source: The Scripps Research Institute Molecular Screening Center. Retrieved December 27, 2021 from https://pubchem.ncbi.nlm.nih.gov/bioassay/463079.
260- National Center for Biotechnology Information (2021). PubChem Bioassay Record for AID 463141, Absorbance-based primary biochemical high throughput screening assay to identify activators of procaspase-3, Source: The Scripps Research Institute Molecular Screening Center. Retrieved December 27, 2021 from https://pubchem.ncbi.nlm.nih.gov/bioassay/463141.
261- National Center for Biotechnology Information (2021). PubChem Bioassay Record for AID 463210, Counterscreen for procaspase-3 activators: absorbance-based primary biochemical high throughput screening assay to identify activators of procaspase-7, Source: The Scripps Research Institute Molecular Screening Center. Retrieved December 27, 2021 from https://pubchem.ncbi.nlm.nih.gov/bioassay/463210.
262- National Center for Biotechnology Information (2021). PubChem Bioassay Record for AID 485270, FRET-based cell-based primary high throughput screening assay to identify antagonists of the orexin 1 receptor (OX1R; HCRTR1), Source: The Scripps Research Institute Molecular Screening Center. Retrieved December 27, 2021 from https://pubchem.ncbi.nlm.nih.gov/bioassay/485270.
263- National Center for Biotechnology Information (2021). PubChem Bioassay Record for AID 485272, Fluorescence polarization-based primary biochemical high throughput screening assay to identify inhibitors of Protein Arginine Deiminase 4 (PAD4) (1536 HTS), Source: The Scripps Research Institute Molecular Screening Center. Retrieved December 27, 2021 from https://pubchem.ncbi.nlm.nih.gov/bioassay/485272.
264- National Center for Biotechnology Information (2021). PubChem Bioassay Record for AID 2435, Fluorescence-based primary cell-based high throughput screening assay to identify agonists of the Oxytocin Receptor (OXTR)., Source: The Scripps Research Institute Molecular Screening Center. Retrieved December 27, 2021 from https://pubchem.ncbi.nlm.nih.gov/bioassay/2435.
265- National Center for Biotechnology Information (2021). PubChem Bioassay Record for AID 2445, Fluorescence-based primary cell-based high throughput screening assay to identify potentiators of Oxytocin Receptor (OXTR), Source: The Scripps Research Institute Molecular Screening Center. Retrieved December 27, 2021 from https://pubchem.ncbi.nlm.nih.gov/bioassay/2445.
266- National Center for Biotechnology Information (2021). PubChem Bioassay Record for AID 2606, Fluorescence polarization-based primary biochemical high throughput screening assay to identify inhibitors of the membrane-associated serine protease Rv3671c in M.tuberculosis, Source: The Scripps Research Institute Molecular Screening Center. Retrieved December 27, 2021 from https://pubchem.ncbi.nlm.nih.gov/bioassay/2606.
267- National Center for Biotechnology Information (2021). PubChem Bioassay Record for AID 2796, Luminescence-based primary cell-based high throughput screening assay to identify activators of the Aryl Hydrocarbon Receptor (AHR), Source: The Scripps Research Institute Molecular Screening Center. Retrieved December 27, 2021 from https://pubchem.ncbi.nlm.nih.gov/bioassay/2796.
268- National Center for Biotechnology Information (2021). PubChem Bioassay Record for AID 2797, Counterscreen for Oxytocin Receptor (OXTR) agonists: Fluorescence-based primary cell-based high throughput assay to identify agonists of the vasopressin 1 receptor (V1R), Source: The Scripps Research Institute Molecular Screening Center. Retrieved December 27, 2021 from https://pubchem.ncbi.nlm.nih.gov/bioassay/2797.
269- National Center for Biotechnology Information (2021). PubChem Bioassay Record for AID 2280, Fluorescence polarization-based primary biochemical high throughput screening assay to identify inhibitors of GLD-1 protein - TGE RNA interaction., Source: The Scripps Research Institute Molecular Screening Center. Retrieved December 27, 2021 from https://pubchem.ncbi.nlm.nih.gov/bioassay/2280.
270- National Center for Biotechnology Information (2021). PubChem Bioassay Record for AID 1987, Fluorescence-based primary biochemical high throughput screening assay to identify inhibitors of Protein Phosphatase 5 (PP5)., Source: The Scripps Research Institute Molecular Screening Center. Retrieved December 27, 2021 from https://pubchem.ncbi.nlm.nih.gov/bioassay/1987.
271- National Center for Biotechnology Information (2021). PubChem Bioassay Record for AID 2235, Counterscreen for inhibitors of PP5: fluorescence-based biochemical high throughput primary assay to identify inhibitors of Protein Phosphatase 1 (PP1)., Source: The Scripps Research Institute Molecular Screening Center. Retrieved December 27, 2021 from https://pubchem.ncbi.nlm.nih.gov/bioassay/2235.
272- National Center for Biotechnology Information (2021). PubChem Bioassay Record for AID 2300, TR-FRET-based primary biochemical high throughput screening assay to identify agonists of nuclear receptor subfamily 2, group E, member 3 (NR2E3)., Source: The Scripps Research Institute Molecular Screening Center. Retrieved December 27, 2021 from https://pubchem.ncbi.nlm.nih.gov/bioassay/2300.
273- National Center for Biotechnology Information (2021). PubChem Bioassay Record for AID 1899, TR-FRET-based primary biochemical high-throughput screening assay to identify inhibitors of Hepatitis C Virus (HCV) core protein dimerization, Source: The Scripps Research Institute Molecular Screening Center. Retrieved December 27, 2021 from https://pubchem.ncbi.nlm.nih.gov/bioassay/1899.
274- National Center for Biotechnology Information (2021). PubChem Bioassay Record for AID 1950, Fluorescence polarization-based primary biochemical high throughput screening assay to identify inhibitors of the Epstein-Barr virus nuclear antigen 1 (EBNA-1)., Source: The Scripps Research Institute Molecular Screening Center. Retrieved December 27, 2021 from https://pubchem.ncbi.nlm.nih.gov/bioassay/1950.
275- National Center for Biotechnology Information (2021). PubChem Bioassay Record for AID 1962, Fluorescence polarization-based primary biochemical high throughput screening assay to identify inhibitors of tRNA 2'-phosphotransferase (TPT1)., Source: The Scripps Research Institute Molecular Screening Center. Retrieved December 27, 2021 from https://pubchem.ncbi.nlm.nih.gov/bioassay/1962.
276- National Center for Biotechnology Information (2021). PubChem Bioassay Record for AID 1527, Primary biochemical high throughput screening assay to identify inhibitors of VIM-2 metallo-beta-lactamase, Source: The Scripps Research Institute Molecular Screening Center. Retrieved December 27, 2021 from https://pubchem.ncbi.nlm.nih.gov/bioassay/1527.
277- National Center for Biotechnology Information (2021). PubChem Bioassay Record for AID 1556, Epi-absorbance primary biochemical high throughput screening assay to identify inhibitors of IMP-1 metallo-beta-lactamase, Source: The Scripps Research Institute Molecular Screening Center. Retrieved December 27, 2021 from https://pubchem.ncbi.nlm.nih.gov/bioassay/1556.
278- National Center for Biotechnology Information (2021). PubChem Bioassay Record for AID 1700, Primary cell-based high throughput screening assay to identify inhibitors of kruppel-like factor 5 (KLF5), Source: The Scripps Research Institute Molecular Screening Center. Retrieved December 27, 2021 from https://pubchem.ncbi.nlm.nih.gov/bioassay/1700.
279- National Center for Biotechnology Information (2021). PubChem Bioassay Record for AID 1706, QFRET-based primary biochemical high throughput screening assay to identify inhibitors of the SARS coronavirus 3C-like Protease (3CLPro), Source: The Scripps Research Institute Molecular Screening Center. Retrieved December 27, 2021 from https://pubchem.ncbi.nlm.nih.gov/bioassay/1706.
280- National Center for Biotechnology Information (2021). PubChem Bioassay Record for AID 1789, Luminescence-based primary biochemical high throughput screening assay to identify inhibitors of the Heat Shock Protein 90 (HSP90), Source: The Scripps Research Institute Molecular Screening Center. Retrieved December 27, 2021 from https://pubchem.ncbi.nlm.nih.gov/bioassay/1789.
281- National Center for Biotechnology Information (2021). PubChem Bioassay Record for AID 1800, Fluorescence-based primary biochemical high throughput screening assay to identify inhibitors of the Hepatitis C Virus non-structural protein 3 helicase (NS3), Source: The Scripps Research Institute Molecular Screening Center. Retrieved December 27, 2021 from https://pubchem.ncbi.nlm.nih.gov/bioassay/1800.
282- National Center for Biotechnology Information (2021). PubChem Bioassay Record for AID 1825, Luminescence-based counterscreen assay for KLF5 inhibitors: cell-based high throughput screening assay to identify cytotoxic compounds using the IEC-6 intestinal epithelial cell line., Source: The Scripps Research Institute Molecular Screening Center. Retrieved December 27, 2021 from https://pubchem.ncbi.nlm.nih.gov/bioassay/1825.
283- National Center for Biotechnology Information (2021). PubChem Bioassay Record for AID 1861, Fluorescence-based primary cell-based high throughput screening assay to identify antagonists of the G-protein coupled receptor 7 (GPR7)., Source: The Scripps Research Institute Molecular Screening Center. Retrieved December 27, 2021 from https://pubchem.ncbi.nlm.nih.gov/bioassay/1861.
284- National Center for Biotechnology Information (2021). PubChem Bioassay Record for AID 1304, Primary cell-based high-throughput screening assay for potentiators or agonists of NPY-Y1, Source: The Scripps Research Institute Molecular Screening Center. Retrieved December 27, 2021 from https://pubchem.ncbi.nlm.nih.gov/bioassay/1304.
285- National Center for Biotechnology Information (2021). PubChem Bioassay Record for AID 1359, Primary cell-based high-throughput screening assay for potentiators or agonists of NPY-Y2, Source: The Scripps Research Institute Molecular Screening Center. Retrieved December 27, 2021 from https://pubchem.ncbi.nlm.nih.gov/bioassay/1359.
286- National Center for Biotechnology Information (2021). PubChem Bioassay Record for AID 1416, Primary cell-based high-throughput screening assay to measure PERK inhibition, Source: The Scripps Research Institute Molecular Screening Center. Retrieved December 27, 2021 from https://pubchem.ncbi.nlm.nih.gov/bioassay/1416.
287- National Center for Biotechnology Information (2021). PubChem Bioassay Record for AID 1424, Primary cell-based high-throughput screening assay to identify agonists of the transient receptor potential channel N1 (TRPN1), Source: The Scripps Research Institute Molecular Screening Center. Retrieved December 27, 2021 from https://pubchem.ncbi.nlm.nih.gov/bioassay/1424.
288- National Center for Biotechnology Information (2021). PubChem Bioassay Record for AID 1446, Primary cell-based high throughput assay for inhibitors of the Janus kinase 2 mutant JAK2V617F, Source: The Scripps Research Institute Molecular Screening Center. Retrieved December 27, 2021 from https://pubchem.ncbi.nlm.nih.gov/bioassay/1446.
289- National Center for Biotechnology Information (2021). PubChem Bioassay Record for AID 1448, Primary cell-based high-throughput screening assay to identify agonists of the transient receptor potential channel ML3 (TRPML3), Source: The Scripps Research Institute Molecular Screening Center. Retrieved December 27, 2021 from https://pubchem.ncbi.nlm.nih.gov/bioassay/1448.
290- National Center for Biotechnology Information (2021). PubChem Bioassay Record for AID 1481, Primary biochemical high-throughput screening assay to measure P97 ATPase inhibition, Source: The Scripps Research Institute Molecular Screening Center. Retrieved December 27, 2021 from https://pubchem.ncbi.nlm.nih.gov/bioassay/1481.
291- National Center for Biotechnology Information (2021). PubChem Bioassay Record for AID 1486, Counterscreen for inhibitors of Janus kinase 2 mutant JAK2V617F: Cell-based high throughput assay to identify inhibitors of parental Ba/F3 cell viability., Source: The Scripps Research Institute Molecular Screening Center. Retrieved December 27, 2021 from https://pubchem.ncbi.nlm.nih.gov/bioassay/1486.
292- National Center for Biotechnology Information (2021). PubChem Bioassay Record for AID 1509, Primary Cell-Based Assay to Identify Agonists of the Sphingosine 1-Phosphate Receptor 4 (S1P4), Source: The Scripps Research Institute Molecular Screening Center. Retrieved December 27, 2021 from https://pubchem.ncbi.nlm.nih.gov/bioassay/1509.
293- National Center for Biotechnology Information (2021). PubChem Bioassay Record for AID 1510, Primary Cell-Based Assay to Identify Antagonists of the Sphingosine 1-Phosphate Receptor 4 (S1P4), Source: The Scripps Research Institute Molecular Screening Center. Retrieved December 27, 2021 from https://pubchem.ncbi.nlm.nih.gov/bioassay/1510.
294- National Center for Biotechnology Information (2021). PubChem Bioassay Record for AID 1515, Primary biochemical high throughput screening assay to identify inhibitors of Retinoblastoma binding protein 9 (RBBP9), Source: The Scripps Research Institute Molecular Screening Center. Retrieved December 27, 2021 from https://pubchem.ncbi.nlm.nih.gov/bioassay/1515.
295- National Center for Biotechnology Information (2021). PubChem Bioassay Record for AID 1040, Primary cell-based high-throughput screening assay for antagonists of NPY-Y1, Source: The Scripps Research Institute Molecular Screening Center. Retrieved December 27, 2021 from https://pubchem.ncbi.nlm.nih.gov/bioassay/1040.
296- National Center for Biotechnology Information (2021). PubChem Bioassay Record for AID 861, Primary cell-based high-throughput screening assay for inhibitors of TLR4-MyD88 binding, Source: The Scripps Research Institute Molecular Screening Center. Retrieved December 27, 2021 from https://pubchem.ncbi.nlm.nih.gov/bioassay/861.
297- National Center for Biotechnology Information (2021). PubChem Bioassay Record for AID 793, Primary cell based high-throughput screening assay for antagonists of neuropeptide Y receptor Y2 (NPY-Y2), Source: The Scripps Research Institute Molecular Screening Center. Retrieved December 27, 2021 from https://pubchem.ncbi.nlm.nih.gov/bioassay/793.
298- National Center for Biotechnology Information (2021). PubChem Bioassay Record for AID 803, Primary cell-based high-throughput screening assay to identify agonists of Galanin Receptor 2 (GALR2), Source: The Scripps Research Institute Molecular Screening Center. Retrieved December 27, 2021 from https://pubchem.ncbi.nlm.nih.gov/bioassay/803.
299- National Center for Biotechnology Information (2021). PubChem Bioassay Record for AID 828, Primary cell-based high-throughput screening assay to identify antagonists of Galanin Receptor 2 (GALR2), Source: The Scripps Research Institute Molecular Screening Center. Retrieved December 27, 2021 from https://pubchem.ncbi.nlm.nih.gov/bioassay/828.
300- National Center for Biotechnology Information (2021). PubChem Bioassay Record for AID 623870, ARNT-TAC3: AlphaScreen HTS to detect disruption of ARNT/TAC3 interactions Measured in Biochemical System Using Plate Reader - 2158-01_Inhibitor_SinglePoint_HTS_Activity, Source: Broad Institute. Retrieved December 27, 2021 from https://pubchem.ncbi.nlm.nih.gov/bioassay/623870.
301- National Center for Biotechnology Information (2021). PubChem Bioassay Record for AID 743287, Luminescent GLuc Reporter Gene Assay Primary HTS to Identify Small Molecule Activator of Glucose Dependent Insulin Secretion Measured in Cell-Based System Using Plate Reader - 7055-01_Activator_SinglePoint_HTS_Activity, Source: Broad Institute. Retrieved December 27, 2021 from https://pubchem.ncbi.nlm.nih.gov/bioassay/743287.
302- National Center for Biotechnology Information (2021). PubChem Bioassay Record for AID 602329, Identification of inhibitors of RAD54 Measured in Biochemical System Using Plate Reader - 2159-01_Inhibitor_SinglePoint_HTS_Activity, Source: Broad Institute. Retrieved December 27, 2021 from https://pubchem.ncbi.nlm.nih.gov/bioassay/602329.
303- National Center for Biotechnology Information (2021). PubChem Bioassay Record for AID 651654, HTS for the detection of C. neoformans cell lysis via adenylate kinase (AK) release Measured in Microorganism System Using Plate Reader - 2162-01_Inhibitor_SinglePoint_HTS_Activity, Source: Broad Institute. Retrieved December 27, 2021 from https://pubchem.ncbi.nlm.nih.gov/bioassay/651654.
304- National Center for Biotechnology Information (2021). PubChem Bioassay Record for AID 602405, PgID: DNTB colorimetric HTS to detect inhibitor of PgID Measured in Biochemical System Using Plate Reader - 2164-01_Inhibitor_SinglePoint_HTS_Activity, Source: Broad Institute. Retrieved December 27, 2021 from https://pubchem.ncbi.nlm.nih.gov/bioassay/602405.
305- National Center for Biotechnology Information (2021). PubChem Bioassay Record for AID 651610, HIV entry: Env-mediated Cell Fusion Measured in Cell-Based System Using Plate Reader - 7013-01_Inhibitor_SinglePoint_HTS_Activity, Source: Broad Institute. Retrieved December 27, 2021 from https://pubchem.ncbi.nlm.nih.gov/bioassay/651610.
306- National Center for Biotechnology Information (2021). PubChem Bioassay Record for AID 652154, HTS for PAX8 inhibitors using PAX8 luciferase reporter gene assay in RMG-I cells Measured in Cell-Based System Using Plate Reader - 7054-01_Inhibitor_SinglePoint_HTS_Activity, Source: Broad Institute. Retrieved December 27, 2021 from https://pubchem.ncbi.nlm.nih.gov/bioassay/652154.
307- National Center for Biotechnology Information (2021). PubChem Bioassay Record for AID 504884, Inhibitors of Y. pestis Topo-I using cleavage product accumulation Measured in Biochemical System Using Plate Reader - 2123-01_Inhibitor_SinglePoint_HTS_Activity, Source: Broad Institute. Retrieved December 27, 2021 from https://pubchem.ncbi.nlm.nih.gov/bioassay/504884.
308- National Center for Biotechnology Information (2021). PubChem Bioassay Record for AID 602481, Mycobacterium tuberculosis BioA enzyme inhibitor Measured in Biochemical System Using Plate Reader - 2163-01_Inhibitor_SinglePoint_HTS_Activity, Source: Broad Institute. Retrieved December 27, 2021 from https://pubchem.ncbi.nlm.nih.gov/bioassay/602481.
309- National Center for Biotechnology Information (2021). PubChem Bioassay Record for AID 652163, S100A4: HTS Measured in Biochemical System Using Plate Reader - 7045-01_Inhibitor_SinglePoint_HTS_Activity, Source: Broad Institute. Retrieved December 27, 2021 from https://pubchem.ncbi.nlm.nih.gov/bioassay/652163.
310- National Center for Biotechnology Information (2021). PubChem Bioassay Record for AID 651710, FRET-based HTS for detection of RAD52 Inhibitors Measured in Biochemical System Using Plate Reader - 7018-01_Inhibitor_SinglePoint_HTS_Activity_Set2, Source: Broad Institute. Retrieved December 27, 2021 from https://pubchem.ncbi.nlm.nih.gov/bioassay/651710.
311- National Center for Biotechnology Information (2021). PubChem Bioassay Record for AID 588549, Fluorescence polarization to screen for inhibitor that competite the binding of FadD28 to bisubstrate Measured in Biochemical System Using Plate Reader - 2147-01_Inhibitor_SinglePoint_HTS_Activity, Source: Broad Institute. Retrieved December 27, 2021 from https://pubchem.ncbi.nlm.nih.gov/bioassay/588549.
312- National Center for Biotechnology Information (2021). PubChem Bioassay Record for AID 651711, Turbidometric Biochemical  Primary HTS  to identify inhibitors of ERp5 Measured in Biochemical System Using Plate Reader - 7002-01_Inhibitor_SinglePoint_HTS_Activity, Source: Broad Institute. Retrieved December 27, 2021 from https://pubchem.ncbi.nlm.nih.gov/bioassay/651711.
313- National Center for Biotechnology Information (2021). PubChem Bioassay Record for AID 652162, C. difficile toxins: HTS for inhibitors of TcdB glycohydrolase activity Measured in Biochemical System Using Plate Reader - 7074-01_Inhibitor_SinglePoint_HTS_Activity, Source: Broad Institute. Retrieved December 27, 2021 from https://pubchem.ncbi.nlm.nih.gov/bioassay/652162.
314- National Center for Biotechnology Information (2021). PubChem Bioassay Record for AID 588436, Cholera Quorum: HTS for inducers of light production in the absence ofautoinducers using BH1578 (luxS deficient, cqsA deficient) Measured in Microorganism System Using Plate Reader - 2132-01_Agonist_SinglePoint_HTS_Activity, Source: Broad Institute. Retrieved December 27, 2021 from https://pubchem.ncbi.nlm.nih.gov/bioassay/588436.
315- National Center for Biotechnology Information (2021). PubChem Bioassay Record for AID 651687, MLPCN PGC1a Modulators Measured in Cell-Based System Using Plate Reader - 2139-01_Inhibitor_SinglePoint_HTS_Activity, Source: Broad Institute. Retrieved December 27, 2021 from https://pubchem.ncbi.nlm.nih.gov/bioassay/651687.
316- National Center for Biotechnology Information (2021). PubChem Bioassay Record for AID 651723, MLPCN PGC1a Modulators Measured in Cell-Based System Using Plate Reader - 2139-01_Activator_SinglePoint_HTS_Activity, Source: Broad Institute. Retrieved December 27, 2021 from https://pubchem.ncbi.nlm.nih.gov/bioassay/651723.
317- National Center for Biotechnology Information (2021). PubChem Bioassay Record for AID 588391, Turbidometric Biochemical  Primary HTS  to identify inhibitors of Protein Disulfide Isomerase Measured in Biochemical System Using Plate Reader - 2137-01_Inhibitor_SinglePoint_HTS_Activity, Source: Broad Institute. Retrieved December 27, 2021 from https://pubchem.ncbi.nlm.nih.gov/bioassay/588391.
318- National Center for Biotechnology Information (2021). PubChem Bioassay Record for AID 686996, VEID(2) R110 Enzymatic Primary HTS to identify Inhibitors of Caspase 6 Measured in Biochemical System Using Plate Reader - 7052-01_Inhibitor_SinglePoint_HTS_Activity_Set2, Source: Broad Institute. Retrieved December 27, 2021 from https://pubchem.ncbi.nlm.nih.gov/bioassay/686996.
319- National Center for Biotechnology Information (2021). PubChem Bioassay Record for AID 720511, Identification of Small Molecule Correctors of the Cystic Fibrosis Transmembrane Conductance Regulator (CFTR) Delta508 Mutation Function in Human Bronchial Epithelial Cells. Measured in Cell-Based System Using Plate Reader - 7017-01_Other_SinglePoint_HTS_Activity, Source: Broad Institute. Retrieved December 27, 2021 from https://pubchem.ncbi.nlm.nih.gov/bioassay/720511.
320- National Center for Biotechnology Information (2021). PubChem Bioassay Record for AID 651640, DENV2 CPE-Based HTS Measured in Cell-Based and Microorganism Combination System Using Plate Reader - 2149-01_Other_SinglePoint_HTS_Activity, Source: Broad Institute. Retrieved December 27, 2021 from https://pubchem.ncbi.nlm.nih.gov/bioassay/651640.
321- National Center for Biotechnology Information (2021). PubChem Bioassay Record for AID 651661, Luminescence Cell-Based Primary HTS to identify inhibitors of the oncoprotein EWS/Fli transcriptional activity Measured in Cell-Based System Using Plate Reader - 7014-01_Inhibitor_SinglePoint_HTS_Activity, Source: Broad Institute. Retrieved December 27, 2021 from https://pubchem.ncbi.nlm.nih.gov/bioassay/651661.
322- National Center for Biotechnology Information (2021). PubChem Bioassay Record for AID 743247, Inhibition of Alexa 488-Fibronectin deposition #on AH1F cell monolayers Measured in Cell-Based System Using Plate Reader - 7059-01_Inhibitor_SinglePoint_HTS_Activity, Source: Broad Institute. Retrieved December 27, 2021 from https://pubchem.ncbi.nlm.nih.gov/bioassay/743247.
323- National Center for Biotechnology Information (2021). PubChem Bioassay Record for AID 504558, Inhibitors of Epstein-Barr LMP1 inducible NF-kappaB luciferase reporter Measured in Cell-Based System Using Plate Reader - 2122-01_Inhibitor_SinglePoint_HTS_Activity, Source: Broad Institute. Retrieved December 27, 2021 from https://pubchem.ncbi.nlm.nih.gov/bioassay/504558.
324- National Center for Biotechnology Information (2021). PubChem Bioassay Record for AID 652197, MLPCN ERAP1 Measured in Biochemical System Using Plate Reader - 7016-01_Inhibitor_SinglePoint_HTS_Activity, Source: Broad Institute. Retrieved December 27, 2021 from https://pubchem.ncbi.nlm.nih.gov/bioassay/652197.
325- National Center for Biotechnology Information (2021). PubChem Bioassay Record for AID 488895, High Throughput Screen for Tat Transport Inhibitors Measured in Microorganism System Using Plate Reader - 2093-01_Inhibitor_SinglePoint_HTS_Activity, Source: Broad Institute. Retrieved December 27, 2021 from https://pubchem.ncbi.nlm.nih.gov/bioassay/488895.
326- National Center for Biotechnology Information (2021). PubChem Bioassay Record for AID 488965, Fluorescent Biochemical Primary HTS to Identify Inhibitors of P. aeruginosa PvdQ acylase Measured in Biochemical System Using Plate Reader and Imaging Combination - 2091-01_Inhibitor_SinglePoint_HTS_Activity, Source: Broad Institute. Retrieved December 27, 2021 from https://pubchem.ncbi.nlm.nih.gov/bioassay/488965.
327- National Center for Biotechnology Information (2021). PubChem Bioassay Record for AID 493131, Activator for delta FosB/delta FosB homodimer Measured in Biochemical System Using Plate Reader - 2072-01_Activator_SinglePoint_HTS_Activity, Source: Broad Institute. Retrieved December 27, 2021 from https://pubchem.ncbi.nlm.nih.gov/bioassay/493131.
328- National Center for Biotechnology Information (2021). PubChem Bioassay Record for AID 504523, Fluorescence polarization to screen for inhibitors that disrupt the protein-protein interaction between Keap1 and Nrf2   Measured in Biochemical System Using Plate Reader - 2119-01_Inhibitor_SinglePoint_HTS_Activity, Source: Broad Institute. Retrieved December 27, 2021 from https://pubchem.ncbi.nlm.nih.gov/bioassay/504523.
329- National Center for Biotechnology Information (2021). PubChem Bioassay Record for AID 504582, In vivo-based yeast HTS to detect compounds rescuing yeast growth/survival of Plasmodium Falciparum HSP40-mediated toxicity Measured in Whole Organism System Using Plate Reader - 2120-01_Inhibitor_SinglePoint_HTS_Activity, Source: Broad Institute. Retrieved December 27, 2021 from https://pubchem.ncbi.nlm.nih.gov/bioassay/504582.
330- National Center for Biotechnology Information (2021). PubChem Bioassay Record for AID 504423, C-LANA FP assay Measured in Biochemical System Using Plate Reader - 2117-01_Inhibitor_SinglePoint_HTS_Activity, Source: Broad Institute. Retrieved December 27, 2021 from https://pubchem.ncbi.nlm.nih.gov/bioassay/504423.
331- National Center for Biotechnology Information (2021). PubChem Bioassay Record for AID 602346, Identification of VIF Inhibitors Measured in Cell-Based System Using Imaging - 2108-01_Inhibitor_SinglePoint_HTS_Activity, Source: Broad Institute. Retrieved December 27, 2021 from https://pubchem.ncbi.nlm.nih.gov/bioassay/602346.
332- National Center for Biotechnology Information (2021). PubChem Bioassay Record for AID 602342, Small molecule inhibitors of miR122  Measured in Cell-Based System Using Plate Reader - 2144-01_Inhibitor_SinglePoint_HTS_Activity, Source: Broad Institute. Retrieved December 27, 2021 from https://pubchem.ncbi.nlm.nih.gov/bioassay/602342.
333- National Center for Biotechnology Information (2021). PubChem Bioassay Record for AID 623901, Small molecule inhibitors of miR122  Measured in Cell-Based System Using Plate Reader - 2144-01_Activator_SinglePoint_HTS_Activity, Source: Broad Institute. Retrieved December 27, 2021 from https://pubchem.ncbi.nlm.nih.gov/bioassay/623901.
334- National Center for Biotechnology Information (2021). PubChem Bioassay Record for AID 743397, HTS for Inhibition of CaV1.3 ICDI/IQ interaction using a live-cell FRET assay Measured in Cell-Based System Using Plate Reader - 7081-01_Inhibitor_SinglePoint_HTS_Activity, Source: Broad Institute. Retrieved December 27, 2021 from https://pubchem.ncbi.nlm.nih.gov/bioassay/743397.
335- National Center for Biotechnology Information (2021). PubChem Bioassay Record for AID 488839, Development of CDK5 inhibitors   Measured in Biochemical System Using Plate Reader - 2083-01_Inhibitor_SinglePoint_HTS_Activity, Source: Broad Institute. Retrieved December 27, 2021 from https://pubchem.ncbi.nlm.nih.gov/bioassay/488839.
336- National Center for Biotechnology Information (2021). PubChem Bioassay Record for AID 602340, HTS for suppressors of simvastatin-induced mytoxicity in differentiated C2C12 cells Measured in Cell-Based System Using Plate Reader - 2112-01_Suppressor_SinglePoint_HTS_Activity, Source: Broad Institute. Retrieved December 27, 2021 from https://pubchem.ncbi.nlm.nih.gov/bioassay/602340.
337- National Center for Biotechnology Information (2021). PubChem Bioassay Record for AID 488899, MITF Measured in Cell-Based System Using Plate Reader - 2084-01_Inhibitor_SinglePoint_HTS_Activity, Source: Broad Institute. Retrieved December 27, 2021 from https://pubchem.ncbi.nlm.nih.gov/bioassay/488899.
338- National Center for Biotechnology Information (2021). PubChem Bioassay Record for AID 540336, Rtt109/Vps75 Measured in Biochemical System Using Plate Reader - 2106-01_Inhibitor_SinglePoint_HTS_Activity, Source: Broad Institute. Retrieved December 27, 2021 from https://pubchem.ncbi.nlm.nih.gov/bioassay/540336.
339- National Center for Biotechnology Information (2021). PubChem Bioassay Record for AID 504406, Inhibitors of Mycobacterium tuberculosis UDP-galactopyranose mutase (UGM) enzyme - High throughput screening using Fluorescent polarization assay Measured in Biochemical System Using Plate Reader - 2105-01_Inhibitor_SinglePoint_HTS_Activity_Set6, Source: Broad Institute. Retrieved December 27, 2021 from https://pubchem.ncbi.nlm.nih.gov/bioassay/504406.
340- National Center for Biotechnology Information (2021). PubChem Bioassay Record for AID 488896, HTS using DiI-HDL to assay lipid transfer in ldlA[SR-BI] cells Measured in Cell-Based System Using Plate Reader - 2085-01_Inhibitor_SinglePoint_HTS_Activity, Source: Broad Institute. Retrieved December 27, 2021 from https://pubchem.ncbi.nlm.nih.gov/bioassay/488896.
341- National Center for Biotechnology Information (2021). PubChem Bioassay Record for AID 504775, HTS using DiI-HDL to assay lipid transfer in ldlA[SR-BI] cells Measured in Cell-Based System Using Plate Reader - 2085-01_Activator_SinglePoint_HTS_Activity, Source: Broad Institute. Retrieved December 27, 2021 from https://pubchem.ncbi.nlm.nih.gov/bioassay/504775.
342- National Center for Biotechnology Information (2021). PubChem Bioassay Record for AID 743445, Development of Small Molecule Probes of the Histone Methyltransferase, NSD2 Measured in Biochemical System Using Plate Reader - 7053-01_Inhibitor_SinglePoint_HTS_Activity_Set2, Source: Broad Institute. Retrieved December 27, 2021 from https://pubchem.ncbi.nlm.nih.gov/bioassay/743445.
343- National Center for Biotechnology Information (2021). PubChem Bioassay Record for AID 743398, Wnt/Beta-catenin HTS Measured in Cell-Based System Using Plate Reader - 2161-01_Activator_SinglePoint_HTS_Activity, Source: Broad Institute. Retrieved December 27, 2021 from https://pubchem.ncbi.nlm.nih.gov/bioassay/743398.
344- National Center for Biotechnology Information (2021). PubChem Bioassay Record for AID 588334, MITF Measured in Cell-Based System Using Plate Reader - 2084-01_Activator_SinglePoint_HTS_Activity, Source: Broad Institute. Retrieved December 27, 2021 from https://pubchem.ncbi.nlm.nih.gov/bioassay/588334.
345- National Center for Biotechnology Information (2021). PubChem Bioassay Record for AID 686992, Identification of agents that induce E-selectin on human endothelial cells Measured in Cell-Based System Using Imaging - 2152-01_Activator_SinglePoint_HTS_Activity, Source: Broad Institute. Retrieved December 27, 2021 from https://pubchem.ncbi.nlm.nih.gov/bioassay/686992.
346- National Center for Biotechnology Information (2021). PubChem Bioassay Record for AID 2016, Multiplex HTS Screen of TOR pathway GFP-fusion proteins in Saccharomyes cerevisiae_specifically_ MEP2_MLPCN., Source: NMMLSC. Retrieved December 27, 2021 from https://pubchem.ncbi.nlm.nih.gov/bioassay/2016.
347- National Center for Biotechnology Information (2021). PubChem Bioassay Record for AID 2025, Multiplex HTS Screen of TOR pathway GFP-fusion proteins in Saccharomyes cerevisiae_specifically_ RPL19A_MLPCN., Source: NMMLSC. Retrieved December 27, 2021 from https://pubchem.ncbi.nlm.nih.gov/bioassay/2025.
348- National Center for Biotechnology Information (2021). PubChem Bioassay Record for AID 2023, Multiplex HTS Screen of TOR pathway GFP-fusion proteins in Saccharomyes cerevisiae_specifically_ LAP4_MLPCN., Source: NMMLSC. Retrieved December 27, 2021 from https://pubchem.ncbi.nlm.nih.gov/bioassay/2023.
349- National Center for Biotechnology Information (2021). PubChem Bioassay Record for AID 2066, Multiplex HTS Screen of TOR pathway GFP-fusion proteins in Saccharomyes cerevisiae_specifically_ AGP1_MLPCN., Source: NMMLSC. Retrieved December 27, 2021 from https://pubchem.ncbi.nlm.nih.gov/bioassay/2066.
350- National Center for Biotechnology Information (2021). PubChem Bioassay Record for AID 2029, Multiplex HTS Screen of TOR pathway GFP-fusion proteins in Saccharomyes cerevisiae_specifically_ CIT2_MLPCN., Source: NMMLSC. Retrieved December 27, 2021 from https://pubchem.ncbi.nlm.nih.gov/bioassay/2029.
351- National Center for Biotechnology Information (2021). PubChem Bioassay Record for AID 2462, Luminescence Cell-Based Primary HTS to Identify Inhibitors of A1 Apoptosis., Source: Broad Institute. Retrieved December 27, 2021 from https://pubchem.ncbi.nlm.nih.gov/bioassay/2462.
352- National Center for Biotechnology Information (2021). PubChem Bioassay Record for AID 2661, Luminescence Cell-Free  Homogenous Primary HTS to Identify Inhibitors of Serine/Threonine  Kinase 33  Activity, Source: Broad Institute. Retrieved December 27, 2021 from https://pubchem.ncbi.nlm.nih.gov/bioassay/2661.
353- National Center for Biotechnology Information (2021). PubChem Bioassay Record for AID 2716, Luminescence  Microorganism Primary HTS to Identify Inhibitors of the SUMOylation Pathway Using a Temperature Sensitive Growth Reversal Mutant Mot1-301, Source: Broad Institute. Retrieved December 27, 2021 from https://pubchem.ncbi.nlm.nih.gov/bioassay/2716.
354- National Center for Biotechnology Information (2021). PubChem Bioassay Record for AID 2718, Fluorescence Cell-Free Homogeneous Primary HTS to Identify Inhibitors of Histone Deacetylase 3, Source: Broad Institute. Retrieved December 27, 2021 from https://pubchem.ncbi.nlm.nih.gov/bioassay/2718.
355- National Center for Biotechnology Information (2021). PubChem Bioassay Record for AID 2650, Luminescence Cell-Free  Homogenous Primary HTS to Identify Inhibitors of GSK-3 alpha, Source: Broad Institute. Retrieved December 27, 2021 from https://pubchem.ncbi.nlm.nih.gov/bioassay/2650.
356- National Center for Biotechnology Information (2021). PubChem Bioassay Record for AID 435005, Luminescence Cell-Based Primary HTS to Identify Inhibitors of Beta Cell Apoptosis., Source: Broad Institute. Retrieved December 27, 2021 from https://pubchem.ncbi.nlm.nih.gov/bioassay/435005.
357- National Center for Biotechnology Information (2021). PubChem Bioassay Record for AID 1885, Luminescence Cell-Based/Microorganism Primary HTS to Identify Inhibitors of T.Cruzi Replication, Source: Broad Institute. Retrieved December 27, 2021 from https://pubchem.ncbi.nlm.nih.gov/bioassay/1885.
358- National Center for Biotechnology Information (2021). PubChem Bioassay Record for AID 1979, Fluorescence Cell-Based Primary HTS of C.albicans growth in the presence of Fluconazole and compound, Source: Broad Institute. Retrieved December 27, 2021 from https://pubchem.ncbi.nlm.nih.gov/bioassay/1979.
359- National Center for Biotechnology Information (2021). PubChem Bioassay Record for AID 2097, Cell-Free Homogeneous Primary HTS to Identify Inhibitors of GSK3beta Activity, Source: Broad Institute. Retrieved December 27, 2021 from https://pubchem.ncbi.nlm.nih.gov/bioassay/2097.
360- National Center for Biotechnology Information (2021). PubChem Bioassay Record for AID 2717, Luminescence Cell-Based Primary HTS to Identify Inhibitors of Cancer Stem Cells, Source: Broad Institute. Retrieved December 27, 2021 from https://pubchem.ncbi.nlm.nih.gov/bioassay/2717.
361- National Center for Biotechnology Information (2021). PubChem Bioassay Record for AID 1910, Luminescence Cell-Based Primary HTS to Identify Transcriptional Activators of Hypoxia-Inducible Factor Pathway, Source: Broad Institute. Retrieved December 27, 2021 from https://pubchem.ncbi.nlm.nih.gov/bioassay/1910.
362- National Center for Biotechnology Information (2021). PubChem Bioassay Record for AID 841, Non-Nucleoside Inhibitor of Measles Virus RNA-Dependent RNA Polymerase Complex Activity HTS Single Point (MLSMR Library), Source: Emory University Molecular Libraries Screening Center. Retrieved December 27, 2021 from https://pubchem.ncbi.nlm.nih.gov/bioassay/841.
363- National Center for Biotechnology Information (2021). PubChem Bioassay Record for AID 1053175, A screen for compounds that inhibit growth of Escherichia coli, Source: ICCB-Longwood Screening Facility, Harvard Medical School. Retrieved December 27, 2021 from https://pubchem.ncbi.nlm.nih.gov/bioassay/1053175.
364- National Center for Biotechnology Information (2021). PubChem Bioassay Record for AID 1259309, A screen for compounds that are lethal to S. aureus RN4220 with the processive glycosyltransferase UgtP deleted, Source: ICCB-Longwood Screening Facility, Harvard Medical School. Retrieved December 27, 2021 from https://pubchem.ncbi.nlm.nih.gov/bioassay/1259309.
365- National Center for Biotechnology Information (2021). PubChem Bioassay Record for AID 1259311, A screen for compounds that are lethal to S. aureus RN4220, Source: ICCB-Longwood Screening Facility, Harvard Medical School. Retrieved December 27, 2021 from https://pubchem.ncbi.nlm.nih.gov/bioassay/1259311.
366- National Center for Biotechnology Information (2021). PubChem Bioassay Record for AID 720641, A screen for compounds that inhibit the activity of LtaS in Staphylococcus aureus, Source: ICCB-Longwood Screening Facility, Harvard Medical School. Retrieved December 27, 2021 from https://pubchem.ncbi.nlm.nih.gov/bioassay/720641.
367- National Center for Biotechnology Information (2021). PubChem Bioassay Record for AID 588519, A screen for compounds that inhibit viral RNA polymerase binding and polymerization activities, Source: ICCB-Longwood Screening Facility, Harvard Medical School. Retrieved December 27, 2021 from https://pubchem.ncbi.nlm.nih.gov/bioassay/588519.
368- National Center for Biotechnology Information (2021). PubChem Bioassay Record for AID 492967, A screen for compounds that inhibit the CapD enzyme of Bacillus anthracis, Source: ICCB-Longwood Screening Facility, Harvard Medical School. Retrieved December 27, 2021 from https://pubchem.ncbi.nlm.nih.gov/bioassay/492967.
369- National Center for Biotechnology Information (2021). PubChem Bioassay Record for AID 504770, A screen for compounds that inhibit replication of Vibrio cholerae chromosome II, Source: ICCB-Longwood Screening Facility, Harvard Medical School. Retrieved December 27, 2021 from https://pubchem.ncbi.nlm.nih.gov/bioassay/504770.
370- National Center for Biotechnology Information (2021). PubChem Bioassay Record for AID 485395, A screen for compounds that inhibit the activity of Staphylococcus aureus DNA helicase, Source: ICCB-Longwood Screening Facility, Harvard Medical School. Retrieved December 27, 2021 from https://pubchem.ncbi.nlm.nih.gov/bioassay/485395.
371- National Center for Biotechnology Information (2021). PubChem Bioassay Record for AID 493033, A screen for compounds that inhibit the bacterial siderophore biosynthetic enzyme MbtI, Source: ICCB-Longwood Screening Facility, Harvard Medical School. Retrieved December 27, 2021 from https://pubchem.ncbi.nlm.nih.gov/bioassay/493033.
372- National Center for Biotechnology Information (2021). PubChem Bioassay Record for AID 540299, A screen for compounds that inhibit the MenB enzyme of Mycobacterium tuberculosis, Source: ICCB-Longwood Screening Facility, Harvard Medical School. Retrieved December 27, 2021 from https://pubchem.ncbi.nlm.nih.gov/bioassay/540299.
373- National Center for Biotechnology Information (2021). PubChem Bioassay Record for AID 651702, Flow Cytometric HTS Screening for Inhibitors of Lytic Granule Exocytosis with MLPCN Compound Library, Source: NMMLSC. Retrieved December 27, 2021 from https://pubchem.ncbi.nlm.nih.gov/bioassay/651702.
374- National Center for Biotechnology Information (2021). PubChem Bioassay Record for AID 588497, High-throughput multiplex microsphere screening for inhibitors of toxin protease, specifically Botulinum neurotoxin light chain F protease, MLPCN compound set, Source: NMMLSC. Retrieved December 27, 2021 from https://pubchem.ncbi.nlm.nih.gov/bioassay/588497.
375- National Center for Biotechnology Information (2021). PubChem Bioassay Record for AID 588501, High-throughput multiplex microsphere screening for inhibitors of toxin protease, specifically Lethal Factor Protease, MLPCN compound set, Source: NMMLSC. Retrieved December 27, 2021 from https://pubchem.ncbi.nlm.nih.gov/bioassay/588501.
376- National Center for Biotechnology Information (2021). PubChem Bioassay Record for AID 504577, HTS of Small Molecules that Regulate V-ATPase Proton Transport in Yeast using pHLuorin, Source: NMMLSC. Retrieved December 27, 2021 from https://pubchem.ncbi.nlm.nih.gov/bioassay/504577.
377- National Center for Biotechnology Information (2021). PubChem Bioassay Record for AID 485275, Phenotypic HTS multiplex for antifungal efflux pump inhibitors, Source: NMMLSC. Retrieved December 27, 2021 from https://pubchem.ncbi.nlm.nih.gov/bioassay/485275.
378- National Center for Biotechnology Information (2021). PubChem Bioassay Record for AID 2690, A yeast HTS for caloric restriction mimetics that inhibit age-related superoxide, Source: NMMLSC. Retrieved December 27, 2021 from https://pubchem.ncbi.nlm.nih.gov/bioassay/2690.
379- National Center for Biotechnology Information (2021). PubChem Bioassay Record for AID 1347041, qHTS assay for inhibitors of human lactate dehydrogenase, Source: National Center for Advancing Translational Sciences (NCATS). Retrieved December 27, 2021 from https://pubchem.ncbi.nlm.nih.gov/bioassay/1347041.
380- National Center for Biotechnology Information (2021). PubChem Bioassay Record for AID 602332, qHTS for Inducers of the Endoplasmic Reticulum Stress Response (ERSR) in Human Glioma: qHTS, Source: National Center for Advancing Translational Sciences (NCATS). Retrieved December 27, 2021 from https://pubchem.ncbi.nlm.nih.gov/bioassay/602332.
381- The ChEMBL database (2021). ChEMBL Bioassay Record for ID CHEMBL1963893, qHTS for Inducers of the Endoplasmic Reticulum Stress Response (ERSR) in Human Glioma: qHTS. Retrieved December 27, 2021 from https://www.ebi.ac.uk/chembl/assay_report_card/CHEMBL1963893.
382- National Center for Biotechnology Information (2021). PubChem Bioassay Record for AID 686979, qHTS for Inhibitors of human tyrosyl-DNA phosphodiesterase 1 (TDP1): qHTS in cells in presence of CPT, Source: National Center for Advancing Translational Sciences (NCATS). Retrieved December 27, 2021 from https://pubchem.ncbi.nlm.nih.gov/bioassay/686979.
383- The ChEMBL database (2021). ChEMBL Bioassay Record for ID CHEMBL2354254, qHTS for Inhibitors of human tyrosyl-DNA phosphodiesterase 1 (TDP1): qHTS in cells in presence of CPT. Retrieved December 27, 2021 from https://www.ebi.ac.uk/chembl/assay_report_card/CHEMBL2354254.
384- National Center for Biotechnology Information (2021). PubChem Bioassay Record for AID 686978, qHTS for Inhibitors of human tyrosyl-DNA phosphodiesterase 1 (TDP1): qHTS in cells in absence of CPT, Source: National Center for Advancing Translational Sciences (NCATS). Retrieved December 27, 2021 from https://pubchem.ncbi.nlm.nih.gov/bioassay/686978.
385- The ChEMBL database (2021). ChEMBL Bioassay Record for ID CHEMBL2354221, qHTS for Inhibitors of human tyrosyl-DNA phosphodiesterase 1 (TDP1): qHTS in cells in absence of CPT. Retrieved December 27, 2021 from https://www.ebi.ac.uk/chembl/assay_report_card/CHEMBL2354221.
386- National Center for Biotechnology Information (2021). PubChem Bioassay Record for AID 624173, qHTS of Trypanosoma Brucei Inhibitors, Source: National Center for Advancing Translational Sciences (NCATS). Retrieved December 27, 2021 from https://pubchem.ncbi.nlm.nih.gov/bioassay/624173.
387- The ChEMBL database (2021). ChEMBL Bioassay Record for ID CHEMBL2114916, qHTS of Trypanosoma Brucei Inhibitors. Retrieved December 27, 2021 from https://www.ebi.ac.uk/chembl/assay_report_card/CHEMBL2114916.
388- National Center for Biotechnology Information (2021). PubChem Bioassay Record for AID 1347131, qHTS Assay for Foot and Mouth Disease Virus Antivirals: Primary Screen against the MLPCN compound library, Source: National Center for Advancing Translational Sciences (NCATS). Retrieved December 27, 2021 from https://pubchem.ncbi.nlm.nih.gov/bioassay/1347131.
389- National Center for Biotechnology Information (2021). PubChem Bioassay Record for AID 1159524, High Throughput Screening for Foot and Mouth Disease Virus Antivirals, Source: National Center for Advancing Translational Sciences (NCATS). Retrieved December 27, 2021 from https://pubchem.ncbi.nlm.nih.gov/bioassay/1159524.
390- The ChEMBL database (2021). ChEMBL Bioassay Record for ID CHEMBL3562077, High Throughput Screening for Foot and Mouth Disease Virus Antivirals. Retrieved December 27, 2021 from https://www.ebi.ac.uk/chembl/assay_report_card/CHEMBL3562077.
391- National Center for Biotechnology Information (2021). PubChem Bioassay Record for AID 1347071, qHTS for compounds that reverse cellular toxicity of Amyloid beta (A-beta) peptide in yeast: Primary Screen, Source: National Center for Advancing Translational Sciences (NCATS). Retrieved December 27, 2021 from https://pubchem.ncbi.nlm.nih.gov/bioassay/1347071.
392- National Center for Biotechnology Information (2021). PubChem Bioassay Record for AID 1259415, qHTS Assay for inhibitors of the human cytomegalovirus (HCMV), Source: National Center for Advancing Translational Sciences (NCATS). Retrieved December 27, 2021 from https://pubchem.ncbi.nlm.nih.gov/bioassay/1259415.
393- National Center for Biotechnology Information (2021). PubChem Bioassay Record for AID 588453, qHTS Assay for Inhibitors of Mammalian Selenoprotein Thioredoxin Reductase 1 (TrxR1): qHTS, Source: National Center for Advancing Translational Sciences (NCATS). Retrieved December 27, 2021 from https://pubchem.ncbi.nlm.nih.gov/bioassay/588453.
394- The ChEMBL database (2021). ChEMBL Bioassay Record for ID CHEMBL1794424, qHTS Assay for Inhibitors of Mammalian Selenoprotein Thioredoxin Reductase 1 (TrxR1): qHTS. Retrieved December 27, 2021 from https://www.ebi.ac.uk/chembl/assay_report_card/CHEMBL1794424.
395- National Center for Biotechnology Information (2021). PubChem Bioassay Record for AID 588456, qHTS Assay for Substrates of Mammalian Selenoprotein Thioredoxin Reductase 1 (TrxR1): qHTS, Source: National Center for Advancing Translational Sciences (NCATS). Retrieved December 27, 2021 from https://pubchem.ncbi.nlm.nih.gov/bioassay/588456.
396- The ChEMBL database (2021). ChEMBL Bioassay Record for ID CHEMBL1794440, qHTS Assay for Substrates of Mammalian Selenoprotein Thioredoxin Reductase 1 (TrxR1): qHTS. Retrieved December 27, 2021 from https://www.ebi.ac.uk/chembl/assay_report_card/CHEMBL1794440.
397- National Center for Biotechnology Information (2021). PubChem Bioassay Record for AID 588795, qHTS Assay for the Inhibitors of Human Flap endonuclease 1 (FEN1)., Source: National Center for Advancing Translational Sciences (NCATS). Retrieved December 27, 2021 from https://pubchem.ncbi.nlm.nih.gov/bioassay/588795.
398- The ChEMBL database (2021). ChEMBL Bioassay Record for ID CHEMBL1794486, qHTS Assay for the Inhibitors of Human Flap endonuclease 1 (FEN1).. Retrieved December 27, 2021 from https://www.ebi.ac.uk/chembl/assay_report_card/CHEMBL1794486.
399- National Center for Biotechnology Information (2021). PubChem Bioassay Record for AID 602179, qHTS for Inhibitors of mutant isocitrate dehydrogenase 1 (IDH1): qHTS, Source: National Center for Advancing Translational Sciences (NCATS). Retrieved December 27, 2021 from https://pubchem.ncbi.nlm.nih.gov/bioassay/602179.
400- The ChEMBL database (2021). ChEMBL Bioassay Record for ID CHEMBL1964002, qHTS for Inhibitors of mutant isocitrate dehydrogenase 1 (IDH1): qHTS. Retrieved December 27, 2021 from https://www.ebi.ac.uk/chembl/assay_report_card/CHEMBL1964002.
401- National Center for Biotechnology Information (2021). PubChem Bioassay Record for AID 686970, qHTS for induction of synthetic lethality in tumor cells producing 2HG: qHTS for the HT-1080-NT fibrosarcoma cell line, Source: National Center for Advancing Translational Sciences (NCATS). Retrieved December 27, 2021 from https://pubchem.ncbi.nlm.nih.gov/bioassay/686970.
402- The ChEMBL database (2021). ChEMBL Bioassay Record for ID CHEMBL2354311, qHTS for induction of synthetic lethality in tumor cells producing 2HG: qHTS for the HT-1080-NT fibrosarcoma cell line. Retrieved December 27, 2021 from https://www.ebi.ac.uk/chembl/assay_report_card/CHEMBL2354311.
403- National Center for Biotechnology Information (2021). PubChem Bioassay Record for AID 686971, qHTS for induction of synthetic lethality in tumor cells producing 2HG: qHTS for the HT-1080-IDH1KD cell line, Source: National Center for Advancing Translational Sciences (NCATS). Retrieved December 27, 2021 from https://pubchem.ncbi.nlm.nih.gov/bioassay/686971.
404- The ChEMBL database (2021). ChEMBL Bioassay Record for ID CHEMBL2354211, qHTS for induction of synthetic lethality in tumor cells producing 2HG: qHTS for the HT-1080-IDH1KD cell line. Retrieved December 27, 2021 from https://www.ebi.ac.uk/chembl/assay_report_card/CHEMBL2354211.
405- National Center for Biotechnology Information (2021). PubChem Bioassay Record for AID 485364, qHTS Assay for the Inhibitors of Schistosoma Mansoni Peroxiredoxins, Source: National Center for Advancing Translational Sciences (NCATS). Retrieved December 27, 2021 from https://pubchem.ncbi.nlm.nih.gov/bioassay/485364.
406- The ChEMBL database (2021). ChEMBL Bioassay Record for ID CHEMBL1614161, qHTS Assay for the Inhibitors of Schistosoma Mansoni Peroxiredoxins. Retrieved December 27, 2021 from https://www.ebi.ac.uk/chembl/assay_report_card/CHEMBL1614161.
407- National Center for Biotechnology Information (2021). PubChem Bioassay Record for AID 2528, qHTS Assay for Inhibitors of Bloom's syndrome helicase (BLM), Source: National Center for Advancing Translational Sciences (NCATS). Retrieved December 27, 2021 from https://pubchem.ncbi.nlm.nih.gov/bioassay/2528.
408- The ChEMBL database (2021). ChEMBL Bioassay Record for ID CHEMBL1614067, qHTS Assay for Inhibitors of Bloom's syndrome helicase (BLM). Retrieved December 27, 2021 from https://www.ebi.ac.uk/chembl/assay_report_card/CHEMBL1614067.
409- National Center for Biotechnology Information (2021). PubChem Bioassay Record for AID 485290, qHTS Assay for Inhibitors of Tyrosyl-DNA Phosphodiesterase (TDP1), Source: National Center for Advancing Translational Sciences (NCATS). Retrieved December 27, 2021 from https://pubchem.ncbi.nlm.nih.gov/bioassay/485290.
410- The ChEMBL database (2021). ChEMBL Bioassay Record for ID CHEMBL1614364, qHTS Assay for Inhibitors of Tyrosyl-DNA Phosphodiesterase (TDP1). Retrieved December 27, 2021 from https://www.ebi.ac.uk/chembl/assay_report_card/CHEMBL1614364.
411- National Center for Biotechnology Information (2021). PubChem Bioassay Record for AID 2517, qHTS Assay for Inhibitors of the Human Apurinic/apyrimidinic Endonuclease 1 (APE1), Source: National Center for Advancing Translational Sciences (NCATS). Retrieved December 27, 2021 from https://pubchem.ncbi.nlm.nih.gov/bioassay/2517.
412- The ChEMBL database (2021). ChEMBL Bioassay Record for ID CHEMBL1614211, qHTS Assay for Inhibitors of the Human Apurinic/apyrimidinic Endonuclease 1 (APE1). Retrieved December 27, 2021 from https://www.ebi.ac.uk/chembl/assay_report_card/CHEMBL1614211.
413- National Center for Biotechnology Information (2021). PubChem Bioassay Record for AID 485281, qHTS Assay for Identification of Novel General Anesthetics, Source: National Center for Advancing Translational Sciences (NCATS). Retrieved December 27, 2021 from https://pubchem.ncbi.nlm.nih.gov/bioassay/485281.
414- The ChEMBL database (2021). ChEMBL Bioassay Record for ID CHEMBL1614249, qHTS Assay for Identification of Novel General Anesthetics. Retrieved December 27, 2021 from https://www.ebi.ac.uk/chembl/assay_report_card/CHEMBL1614249.
415- National Center for Biotechnology Information (2021). PubChem Bioassay Record for AID 624296, A quantitative high throughput screen for small molecules that induce DNA re-replication in MCF 10a normal breast cells., Source: National Center for Advancing Translational Sciences (NCATS). Retrieved December 27, 2021 from https://pubchem.ncbi.nlm.nih.gov/bioassay/624296.
416- The ChEMBL database (2021). ChEMBL Bioassay Record for ID CHEMBL2114843, A quantitative high throughput screen for small molecules that induce DNA re-replication in MCF 10a normal breast cells.. Retrieved December 27, 2021 from https://www.ebi.ac.uk/chembl/assay_report_card/CHEMBL2114843.
417- National Center for Biotechnology Information (2021). PubChem Bioassay Record for AID 624297, A quantitative high throughput screen for small molecules that induce DNA re-replication in SW480 colon adenocarcinoma cells., Source: National Center for Advancing Translational Sciences (NCATS). Retrieved December 27, 2021 from https://pubchem.ncbi.nlm.nih.gov/bioassay/624297.
418- The ChEMBL database (2021). ChEMBL Bioassay Record for ID CHEMBL2114780, A quantitative high throughput screen for small molecules that induce DNA re-replication in SW480 colon adenocarcinoma cells.. Retrieved December 27, 2021 from https://www.ebi.ac.uk/chembl/assay_report_card/CHEMBL2114780.
419- National Center for Biotechnology Information (2021). PubChem Bioassay Record for AID 651820, qHTS Assay for Inhibitors of Hepatitis C Virus (HCV), Source: National Center for Advancing Translational Sciences (NCATS). Retrieved December 27, 2021 from https://pubchem.ncbi.nlm.nih.gov/bioassay/651820.
420- The ChEMBL database (2021). ChEMBL Bioassay Record for ID CHEMBL2114775, qHTS Assay for Inhibitors of Hepatitis C Virus (HCV). Retrieved December 27, 2021 from https://www.ebi.ac.uk/chembl/assay_report_card/CHEMBL2114775.
421- National Center for Biotechnology Information (2021). PubChem Bioassay Record for AID 540267, Small Molecules that selectively kill Giardia lamblia: qHTS, Source: National Center for Advancing Translational Sciences (NCATS). Retrieved December 27, 2021 from https://pubchem.ncbi.nlm.nih.gov/bioassay/540267.
422- National Center for Biotechnology Information (2021). PubChem Bioassay Record for AID 504937, Inhibitors of Secretory Acid Sphingomyelinase (S-ASM): qHTS, Source: National Center for Advancing Translational Sciences (NCATS). Retrieved December 27, 2021 from https://pubchem.ncbi.nlm.nih.gov/bioassay/504937.
423- The ChEMBL database (2021). ChEMBL Bioassay Record for ID CHEMBL1794495, Inhibitors of Secretory Acid Sphingomyelinase (S-ASM): qHTS. Retrieved December 27, 2021 from https://www.ebi.ac.uk/chembl/assay_report_card/CHEMBL1794495.
424- National Center for Biotechnology Information (2021). PubChem Bioassay Record for AID 624288, qHTS for Antagonists of gsp, the Etiologic Mutation Responsible for Fibrous Dysplasia/McCune-Albright Syndrome: qHTS, Source: National Center for Advancing Translational Sciences (NCATS). Retrieved December 27, 2021 from https://pubchem.ncbi.nlm.nih.gov/bioassay/624288.
425- The ChEMBL database (2021). ChEMBL Bioassay Record for ID CHEMBL2114817, qHTS for Antagonists of gsp, the Etiologic Mutation Responsible for Fibrous Dysplasia/McCune-Albright Syndrome: qHTS. Retrieved December 27, 2021 from https://www.ebi.ac.uk/chembl/assay_report_card/CHEMBL2114817.
426- National Center for Biotechnology Information (2021). PubChem Bioassay Record for AID 624287, qHTS for Agonist of gsp, the Etiologic Mutation Responsible for Fibrous Dysplasia/McCune-Albright Syndrome: qHTS, Source: National Center for Advancing Translational Sciences (NCATS). Retrieved December 27, 2021 from https://pubchem.ncbi.nlm.nih.gov/bioassay/624287.
427- The ChEMBL database (2021). ChEMBL Bioassay Record for ID CHEMBL2114810, qHTS for Agonist of gsp, the Etiologic Mutation Responsible for Fibrous Dysplasia/McCune-Albright Syndrome: qHTS. Retrieved December 27, 2021 from https://www.ebi.ac.uk/chembl/assay_report_card/CHEMBL2114810.
428- National Center for Biotechnology Information (2021). PubChem Bioassay Record for AID 463254, qHTS Assay for Inhibitors of Ubiquitin-specific Protease USP2a Using CHOP2 as the Reporter, Source: National Center for Advancing Translational Sciences (NCATS). Retrieved December 27, 2021 from https://pubchem.ncbi.nlm.nih.gov/bioassay/463254.
429- The ChEMBL database (2021). ChEMBL Bioassay Record for ID CHEMBL1614474, qHTS Assay for Inhibitors of Ubiquitin-specific Protease USP2a Using CHOP2 as the Reporter. Retrieved December 27, 2021 from https://www.ebi.ac.uk/chembl/assay_report_card/CHEMBL1614474.
430- National Center for Biotechnology Information (2021). PubChem Bioassay Record for AID 720580, qHTS for Stage-Specific Inhibitors of Vaccinia Orthopoxvirus: Venus Reporter Primary qHTS, Source: National Center for Advancing Translational Sciences (NCATS). Retrieved December 27, 2021 from https://pubchem.ncbi.nlm.nih.gov/bioassay/720580.
431- The ChEMBL database (2021). ChEMBL Bioassay Record for ID CHEMBL3215270, qHTS for Stage-Specific Inhibitors of Vaccinia Orthopoxvirus: Venus Reporter Primary qHTS. Retrieved December 27, 2021 from https://www.ebi.ac.uk/chembl/assay_report_card/CHEMBL3215270.
432- National Center for Biotechnology Information (2021). PubChem Bioassay Record for AID 504466, qHTS screen for small molecules that induce genotoxicity in human embryonic kidney (HEK293T) cells expressing luciferase-tagged ELG1, Source: National Center for Advancing Translational Sciences (NCATS). Retrieved December 27, 2021 from https://pubchem.ncbi.nlm.nih.gov/bioassay/504466.
433- The ChEMBL database (2021). ChEMBL Bioassay Record for ID CHEMBL1738317, qHTS screen for small molecules that induce genotoxicity in human embryonic kidney (HEK293T) cells expressing luciferase-tagged ELG1. Retrieved December 27, 2021 from https://www.ebi.ac.uk/chembl/assay_report_card/CHEMBL1738317.
434- National Center for Biotechnology Information (2021). PubChem Bioassay Record for AID 504467, qHTS screen for small molecules that inhibit ELG1-dependent DNA repair in human embryonic kidney (HEK293T) cells expressing luciferase-tagged ELG1, Source: National Center for Advancing Translational Sciences (NCATS). Retrieved December 27, 2021 from https://pubchem.ncbi.nlm.nih.gov/bioassay/504467.
435- The ChEMBL database (2021). ChEMBL Bioassay Record for ID CHEMBL1738588, qHTS screen for small molecules that inhibit ELG1-dependent DNA repair in human embryonic kidney (HEK293T) cells expressing luciferase-tagged ELG1. Retrieved December 27, 2021 from https://www.ebi.ac.uk/chembl/assay_report_card/CHEMBL1738588.
436- National Center for Biotechnology Information (2021). PubChem Bioassay Record for AID 652105, qHTS for Inhibitors of phosphatidylinositol 5-phosphate 4-kinase (PI5P4K), Source: National Center for Advancing Translational Sciences (NCATS). Retrieved December 27, 2021 from https://pubchem.ncbi.nlm.nih.gov/bioassay/652105.
437- The ChEMBL database (2021). ChEMBL Bioassay Record for ID CHEMBL2354223, qHTS for Inhibitors of phosphatidylinositol 5-phosphate 4-kinase (PI5P4K). Retrieved December 27, 2021 from https://www.ebi.ac.uk/chembl/assay_report_card/CHEMBL2354223.
438- National Center for Biotechnology Information (2021). PubChem Bioassay Record for AID 2101, qHTS Assay for Inhibitors and Activators of N370S glucocerebrosidase as a Potential Chaperone Treatment of Gaucher Disease, Source: National Center for Advancing Translational Sciences (NCATS). Retrieved December 27, 2021 from https://pubchem.ncbi.nlm.nih.gov/bioassay/2101.
439- The ChEMBL database (2021). ChEMBL Bioassay Record for ID CHEMBL1613818, qHTS Assay for Inhibitors and Activators of N370S glucocerebrosidase as a Potential Chaperone Treatment of Gaucher Disease. Retrieved December 27, 2021 from https://www.ebi.ac.uk/chembl/assay_report_card/CHEMBL1613818.
440- National Center for Biotechnology Information (2021). PubChem Bioassay Record for AID 504834, Primary qHTS for delayed death inhibitors of the malarial parasite plastid, 96 hour incubation, Source: National Center for Advancing Translational Sciences (NCATS). Retrieved December 27, 2021 from https://pubchem.ncbi.nlm.nih.gov/bioassay/504834.
441- The ChEMBL database (2021). ChEMBL Bioassay Record for ID CHEMBL1794345, Primary qHTS for delayed death inhibitors of the malarial parasite plastid, 96 hour incubation. Retrieved December 27, 2021 from https://www.ebi.ac.uk/chembl/assay_report_card/CHEMBL1794345.
442- National Center for Biotechnology Information (2021). PubChem Bioassay Record for AID 485349, qHTS Assay for Identifying a Potential Treatment of Ataxia-Telangiectasia, Source: National Center for Advancing Translational Sciences (NCATS). Retrieved December 27, 2021 from https://pubchem.ncbi.nlm.nih.gov/bioassay/485349.
443- The ChEMBL database (2021). ChEMBL Bioassay Record for ID CHEMBL1614153, qHTS Assay for Identifying a Potential Treatment of Ataxia-Telangiectasia. Retrieved December 27, 2021 from https://www.ebi.ac.uk/chembl/assay_report_card/CHEMBL1614153.
444- National Center for Biotechnology Information (2021). PubChem Bioassay Record for AID 2685, qHTS Assay for Lipid Storage Modulators in Drosophila S3 Cells, Source: National Center for Advancing Translational Sciences (NCATS). Retrieved December 27, 2021 from https://pubchem.ncbi.nlm.nih.gov/bioassay/2685.
445- The ChEMBL database (2021). ChEMBL Bioassay Record for ID CHEMBL1614459, qHTS Assay for Lipid Storage Modulators in Drosophila S3 Cells. Retrieved December 27, 2021 from https://www.ebi.ac.uk/chembl/assay_report_card/CHEMBL1614459.
446- National Center for Biotechnology Information (2021). PubChem Bioassay Record for AID 720579, qHTS for Stage-Specific Inhibitors of Vaccinia Orthopoxvirus: mCherry Reporter Primary qHTS, Source: National Center for Advancing Translational Sciences (NCATS). Retrieved December 27, 2021 from https://pubchem.ncbi.nlm.nih.gov/bioassay/720579.
447- The ChEMBL database (2021). ChEMBL Bioassay Record for ID CHEMBL3215017, qHTS for Stage-Specific Inhibitors of Vaccinia Orthopoxvirus: mCherry Reporter Primary qHTS. Retrieved December 27, 2021 from https://www.ebi.ac.uk/chembl/assay_report_card/CHEMBL3215017.
448- National Center for Biotechnology Information (2021). PubChem Bioassay Record for AID 504832, Primary qHTS for delayed death inhibitors of the malarial parasite plastid, 48 hour incubation, Source: National Center for Advancing Translational Sciences (NCATS). Retrieved December 27, 2021 from https://pubchem.ncbi.nlm.nih.gov/bioassay/504832.
449- The ChEMBL database (2021). ChEMBL Bioassay Record for ID CHEMBL1794580, Primary qHTS for delayed death inhibitors of the malarial parasite plastid, 48 hour incubation. Retrieved December 27, 2021 from https://www.ebi.ac.uk/chembl/assay_report_card/CHEMBL1794580.
450- National Center for Biotechnology Information (2021). PubChem Bioassay Record for AID 2100, qHTS Assay for Inhibitors and Activators of Human alpha-Glucosidase Cleavage of Glycogen, Source: National Center for Advancing Translational Sciences (NCATS). Retrieved December 27, 2021 from https://pubchem.ncbi.nlm.nih.gov/bioassay/2100.
451- The ChEMBL database (2021). ChEMBL Bioassay Record for ID CHEMBL1614076, qHTS Assay for Inhibitors and Activators of Human alpha-Glucosidase Cleavage of Glycogen. Retrieved December 27, 2021 from https://www.ebi.ac.uk/chembl/assay_report_card/CHEMBL1614076.
452- National Center for Biotechnology Information (2021). PubChem Bioassay Record for AID 2314, Cycloheximide Counterscreen for Small Molecule Inhibitors of Shiga Toxin, Source: National Center for Advancing Translational Sciences (NCATS). Retrieved December 27, 2021 from https://pubchem.ncbi.nlm.nih.gov/bioassay/2314.
453- National Center for Biotechnology Information (2021). PubChem Bioassay Record for AID 2472, qHTS Assay for Inhibitors of Fructose-1,6-bisphosphate Aldolase from Giardia Lamblia: Coupling assay counterscreen, Source: National Center for Advancing Translational Sciences (NCATS). Retrieved December 27, 2021 from https://pubchem.ncbi.nlm.nih.gov/bioassay/2472.
454- National Center for Biotechnology Information (2021). PubChem Bioassay Record for AID 2451, qHTS Assay for Inhibitors of Fructose-1,6-bisphosphate Aldolase from Giardia Lamblia, Source: National Center for Advancing Translational Sciences (NCATS). Retrieved December 27, 2021 from https://pubchem.ncbi.nlm.nih.gov/bioassay/2451.
455- The ChEMBL database (2021). ChEMBL Bioassay Record for ID CHEMBL1614275, qHTS Assay for Inhibitors of Fructose-1,6-bisphosphate Aldolase from Giardia Lamblia. Retrieved December 27, 2021 from https://www.ebi.ac.uk/chembl/assay_report_card/CHEMBL1614275.
456- National Center for Biotechnology Information (2021). PubChem Bioassay Record for AID 1868, qHTS Assay for Inhibitors of Human Galactokinase (GALK), Source: National Center for Advancing Translational Sciences (NCATS). Retrieved December 27, 2021 from https://pubchem.ncbi.nlm.nih.gov/bioassay/1868.
457- National Center for Biotechnology Information (2021). PubChem Bioassay Record for AID 1460, qHTS for Inhibitors of Tau Fibril Formation, Thioflavin T Binding, Source: National Center for Advancing Translational Sciences (NCATS). Retrieved December 27, 2021 from https://pubchem.ncbi.nlm.nih.gov/bioassay/1460.
458- The ChEMBL database (2021). ChEMBL Bioassay Record for ID CHEMBL1614421, qHTS for Inhibitors of Tau Fibril Formation, Thioflavin T Binding. Retrieved December 27, 2021 from https://www.ebi.ac.uk/chembl/assay_report_card/CHEMBL1614421.
459- National Center for Biotechnology Information (2021). PubChem Bioassay Record for AID 1768, qHTS Assay for Inhibitors Targeting the Menin-MLL Interaction in MLL Related Leukemias: Competition With Texas Red Labeled MLL-derived Mutant Peptide, Source: National Center for Advancing Translational Sciences (NCATS). Retrieved December 27, 2021 from https://pubchem.ncbi.nlm.nih.gov/bioassay/1768.
460- The ChEMBL database (2021). ChEMBL Bioassay Record for ID CHEMBL1614257, qHTS Assay for Inhibitors Targeting the Menin-MLL Interaction in MLL Related Leukemias: Competition With Texas Red Labeled MLL-derived Mutant Peptide. Retrieved December 27, 2021 from https://www.ebi.ac.uk/chembl/assay_report_card/CHEMBL1614257.
461- National Center for Biotechnology Information (2021). PubChem Bioassay Record for AID 1631, qHTS Assay for Activators of Human Muscle isoform 2 Pyruvate Kinase, Source: National Center for Advancing Translational Sciences (NCATS). Retrieved December 27, 2021 from https://pubchem.ncbi.nlm.nih.gov/bioassay/1631.
462- The ChEMBL database (2021). ChEMBL Bioassay Record for ID CHEMBL1614428, qHTS Assay for Activators of Human Muscle isoform 2 Pyruvate Kinase. Retrieved December 27, 2021 from https://www.ebi.ac.uk/chembl/assay_report_card/CHEMBL1614428.
463- National Center for Biotechnology Information (2021). PubChem Bioassay Record for AID 1634, qHTS Assay for Inhibitors of Human Muscle isoform 2 Pyruvate Kinase, Source: National Center for Advancing Translational Sciences (NCATS). Retrieved December 27, 2021 from https://pubchem.ncbi.nlm.nih.gov/bioassay/1634.
464- The ChEMBL database (2021). ChEMBL Bioassay Record for ID CHEMBL1613996, qHTS Assay for Inhibitors of Human Muscle isoform 2 Pyruvate Kinase. Retrieved December 27, 2021 from https://www.ebi.ac.uk/chembl/assay_report_card/CHEMBL1613996.
465- National Center for Biotechnology Information (2021). PubChem Bioassay Record for AID 2107, qHTS Assay for Inhibitors and Activators of Human alpha-Galactosidase From Spleen Homogenate, Source: National Center for Advancing Translational Sciences (NCATS). Retrieved December 27, 2021 from https://pubchem.ncbi.nlm.nih.gov/bioassay/2107.
466- The ChEMBL database (2021). ChEMBL Bioassay Record for ID CHEMBL1614217, qHTS Assay for Inhibitors and Activators of Human alpha-Galactosidase From Spleen Homogenate. Retrieved December 27, 2021 from https://www.ebi.ac.uk/chembl/assay_report_card/CHEMBL1614217.
467- National Center for Biotechnology Information (2021). PubChem Bioassay Record for AID 1471, qHTS Multiplex Assay to Identify Dual Action Probes in a Cell Model of Huntington: Cytoprotection (ATP), Source: National Center for Advancing Translational Sciences (NCATS). Retrieved December 27, 2021 from https://pubchem.ncbi.nlm.nih.gov/bioassay/1471.
468- National Center for Biotechnology Information (2021). PubChem Bioassay Record for AID 1688, qHTS Multiplex Assay to Identify Dual Action Probes in a Cell Model of Huntington: Aggregate Formation (GFP), Source: National Center for Advancing Translational Sciences (NCATS). Retrieved December 27, 2021 from https://pubchem.ncbi.nlm.nih.gov/bioassay/1688.
469- The ChEMBL database (2021). ChEMBL Bioassay Record for ID CHEMBL1613918, qHTS Multiplex Assay to Identify Dual Action Probes in a Cell Model of Huntington: Aggregate Formation (GFP). Retrieved December 27, 2021 from https://www.ebi.ac.uk/chembl/assay_report_card/CHEMBL1613918.
470- National Center for Biotechnology Information (2021). PubChem Bioassay Record for AID 1030, qHTS Assay for Inhibitors of Aldehyde Dehydrogenase 1 (ALDH1A1), Source: National Center for Advancing Translational Sciences (NCATS). Retrieved December 27, 2021 from https://pubchem.ncbi.nlm.nih.gov/bioassay/1030.
471- The ChEMBL database (2021). ChEMBL Bioassay Record for ID CHEMBL1614458, qHTS Assay for Inhibitors of Aldehyde Dehydrogenase 1 (ALDH1A1). Retrieved December 27, 2021 from https://www.ebi.ac.uk/chembl/assay_report_card/CHEMBL1614458.
472- National Center for Biotechnology Information (2021). PubChem Bioassay Record for AID 1379, Counterscreen for Luciferase (Kinase-Glo TM) Inhibition, Source: National Center for Advancing Translational Sciences (NCATS). Retrieved December 27, 2021 from https://pubchem.ncbi.nlm.nih.gov/bioassay/1379.
473- The ChEMBL database (2021). ChEMBL Bioassay Record for ID CHEMBL1614493, Counterscreen for Luciferase (Kinase-Glo TM) Inhibition. Retrieved December 27, 2021 from https://www.ebi.ac.uk/chembl/assay_report_card/CHEMBL1614493.
474- National Center for Biotechnology Information (2021). PubChem Bioassay Record for AID 2242, qHTS Assay for Activators of Human alpha-Glucosidase as a Potential Chaperone Treatment of Pompe Disease, Source: National Center for Advancing Translational Sciences (NCATS). Retrieved December 27, 2021 from https://pubchem.ncbi.nlm.nih.gov/bioassay/2242.
475- The ChEMBL database (2021). ChEMBL Bioassay Record for ID CHEMBL1614031, qHTS Assay for Activators of Human alpha-Glucosidase as a Potential Chaperone Treatment of Pompe Disease. Retrieved December 27, 2021 from https://www.ebi.ac.uk/chembl/assay_report_card/CHEMBL1614031.
476- National Center for Biotechnology Information (2021). PubChem Bioassay Record for AID 1476, qHTS Assay for Promiscuous and Specific Inhibitors of Cruzain (without detergent), Source: National Center for Advancing Translational Sciences (NCATS). Retrieved December 27, 2021 from https://pubchem.ncbi.nlm.nih.gov/bioassay/1476.
477- The ChEMBL database (2021). ChEMBL Bioassay Record for ID CHEMBL1613769, qHTS Assay for Promiscuous and Specific Inhibitors of Cruzain (without detergent). Retrieved December 27, 2021 from https://www.ebi.ac.uk/chembl/assay_report_card/CHEMBL1613769.
478- National Center for Biotechnology Information (2021). PubChem Bioassay Record for AID 1478, qHTS Assay for Promiscuous and Specific Inhibitors of Cruzain (with detergent), Source: National Center for Advancing Translational Sciences (NCATS). Retrieved December 27, 2021 from https://pubchem.ncbi.nlm.nih.gov/bioassay/1478.
479- The ChEMBL database (2021). ChEMBL Bioassay Record for ID CHEMBL1614195, qHTS Assay for Promiscuous and Specific Inhibitors of Cruzain (with detergent). Retrieved December 27, 2021 from https://www.ebi.ac.uk/chembl/assay_report_card/CHEMBL1614195.
480- National Center for Biotechnology Information (2021). PubChem Bioassay Record for AID 1452, qHTS Assay for Inhibitors of 12-hLO (12-human lipoxygenase), Source: National Center for Advancing Translational Sciences (NCATS). Retrieved December 27, 2021 from https://pubchem.ncbi.nlm.nih.gov/bioassay/1452.
481- The ChEMBL database (2021). ChEMBL Bioassay Record for ID CHEMBL1614252, qHTS Assay for Inhibitors of 12-hLO (12-human lipoxygenase). Retrieved December 27, 2021 from https://www.ebi.ac.uk/chembl/assay_report_card/CHEMBL1614252.
482- National Center for Biotechnology Information (2021). PubChem Bioassay Record for AID 894, qHTS Assay for Inhibitors of HPGD (15-Hydroxyprostaglandin Dehydrogenase), Source: National Center for Advancing Translational Sciences (NCATS). Retrieved December 27, 2021 from https://pubchem.ncbi.nlm.nih.gov/bioassay/894.
483- The ChEMBL database (2021). ChEMBL Bioassay Record for ID CHEMBL1614038, qHTS Assay for Inhibitors of HPGD (15-Hydroxyprostaglandin Dehydrogenase). Retrieved December 27, 2021 from https://www.ebi.ac.uk/chembl/assay_report_card/CHEMBL1614038.
484- National Center for Biotechnology Information (2021). PubChem Bioassay Record for AID 902, qHTS Screen for Compounds that Selectively Target Cancer Cells with p53 Mutations: Cytotoxicity of p53ts Cells at the Nonpermissive Temperature, Source: National Center for Advancing Translational Sciences (NCATS). Retrieved December 27, 2021 from https://pubchem.ncbi.nlm.nih.gov/bioassay/902.
485- The ChEMBL database (2021). ChEMBL Bioassay Record for ID CHEMBL1613992, qHTS Screen for Compounds that Selectively Target Cancer Cells with p53 Mutations: Cytotoxicity of p53ts Cells at the Nonpermissive Temperature. Retrieved December 27, 2021 from https://www.ebi.ac.uk/chembl/assay_report_card/CHEMBL1613992.
486- National Center for Biotechnology Information (2021). PubChem Bioassay Record for AID 924, qHTS Screen for Compounds that Selectively Target Cancer Cells with p53 Mutations: Cytotoxicity of p53ts Cells at the Permissive Temperature, Source: National Center for Advancing Translational Sciences (NCATS). Retrieved December 27, 2021 from https://pubchem.ncbi.nlm.nih.gov/bioassay/924.
487- The ChEMBL database (2021). ChEMBL Bioassay Record for ID CHEMBL1613995, qHTS Screen for Compounds that Selectively Target Cancer Cells with p53 Mutations: Cytotoxicity of p53ts Cells at the Permissive Temperature. Retrieved December 27, 2021 from https://www.ebi.ac.uk/chembl/assay_report_card/CHEMBL1613995.
488- National Center for Biotechnology Information (2021). PubChem Bioassay Record for AID 1347417, qHTS Primary assay for Inhibitors of Plasmodium falciparum Dd2 growth in vitro, Source: National Center for Advancing Translational Sciences (NCATS). Retrieved December 27, 2021 from https://pubchem.ncbi.nlm.nih.gov/bioassay/1347417.
489- National Center for Biotechnology Information (2021). PubChem Bioassay Record for AID 881, qHTS Assay for Inhibitors of 15-hLO-2 (15-human lipoxygenase 2), Source: National Center for Advancing Translational Sciences (NCATS). Retrieved December 27, 2021 from https://pubchem.ncbi.nlm.nih.gov/bioassay/881.
490- The ChEMBL database (2021). ChEMBL Bioassay Record for ID CHEMBL1613800, qHTS Assay for Inhibitors of 15-hLO-2 (15-human lipoxygenase 2). Retrieved December 27, 2021 from https://www.ebi.ac.uk/chembl/assay_report_card/CHEMBL1613800.
491- National Center for Biotechnology Information (2021). PubChem Bioassay Record for AID 624168, uHTS identification of small molecule activators of alpha dystroglycan glycosylation, Source: Burnham Center for Chemical Genomics. Retrieved December 27, 2021 from https://pubchem.ncbi.nlm.nih.gov/bioassay/624168.
492- National Center for Biotechnology Information (2021). PubChem Bioassay Record for AID 624204, uHTS identification of small molecule inhibitors of the catalytic domain of the SUMO protease, SENP1 in a FRET assay, Source: Burnham Center for Chemical Genomics. Retrieved December 27, 2021 from https://pubchem.ncbi.nlm.nih.gov/bioassay/624204.
493- National Center for Biotechnology Information (2021). PubChem Bioassay Record for AID 624354, uHTS identification of Caspase-8 TRAIL sensitizers in a luminesence assay, Source: Burnham Center for Chemical Genomics. Retrieved December 27, 2021 from https://pubchem.ncbi.nlm.nih.gov/bioassay/624354.
494- National Center for Biotechnology Information (2021). PubChem Bioassay Record for AID 651560, uHTS identification of small molecule inhibitors of Low Molecular Weight Protein Tyrosine Phosphatase, LMPTP, via a fluorescence intensity assay, Source: Burnham Center for Chemical Genomics. Retrieved December 27, 2021 from https://pubchem.ncbi.nlm.nih.gov/bioassay/651560.
495- National Center for Biotechnology Information (2021). PubChem Bioassay Record for AID 602244, uHTS identification of CXCR6 Inhibitors in a B-arrestin luminescence assay, Source: Burnham Center for Chemical Genomics. Retrieved December 27, 2021 from https://pubchem.ncbi.nlm.nih.gov/bioassay/602244.
496- National Center for Biotechnology Information (2021). PubChem Bioassay Record for AID 602261, uHTS identification of small molecule inhibitors of  the thioesterase domain of fatty acid synthase via a fluorescence intensity assay, Source: Burnham Center for Chemical Genomics. Retrieved December 27, 2021 from https://pubchem.ncbi.nlm.nih.gov/bioassay/602261.
497- National Center for Biotechnology Information (2021). PubChem Bioassay Record for AID 602274, uHTS luminescent assay for identification of compounds that enhance the survival of human induced pluripotent stem cells when cultured as single cells, Source: Burnham Center for Chemical Genomics. Retrieved December 27, 2021 from https://pubchem.ncbi.nlm.nih.gov/bioassay/602274.
498- National Center for Biotechnology Information (2021). PubChem Bioassay Record for AID 602399, uHTS identification of inhibitors of NadD in a Colorimetric assay, Source: Burnham Center for Chemical Genomics. Retrieved December 27, 2021 from https://pubchem.ncbi.nlm.nih.gov/bioassay/602399.
499- National Center for Biotechnology Information (2021). PubChem Bioassay Record for AID 588458, uHTS identification of DNMT1 inhibitors in a Fluorescent Molecular Beacon assay, Source: Burnham Center for Chemical Genomics. Retrieved December 27, 2021 from https://pubchem.ncbi.nlm.nih.gov/bioassay/588458.
500- National Center for Biotechnology Information (2021). PubChem Bioassay Record for AID 588489, uHTS identification of microRNA-mediated mRNA deadenylation inhibitors by fluoresence polarization assay, Source: Burnham Center for Chemical Genomics. Retrieved December 27, 2021 from https://pubchem.ncbi.nlm.nih.gov/bioassay/588489.
501- National Center for Biotechnology Information (2021). PubChem Bioassay Record for AID 588492, uHTS identification of small molecule modulators of myocardial damage, Source: Burnham Center for Chemical Genomics. Retrieved December 27, 2021 from https://pubchem.ncbi.nlm.nih.gov/bioassay/588492.
502- National Center for Biotechnology Information (2021). PubChem Bioassay Record for AID 588621, uHTS identification of small molecule inhibitors of Striatal-Enriched Phosphatase via a fluorescence intensity assay, Source: Burnham Center for Chemical Genomics. Retrieved December 27, 2021 from https://pubchem.ncbi.nlm.nih.gov/bioassay/588621.
503- National Center for Biotechnology Information (2021). PubChem Bioassay Record for AID 588850, uHTS identification of cystic fibrosis induced NFkb Inhibitors in a fluoresence assay, Source: Burnham Center for Chemical Genomics. Retrieved December 27, 2021 from https://pubchem.ncbi.nlm.nih.gov/bioassay/588850.
504- National Center for Biotechnology Information (2021). PubChem Bioassay Record for AID 602141, uHTS determination of small molecule cytotoxicity in a fluorescence assay to identify cystic fibrosis induced NFkb Inhibitors, Source: Burnham Center for Chemical Genomics. Retrieved December 27, 2021 from https://pubchem.ncbi.nlm.nih.gov/bioassay/602141.
505- National Center for Biotechnology Information (2021). PubChem Bioassay Record for AID 504720, uHTS identification of MazEF TA System activators  via a fluorescence-based single-stranded RNase assay, Source: Burnham Center for Chemical Genomics. Retrieved December 27, 2021 from https://pubchem.ncbi.nlm.nih.gov/bioassay/504720.
506- National Center for Biotechnology Information (2021). PubChem Bioassay Record for AID 493091, uHTS Colorimetric assay for identification of inhibitors of Scp-1, Source: Burnham Center for Chemical Genomics. Retrieved December 27, 2021 from https://pubchem.ncbi.nlm.nih.gov/bioassay/493091.
507- National Center for Biotechnology Information (2021). PubChem Bioassay Record for AID 493160, uHTS Fluorescent assay for identification of inhibitors of hexokinase domain containing  I (HKDC1), Source: Burnham Center for Chemical Genomics. Retrieved December 27, 2021 from https://pubchem.ncbi.nlm.nih.gov/bioassay/493160.
508- National Center for Biotechnology Information (2021). PubChem Bioassay Record for AID 493011, uHTS identification of APOBEC3A DNA Deaminase Inhibitors via a fluorescence-based single-stranded DNA deaminase assay, Source: Burnham Center for Chemical Genomics. Retrieved December 27, 2021 from https://pubchem.ncbi.nlm.nih.gov/bioassay/493011.
509- National Center for Biotechnology Information (2021). PubChem Bioassay Record for AID 493012, uHTS identification of APOBEC3G DNA Deaminase Inhibitors via a fluorescence-based single-stranded DNA deaminase assay, Source: Burnham Center for Chemical Genomics. Retrieved December 27, 2021 from https://pubchem.ncbi.nlm.nih.gov/bioassay/493012.
510- National Center for Biotechnology Information (2021). PubChem Bioassay Record for AID 449763, uHTS identification of small molecule activators of the apoptotic arm of the Unfolded Protein response via a luminescent-based reporter assay, Source: Burnham Center for Chemical Genomics. Retrieved December 27, 2021 from https://pubchem.ncbi.nlm.nih.gov/bioassay/449763.
511- National Center for Biotechnology Information (2021). PubChem Bioassay Record for AID 463104, uHTS identification of small molecule activators of the adaptive arm of the Unfolded Protein response via a luminescent-based reporter assay, Source: Burnham Center for Chemical Genomics. Retrieved December 27, 2021 from https://pubchem.ncbi.nlm.nih.gov/bioassay/463104.
512- National Center for Biotechnology Information (2021). PubChem Bioassay Record for AID 463190, uHTS identification of small molecule inhibitors of tim10-1 yeast via a luminescent assay, Source: Burnham Center for Chemical Genomics. Retrieved December 27, 2021 from https://pubchem.ncbi.nlm.nih.gov/bioassay/463190.
513- National Center for Biotechnology Information (2021). PubChem Bioassay Record for AID 463212, uHTS identification of small molecule inhibitors of tim23-1 yeast via a luminescent assay, Source: Burnham Center for Chemical Genomics. Retrieved December 27, 2021 from https://pubchem.ncbi.nlm.nih.gov/bioassay/463212.
514- National Center for Biotechnology Information (2021). PubChem Bioassay Record for AID 435022, uHTS luminescence assay for the identification of chemical inhibitors of B-cell specific antigen receptor-induced NF-kB activation, Source: Burnham Center for Chemical Genomics. Retrieved December 27, 2021 from https://pubchem.ncbi.nlm.nih.gov/bioassay/435022.
515- National Center for Biotechnology Information (2021). PubChem Bioassay Record for AID 2380, uHTS identification of small molecules that induce b-cell replication in the MIN-6 cell line, Source: Burnham Center for Chemical Genomics. Retrieved December 27, 2021 from https://pubchem.ncbi.nlm.nih.gov/bioassay/2380.
516- National Center for Biotechnology Information (2021). PubChem Bioassay Record for AID 2825, uHTS Luminescent assay for identification of inhibitors of NALP3 in yeast, Source: Burnham Center for Chemical Genomics. Retrieved December 27, 2021 from https://pubchem.ncbi.nlm.nih.gov/bioassay/2825.
517- National Center for Biotechnology Information (2021). PubChem Bioassay Record for AID 435003, uHTS luminescence assay for the identification of chemical inhibitors of T-cell specific antigen receptor-induced NF-kB activation, Source: Burnham Center for Chemical Genomics. Retrieved December 27, 2021 from https://pubchem.ncbi.nlm.nih.gov/bioassay/435003.
518- National Center for Biotechnology Information (2021). PubChem Bioassay Record for AID 651582, uHTS identification of small molecule Triacylglycerol inhbitors in a fluoresence assay, Source: Burnham Center for Chemical Genomics. Retrieved December 27, 2021 from https://pubchem.ncbi.nlm.nih.gov/bioassay/651582.
519- National Center for Biotechnology Information (2021). PubChem Bioassay Record for AID 1443, uHTS for the identification of compounds that potentiate TRAIL-induced apoptosis of cancer cells, Source: Burnham Center for Chemical Genomics. Retrieved December 27, 2021 from https://pubchem.ncbi.nlm.nih.gov/bioassay/1443.
520- National Center for Biotechnology Information (2021). PubChem Bioassay Record for AID 1135, uHTS identification of compounds inhibiting TNAP at a high concentration of phosphate acceptor detected in a luminescent assay, Source: Burnham Center for Chemical Genomics. Retrieved December 27, 2021 from https://pubchem.ncbi.nlm.nih.gov/bioassay/1135.
521- National Center for Biotechnology Information (2021). PubChem Bioassay Record for AID 1217, uHTS Identification of Diaphorase Inhibitors and Chemcical Oxidizers: Counter Screen for Diaphorase-based Primary Assays, Source: Burnham Center for Chemical Genomics. Retrieved December 27, 2021 from https://pubchem.ncbi.nlm.nih.gov/bioassay/1217.
522- National Center for Biotechnology Information (2021). PubChem Bioassay Record for AID 1029, Image-based Screening Assay for Inhibitors of Phagocytosis, Source: Burnham Center for Chemical Genomics. Retrieved December 27, 2021 from https://pubchem.ncbi.nlm.nih.gov/bioassay/1029.
523- National Center for Biotechnology Information (2021). PubChem Bioassay Record for AID 720637, qHTS assay for small molecule disruptors of the mitochondrial membrane potential: Summary, Source: Tox21. Retrieved December 27, 2021 from https://pubchem.ncbi.nlm.nih.gov/bioassay/720637.
524- National Center for Biotechnology Information (2021). PubChem Bioassay Record for AID 1347034, Caspase-3/7 induction in HepG2 cells by small molecules, qHTS assay: Summary, Source: Tox21. Retrieved December 27, 2021 from https://pubchem.ncbi.nlm.nih.gov/bioassay/1347034.
525- National Center for Biotechnology Information (2021). PubChem Bioassay Record for AID 1347037, Caspase-3/7 induction in CHO-K1 cells by small molecules, qHTS assay: Summary, Source: Tox21. Retrieved December 27, 2021 from https://pubchem.ncbi.nlm.nih.gov/bioassay/1347037.
526- National Center for Biotechnology Information (2021). PubChem Bioassay Record for AID 602233, qHTS Assay to Find Inhibitors of Phosphoglycerate Kinase, Source: National Center for Advancing Translational Sciences (NCATS). Retrieved December 27, 2021 from https://pubchem.ncbi.nlm.nih.gov/bioassay/602233.
527- The ChEMBL database (2021). ChEMBL Bioassay Record for ID CHEMBL1963937, qHTS Assay to Find Inhibitors of Phosphoglycerate Kinase. Retrieved December 27, 2021 from https://www.ebi.ac.uk/chembl/assay_report_card/CHEMBL1963937.
528- National Center for Biotechnology Information (2021). PubChem Bioassay Record for AID 485367, qHTS Assay to Find Inhibitors of T. brucei phosphofructokinase, Source: National Center for Advancing Translational Sciences (NCATS). Retrieved December 27, 2021 from https://pubchem.ncbi.nlm.nih.gov/bioassay/485367.
529- The ChEMBL database (2021). ChEMBL Bioassay Record for ID CHEMBL1614292, qHTS Assay to Find Inhibitors of T. brucei phosphofructokinase. Retrieved December 27, 2021 from https://www.ebi.ac.uk/chembl/assay_report_card/CHEMBL1614292.
530- National Center for Biotechnology Information (2021). PubChem Bioassay Record for AID 1490, qHTS Assay for Inhibitors of Bacillus subtilis Sfp phosphopantetheinyl transferase (PPTase), Source: National Center for Advancing Translational Sciences (NCATS). Retrieved December 27, 2021 from https://pubchem.ncbi.nlm.nih.gov/bioassay/1490.
531- The ChEMBL database (2021). ChEMBL Bioassay Record for ID CHEMBL1614174, qHTS Assay for Inhibitors of Bacillus subtilis Sfp phosphopantetheinyl transferase (PPTase). Retrieved December 27, 2021 from https://www.ebi.ac.uk/chembl/assay_report_card/CHEMBL1614174.
532- National Center for Biotechnology Information (2021). PubChem Bioassay Record for AID 1468, qHTS for Inhibitors of Tau Fibril Formation, Fluorescence Polarization, Source: National Center for Advancing Translational Sciences (NCATS). Retrieved December 27, 2021 from https://pubchem.ncbi.nlm.nih.gov/bioassay/1468.
533- The ChEMBL database (2021). ChEMBL Bioassay Record for ID CHEMBL1614250, qHTS for Inhibitors of Tau Fibril Formation, Fluorescence Polarization. Retrieved December 27, 2021 from https://www.ebi.ac.uk/chembl/assay_report_card/CHEMBL1614250.
534- National Center for Biotechnology Information (2021). PubChem Bioassay Record for AID 602440, uHTS Fluorescent Assay Using Nedd8 Protein Substrate for Identification of Inhibitors of Sentrin-Specific Protease 8 (SENP8), Source: Burnham Center for Chemical Genomics. Retrieved December 27, 2021 from https://pubchem.ncbi.nlm.nih.gov/bioassay/602440.
535- National Center for Biotechnology Information (2021). PubChem Bioassay Record for AID 504690, uHTS identification of small molecule inhibitors of Plasmodium falciparum Glucose-6-phosphate dehydrogenase via a fluorescence intensity assay, Source: Burnham Center for Chemical Genomics. Retrieved December 27, 2021 from https://pubchem.ncbi.nlm.nih.gov/bioassay/504690.
536- National Center for Biotechnology Information (2021). PubChem Bioassay Record for AID 588413, uHTS identification of Gli-Sufu Antagonists in a luminescence reporter assay, Source: Burnham Center for Chemical Genomics. Retrieved December 27, 2021 from https://pubchem.ncbi.nlm.nih.gov/bioassay/588413.
537- National Center for Biotechnology Information (2021). PubChem Bioassay Record for AID 652067, Luminescence-based cell-based primary high throughput screening assay to identify activators of the DAF-12 from the parasite H. contortus (hcDAF-12), Source: The Scripps Research Institute Molecular Screening Center. Retrieved December 27, 2021 from https://pubchem.ncbi.nlm.nih.gov/bioassay/652067.
538- National Center for Biotechnology Information (2021). PubChem Bioassay Record for AID 652126, Luminescence-based cell-based primary high throughput screening assay to identify activators of the DAF-12 from the parasite S. stercoralis (ssDAF-12), Source: The Scripps Research Institute Molecular Screening Center. Retrieved December 27, 2021 from https://pubchem.ncbi.nlm.nih.gov/bioassay/652126.
539- National Center for Biotechnology Information (2021). PubChem Bioassay Record for AID 652257, Primary biochemical fluorescence polarization-based high throughput screening assay to identify inhibitors of protein arginine methyltransferase 1 (PRMT1), Source: The Scripps Research Institute Molecular Screening Center. Retrieved December 27, 2021 from https://pubchem.ncbi.nlm.nih.gov/bioassay/652257.
540- National Center for Biotechnology Information (2021). PubChem Bioassay Record for AID 686964, TRFRET-based biochemical primary high throughput screening assay to identify inhibitors of 5-meCpG-binding domain protein 2 (MBD2)-DBD binding to methylated oligonucleotide, Source: The Scripps Research Institute Molecular Screening Center. Retrieved December 27, 2021 from https://pubchem.ncbi.nlm.nih.gov/bioassay/686964.
541- National Center for Biotechnology Information (2021). PubChem Bioassay Record for AID 687014, Luminescence-based cell-based primary high throughput screening assay to identify agonists of the DAF-12 from the parasite H. glycines (hgDAF-12)., Source: The Scripps Research Institute Molecular Screening Center. Retrieved December 27, 2021 from https://pubchem.ncbi.nlm.nih.gov/bioassay/687014.
542- National Center for Biotechnology Information (2021). PubChem Bioassay Record for AID 687016, Counterscreen for inhibitors of 5-meCpG-binding domain protein 2 (MBD2): TRFRET-based biochemical primary high throughput screening assay to identify inhibitors of binding of ubiquitin-like with PHD and ring finger domains 1 (UHRF1) to methylated oligonucleotide, Source: The Scripps Research Institute Molecular Screening Center. Retrieved December 27, 2021 from https://pubchem.ncbi.nlm.nih.gov/bioassay/687016.
543- National Center for Biotechnology Information (2021). PubChem Bioassay Record for AID 720596, TRFRET-based cell-based primary high throughput screening assay to identify inhibitors of cell surface Prion Protein (PRPC), Source: The Scripps Research Institute Molecular Screening Center. Retrieved December 27, 2021 from https://pubchem.ncbi.nlm.nih.gov/bioassay/720596.
544- National Center for Biotechnology Information (2021). PubChem Bioassay Record for AID 720702, Epi Absorbance-based biochemical primary high throughput screening assay to identify inhibitors of human tyrosyl-DNA phosphodiesterase 2 (TDP2), Source: The Scripps Research Institute Molecular Screening Center. Retrieved December 27, 2021 from https://pubchem.ncbi.nlm.nih.gov/bioassay/720702.
545- National Center for Biotechnology Information (2021). PubChem Bioassay Record for AID 743126, QFRET-based biochemical high throughput primary assay to identify inhibitors of human group III secreted phospholipase A2 enzyme (HGIII-sPLA2), Source: The Scripps Research Institute Molecular Screening Center. Retrieved December 27, 2021 from https://pubchem.ncbi.nlm.nih.gov/bioassay/743126.
546- National Center for Biotechnology Information (2021). PubChem Bioassay Record for AID 1053197, Fluorescence polarization-based biochemical high throughput primary assay to identify inhibitors of sialic acid acetylesterase (SIAE), Source: The Scripps Research Institute Molecular Screening Center. Retrieved December 27, 2021 from https://pubchem.ncbi.nlm.nih.gov/bioassay/1053197.
547- National Center for Biotechnology Information (2021). PubChem Bioassay Record for AID 651821, Fluorescence-based biochemical primary high throughput screening assay to identify molecules that bind r(CAG) RNA repeats, Source: The Scripps Research Institute Molecular Screening Center. Retrieved December 27, 2021 from https://pubchem.ncbi.nlm.nih.gov/bioassay/651821.
548- National Center for Biotechnology Information (2021). PubChem Bioassay Record for AID 651957, Luminescence-based cell-based primary high throughput screening assay to identify inhibitors of the Steroid Receptor Coactivator 2 (SRC2; NCOA2), Source: The Scripps Research Institute Molecular Screening Center. Retrieved December 27, 2021 from https://pubchem.ncbi.nlm.nih.gov/bioassay/651957.
549- National Center for Biotechnology Information (2021). PubChem Bioassay Record for AID 652010, Luminescence-based cell-based primary high throughput screening assay for inhibitors of the orphan nuclear receptor subfamily 0, group B, member 1 (DAX1; NR0B1): repression of SF-1 (NR5A1) activated StAR promoter by full-length DAX-1, Source: The Scripps Research Institute Molecular Screening Center. Retrieved December 27, 2021 from https://pubchem.ncbi.nlm.nih.gov/bioassay/652010.
550- National Center for Biotechnology Information (2021). PubChem Bioassay Record for AID 652039, Fluorescence Intensity-based biochemical primary high throughput screening assay to identify activators of kallikrein-7 (K7) zymogen, Source: The Scripps Research Institute Molecular Screening Center. Retrieved December 27, 2021 from https://pubchem.ncbi.nlm.nih.gov/bioassay/652039.
551- National Center for Biotechnology Information (2021). PubChem Bioassay Record for AID 602281, Luminescence-based biochemical primary high throughput screening assay to identify inhibitors of the interaction of the lipase co-activator protein, abhydrolase domain containing 5 (ABHD5) with perilipin-5 (MLDP; PLIN5), Source: The Scripps Research Institute Molecular Screening Center. Retrieved December 27, 2021 from https://pubchem.ncbi.nlm.nih.gov/bioassay/602281.
552- National Center for Biotechnology Information (2021). PubChem Bioassay Record for AID 624267, Fluorescence-based cell-based primary high throughput screening assay to identify inhibitors of the interaction of nucleotide-binding oligomerization domain containing 2 (NOD2) and the receptor-interacting serine-threonine kinase 2 (RIPK2), Source: The Scripps Research Institute Molecular Screening Center. Retrieved December 27, 2021 from https://pubchem.ncbi.nlm.nih.gov/bioassay/624267.
553- National Center for Biotechnology Information (2021). PubChem Bioassay Record for AID 624268, Luminescence-based biochemical primary high throughput screening assay to identify inhibitors of Trypanosoma brucei methionyl tRNA synthetase (MetRS), Source: The Scripps Research Institute Molecular Screening Center. Retrieved December 27, 2021 from https://pubchem.ncbi.nlm.nih.gov/bioassay/624268.
554- National Center for Biotechnology Information (2021). PubChem Bioassay Record for AID 624377, Fluorescence polarization-based biochemical primary high throughput screening assay to identify inhibitors of ArfGAP with SH3 domain, ankyrin repeat and PH domain 1 (ASAP1), Source: The Scripps Research Institute Molecular Screening Center. Retrieved December 27, 2021 from https://pubchem.ncbi.nlm.nih.gov/bioassay/624377.
555- National Center for Biotechnology Information (2021). PubChem Bioassay Record for AID 624416, TRFRET-based biochemical primary high throughput screening assay to identify small molecules that bind to the HIV-1-gp120 binding antibody, PG9, Source: The Scripps Research Institute Molecular Screening Center. Retrieved December 27, 2021 from https://pubchem.ncbi.nlm.nih.gov/bioassay/624416.
556- National Center for Biotechnology Information (2021). PubChem Bioassay Record for AID 651718, Absorbance-based biochemical primary high throughput screening assay to identify inhibitors of Methionine sulfoxide reductase A (MsrA), Source: The Scripps Research Institute Molecular Screening Center. Retrieved December 27, 2021 from https://pubchem.ncbi.nlm.nih.gov/bioassay/651718.
557- National Center for Biotechnology Information (2021). PubChem Bioassay Record for AID 651800, Fluorescence-based biochemical primary high throughput assay to identify inhibitors of T-cell receptor (TCR)-CD3 interaction using a TAMRA-labeled TCR probe, Source: The Scripps Research Institute Molecular Screening Center. Retrieved December 27, 2021 from https://pubchem.ncbi.nlm.nih.gov/bioassay/651800.
558- National Center for Biotechnology Information (2021). PubChem Bioassay Record for AID 651572, Fluorescence polarization-based biochemical primary high throughput screening assay to identify inhibitors of ADP-ribosylation factor GTPase activating protein 1 (ARFGAP1), Source: The Scripps Research Institute Molecular Screening Center. Retrieved December 27, 2021 from https://pubchem.ncbi.nlm.nih.gov/bioassay/651572.
559- National Center for Biotechnology Information (2021). PubChem Bioassay Record for AID 602163, Absorbance-based biochemical primary high throughput screening assay to identify activators of Methionine sulfoxide reductase A (MsrA), Source: The Scripps Research Institute Molecular Screening Center. Retrieved December 27, 2021 from https://pubchem.ncbi.nlm.nih.gov/bioassay/602163.
560- National Center for Biotechnology Information (2021). PubChem Bioassay Record for AID 602123, Fluorescence polarization-based primary biochemical high throughput screening assay to identify inhibitors of Escherichia coli DNA-binding ATP-dependent protease La (eLon), Source: The Scripps Research Institute Molecular Screening Center. Retrieved December 27, 2021 from https://pubchem.ncbi.nlm.nih.gov/bioassay/602123.
561- National Center for Biotechnology Information (2021). PubChem Bioassay Record for AID 540364, Luminescence-based cell-based primary high throughput screening assay to identify activators of the GAA850 frataxin (FXN) promoter, Source: The Scripps Research Institute Molecular Screening Center. Retrieved December 27, 2021 from https://pubchem.ncbi.nlm.nih.gov/bioassay/540364.
562- National Center for Biotechnology Information (2021). PubChem Bioassay Record for AID 504411, Fluorescence-based primary biochemical high throughput screening assay to identify inhibitors of human diacylglycerol lipase, beta (DAGLB), Source: The Scripps Research Institute Molecular Screening Center. Retrieved December 27, 2021 from https://pubchem.ncbi.nlm.nih.gov/bioassay/504411.
563- National Center for Biotechnology Information (2021). PubChem Bioassay Record for AID 504700, Fluorescence polarization-based biochemical primary high throughput screening assay to identify activators of the Protein Kinase A-R2B (PKA-R2B) complex, Source: The Scripps Research Institute Molecular Screening Center. Retrieved December 27, 2021 from https://pubchem.ncbi.nlm.nih.gov/bioassay/504700.
564- National Center for Biotechnology Information (2021). PubChem Bioassay Record for AID 504707, Fluorescence polarization-based biochemical primary high throughput screening assay to identify activators of the Protein Kinase A-R1A (PKA-R1A) complex, Source: The Scripps Research Institute Molecular Screening Center. Retrieved December 27, 2021 from https://pubchem.ncbi.nlm.nih.gov/bioassay/504707.
565- National Center for Biotechnology Information (2021). PubChem Bioassay Record for AID 504734, Fluorescence-based cell-based primary high throughput screening assay to identify inhibitors of TLR9-MyD88 binding., Source: The Scripps Research Institute Molecular Screening Center. Retrieved December 27, 2021 from https://pubchem.ncbi.nlm.nih.gov/bioassay/504734.
566- National Center for Biotechnology Information (2021). PubChem Bioassay Record for AID 504766, Luminescence-based primary cell-based high throughput screening assay to identify inhibitors of the orphan nuclear receptor subfamily 0, group B, member 1 (DAX1; NR0B1), Source: The Scripps Research Institute Molecular Screening Center. Retrieved December 27, 2021 from https://pubchem.ncbi.nlm.nih.gov/bioassay/504766.
567- National Center for Biotechnology Information (2021). PubChem Bioassay Record for AID 504803, Fluorescence polarization-based primary biochemical high throughput screening assay to identify inhibitors of the HTRA serine peptidase 1 (HTRA1), Source: The Scripps Research Institute Molecular Screening Center. Retrieved December 27, 2021 from https://pubchem.ncbi.nlm.nih.gov/bioassay/504803.
568- National Center for Biotechnology Information (2021). PubChem Bioassay Record for AID 492953, Fluorescence polarization-based primary biochemical high throughput screening assay to identify inhibitors of human platelet-activating factor acetylhydrolase 1b, catalytic subunit 2 (PAFAH1B2), Source: The Scripps Research Institute Molecular Screening Center. Retrieved December 27, 2021 from https://pubchem.ncbi.nlm.nih.gov/bioassay/492953.
569- National Center for Biotechnology Information (2021). PubChem Bioassay Record for AID 492956, Fluorescence polarization-based primary biochemical high throughput screening assay to identify inhibitors of human platelet activating factor acetylhydrolase 2 (PAFAH2), Source: The Scripps Research Institute Molecular Screening Center. Retrieved December 27, 2021 from https://pubchem.ncbi.nlm.nih.gov/bioassay/492956.
570- National Center for Biotechnology Information (2021). PubChem Bioassay Record for AID 492972, Fluorescence polarization-based primary biochemical high throughput screening assay to identify inhibitors of human platelet-activating factor acetylhydrolase 1B, catalytic subunit 3 (PAFAH1B3), Source: The Scripps Research Institute Molecular Screening Center. Retrieved December 27, 2021 from https://pubchem.ncbi.nlm.nih.gov/bioassay/492972.
571- National Center for Biotechnology Information (2021). PubChem Bioassay Record for AID 493008, Fluorescence-based biochemical primary high throughput screening assay to identify activators of the calcium sensitivity of cardiac Regulated Thin Filaments (RTF), Source: The Scripps Research Institute Molecular Screening Center. Retrieved December 27, 2021 from https://pubchem.ncbi.nlm.nih.gov/bioassay/493008.
572- National Center for Biotechnology Information (2021). PubChem Bioassay Record for AID 493087, Fluorescence polarization-based cell-based primary high throughput screening assay to identify activators of insulin-degrading enzyme (IDE), Source: The Scripps Research Institute Molecular Screening Center. Retrieved December 27, 2021 from https://pubchem.ncbi.nlm.nih.gov/bioassay/493087.
573- National Center for Biotechnology Information (2021). PubChem Bioassay Record for AID 493244, Fluorescence-based biochemical primary high throughput screening assay to identify inhibitors of the calcium sensitivity of cardiac Regulated Thin Filaments (RTF), Source: The Scripps Research Institute Molecular Screening Center. Retrieved December 27, 2021 from https://pubchem.ncbi.nlm.nih.gov/bioassay/493244.
574- National Center for Biotechnology Information (2021). PubChem Bioassay Record for AID 463082, Fluorescence polarization-based primary biochemical high throughput screening assay to identify inhibitors of the plasma platelet activating factor acetylhydrolase (pPAFAH), Source: The Scripps Research Institute Molecular Screening Center. Retrieved December 27, 2021 from https://pubchem.ncbi.nlm.nih.gov/bioassay/463082.
575- National Center for Biotechnology Information (2021). PubChem Bioassay Record for AID 2751, Fluorescence polarization-based primary biochemical high throughput screening assay to identify inhibitors of the prolyl oligopeptidase-like enzyme (PREPL), Source: The Scripps Research Institute Molecular Screening Center. Retrieved December 27, 2021 from https://pubchem.ncbi.nlm.nih.gov/bioassay/2751.
576- National Center for Biotechnology Information (2021). PubChem Bioassay Record for AID 434962, Fluorescence polarization-based cell-based primary high throughput screening assay to identify inhibitors of insulin-degrading enzyme (IDE), Source: The Scripps Research Institute Molecular Screening Center. Retrieved December 27, 2021 from https://pubchem.ncbi.nlm.nih.gov/bioassay/434962.
577- National Center for Biotechnology Information (2021). PubChem Bioassay Record for AID 2130, Fluorescence polarization-based primary biochemical high throughput screening assay to identify inhibitors of Protein Phosphatase Methylesterase 1 (PME-1)., Source: The Scripps Research Institute Molecular Screening Center. Retrieved December 27, 2021 from https://pubchem.ncbi.nlm.nih.gov/bioassay/2130.
578- National Center for Biotechnology Information (2021). PubChem Bioassay Record for AID 2174, Counterscreen for PME1 inhibitors: fluorescence polarization-based primary biochemical high throughput screening assay to identify inhibitors of lysophospholipase 1 (LYPLA1)., Source: The Scripps Research Institute Molecular Screening Center. Retrieved December 27, 2021 from https://pubchem.ncbi.nlm.nih.gov/bioassay/2174.
579- National Center for Biotechnology Information (2021). PubChem Bioassay Record for AID 2177, Counterscreen for PME1 inhibitors: fluorescence polarization-based primary biochemical high throughput screening assay to identify inhibitors of lysophospholipase 2 (LYPLA2)., Source: The Scripps Research Institute Molecular Screening Center. Retrieved December 27, 2021 from https://pubchem.ncbi.nlm.nih.gov/bioassay/2177.
580- National Center for Biotechnology Information (2021). PubChem Bioassay Record for AID 2234, Counterscreen for inhibitors of EBNA-1: fluorescence polarization-based biochemical high throughput primary assay to identify inhibitors of the Epstein-Barr virus-encoded protein, ZTA., Source: The Scripps Research Institute Molecular Screening Center. Retrieved December 27, 2021 from https://pubchem.ncbi.nlm.nih.gov/bioassay/2234.
581- National Center for Biotechnology Information (2021). PubChem Bioassay Record for AID 2057, Fluorescence polarization-based primary biochemical high throughput screening assay to identify inhibitors of myeloid cell leukemia sequence 1 (MCL1) interactions with BIM-BH3 peptide., Source: The Scripps Research Institute Molecular Screening Center. Retrieved December 27, 2021 from https://pubchem.ncbi.nlm.nih.gov/bioassay/2057.
582- National Center for Biotechnology Information (2021). PubChem Bioassay Record for AID 2129, Primary biochemical high throughput screening assay to identify inhibitors of BCL2-related protein, long isoform (BCLXL)., Source: The Scripps Research Institute Molecular Screening Center. Retrieved December 27, 2021 from https://pubchem.ncbi.nlm.nih.gov/bioassay/2129.
583- National Center for Biotechnology Information (2021). PubChem Bioassay Record for AID 1906, QFRET-based counterscreen for PFM18AAP inhibitors: biochemical high throughput screening assay to identify inhibitors of the Cathepsin L proteinase (CTSL1)., Source: The Scripps Research Institute Molecular Screening Center. Retrieved December 27, 2021 from https://pubchem.ncbi.nlm.nih.gov/bioassay/1906.
584- National Center for Biotechnology Information (2021). PubChem Bioassay Record for AID 1947, Fluorescence polarization-based counterscreen for RBBP9 inhibitors: primary biochemical high throughput screening assay to identify inhibitors of the serine hydrolase family member Fam108B., Source: The Scripps Research Institute Molecular Screening Center. Retrieved December 27, 2021 from https://pubchem.ncbi.nlm.nih.gov/bioassay/1947.
585- National Center for Biotechnology Information (2021). PubChem Bioassay Record for AID 1974, Fluorescence polarization-based counterscreen for RBBP9 inhibitors: primary biochemical high throughput screening assay to identify inhibitors of the oxidoreductase glutathione S-transferase omega 1(GSTO1)., Source: The Scripps Research Institute Molecular Screening Center. Retrieved December 27, 2021 from https://pubchem.ncbi.nlm.nih.gov/bioassay/1974.
586- National Center for Biotechnology Information (2021). PubChem Bioassay Record for AID 1822, QFRET-based primary biochemical high throughput screening assay to identify inhibitors of the Plasmodium falciparum M18 Aspartyl Aminopeptidase (PFM18AAP)., Source: The Scripps Research Institute Molecular Screening Center. Retrieved December 27, 2021 from https://pubchem.ncbi.nlm.nih.gov/bioassay/1822.
587- National Center for Biotechnology Information (2021). PubChem Bioassay Record for AID 1845, Fluorescence-based counterscreen assay for HCV NS3 helicase inhibitors: biochemical high-throughput screening assay to identify compounds that cause fluorescent intercalator displacement (FID), Source: The Scripps Research Institute Molecular Screening Center. Retrieved December 27, 2021 from https://pubchem.ncbi.nlm.nih.gov/bioassay/1845.
588- National Center for Biotechnology Information (2021). PubChem Bioassay Record for AID 1321, Primary Cell-based High Throughput Screening Assay for Inhibitors of Wee1 Degradation, Source: The Scripps Research Institute Molecular Screening Center. Retrieved December 27, 2021 from https://pubchem.ncbi.nlm.nih.gov/bioassay/1321.
589- National Center for Biotechnology Information (2021). PubChem Bioassay Record for AID 631, Primary biochemical High Throughput Screening assay for agonists of the steroid receptor coactivator 1 (SRC-1) recruitment by the peroxisome proliferator-activated receptor gamma (PPARgamma), Source: The Scripps Research Institute Molecular Screening Center. Retrieved December 27, 2021 from https://pubchem.ncbi.nlm.nih.gov/bioassay/631.
590- National Center for Biotechnology Information (2021). PubChem Bioassay Record for AID 731, Primary biochemical High Throughput Screening assay for agonists of the steroid receptor coactivator 3 (SRC-3) recruitment by the peroxisome proliferator-activated receptor gamma (PPARgamma), Source: The Scripps Research Institute Molecular Screening Center. Retrieved December 27, 2021 from https://pubchem.ncbi.nlm.nih.gov/bioassay/731.
591- National Center for Biotechnology Information (2021). PubChem Bioassay Record for AID 1032, Primary biochemical High Throughput Screening assay for agonists of the steroid receptor coactivator 2 (SRC-2) recruitment by the peroxisome proliferator-activated receptor gamma (PPARgamma), Source: The Scripps Research Institute Molecular Screening Center. Retrieved December 27, 2021 from https://pubchem.ncbi.nlm.nih.gov/bioassay/1032.
592- National Center for Biotechnology Information (2021). PubChem Bioassay Record for AID 1203, Primary cell-based high-throughput screening assay to identify transcriptional activators of heat shock protein 70 (Hsp70), Source: The Scripps Research Institute Molecular Screening Center. Retrieved December 27, 2021 from https://pubchem.ncbi.nlm.nih.gov/bioassay/1203.
593- National Center for Biotechnology Information (2021). PubChem Bioassay Record for AID 920, Primary cell-based high throughput screening assay to measure STAT1 inhibition, Source: The Scripps Research Institute Molecular Screening Center. Retrieved December 27, 2021 from https://pubchem.ncbi.nlm.nih.gov/bioassay/920.
594- National Center for Biotechnology Information (2021). PubChem Bioassay Record for AID 932, Primary cell-based high throughput screening assay to measure STAT1 activation, Source: The Scripps Research Institute Molecular Screening Center. Retrieved December 27, 2021 from https://pubchem.ncbi.nlm.nih.gov/bioassay/932.
595- National Center for Biotechnology Information (2021). PubChem Bioassay Record for AID 862, Primary cell-based high throughput screening assay to measure STAT3 inhibition, Source: The Scripps Research Institute Molecular Screening Center. Retrieved December 27, 2021 from https://pubchem.ncbi.nlm.nih.gov/bioassay/862.
596- National Center for Biotechnology Information (2021). PubChem Bioassay Record for AID 871, Primary cell-based high throughput screening assay to measure STAT3 activation, Source: The Scripps Research Institute Molecular Screening Center. Retrieved December 27, 2021 from https://pubchem.ncbi.nlm.nih.gov/bioassay/871.
597- National Center for Biotechnology Information (2021). PubChem Bioassay Record for AID 743093, Luminescence-based primary cell-based high throughput screening assay to identify inhibitors of viability of late stage Plasmodium falciparum gametocytes, Source: The Scripps Research Institute Molecular Screening Center. Retrieved December 27, 2021 from https://pubchem.ncbi.nlm.nih.gov/bioassay/743093.
598- National Center for Biotechnology Information (2021). PubChem Bioassay Record for AID 2052, HTS for developing T Cell Immune Modulators, Source: NMMLSC. Retrieved December 27, 2021 from https://pubchem.ncbi.nlm.nih.gov/bioassay/2052.
599- National Center for Biotechnology Information (2021). PubChem Bioassay Record for AID 1529, Multiplex HTS Assay for Inhibitors of MEK Kinase PB1 Domains, specifically MEK5 MEK Kinase3 Wildtype, Source: NMMLSC. Retrieved December 27, 2021 from https://pubchem.ncbi.nlm.nih.gov/bioassay/1529.
600- National Center for Biotechnology Information (2021). PubChem Bioassay Record for AID 1530, Multiplex HTS Assay for Inhibitors of MEK Kinase PB1 Domains, specifically MEK5 MEK Kinase 2 mutant, Source: NMMLSC. Retrieved December 27, 2021 from https://pubchem.ncbi.nlm.nih.gov/bioassay/1530.
601- National Center for Biotechnology Information (2021). PubChem Bioassay Record for AID 1531, Multiplex HTS Assay for Inhibitors of MEK Kinase PB1 Domains, specifically MEK5 binding to MEK Kinase 2 Wildtype, Source: NMMLSC. Retrieved December 27, 2021 from https://pubchem.ncbi.nlm.nih.gov/bioassay/1531.
602- National Center for Biotechnology Information (2021). PubChem Bioassay Record for AID 758, HTS to identify specific small molecule inhibitors of Ras and Ras-related GTPases specifically Rab7 wildtype, Source: NMMLSC. Retrieved December 27, 2021 from https://pubchem.ncbi.nlm.nih.gov/bioassay/758.
603- National Center for Biotechnology Information (2021). PubChem Bioassay Record for AID 760, HTS to identify specific small molecule inhibitors of Ras and Ras-related GTPases specifically Rab2 wildtype, Source: NMMLSC. Retrieved December 27, 2021 from https://pubchem.ncbi.nlm.nih.gov/bioassay/760.
604- National Center for Biotechnology Information (2021). PubChem Bioassay Record for AID 761, HTS to identify specific small molecule inhibitors of Ras and Ras-related GTPases specifically Cdc42 wildtype, Source: NMMLSC. Retrieved December 27, 2021 from https://pubchem.ncbi.nlm.nih.gov/bioassay/761.
605- National Center for Biotechnology Information (2021). PubChem Bioassay Record for AID 757, HTS to identify specific small molecule inhibitors of Ras and Ras-related GTPases specifically Rac wildtype, Source: NMMLSC. Retrieved December 27, 2021 from https://pubchem.ncbi.nlm.nih.gov/bioassay/757.
606- National Center for Biotechnology Information (2021). PubChem Bioassay Record for AID 759, HTS to identify specific small molecule inhibitors of Ras and Ras-related GTPases specifically Ras wildtype, Source: NMMLSC. Retrieved December 27, 2021 from https://pubchem.ncbi.nlm.nih.gov/bioassay/759.
607- National Center for Biotechnology Information (2021). PubChem Bioassay Record for AID 764, HTS to identify specific small molecule inhibitors of Ras and Ras-related GTPases specifically Rac activated mutant, Source: NMMLSC. Retrieved December 27, 2021 from https://pubchem.ncbi.nlm.nih.gov/bioassay/764.
608- National Center for Biotechnology Information (2021). PubChem Bioassay Record for AID 1325, High-throughput multiplex screening for ABC transporter inhibitors: specifically ABCG2 screen, ABCB1 counter-screen, Source: NMMLSC. Retrieved December 27, 2021 from https://pubchem.ncbi.nlm.nih.gov/bioassay/1325.
609- National Center for Biotechnology Information (2021). PubChem Bioassay Record for AID 1326, High-throughput multiplex screening for ABC transporter inhibitors: specifically ABCB1 screen, ABCG2 counter-screen, Source: NMMLSC. Retrieved December 27, 2021 from https://pubchem.ncbi.nlm.nih.gov/bioassay/1326.
610- National Center for Biotechnology Information (2021). PubChem Bioassay Record for AID 493014, qHTS Assay to Find Inhibitors of Chronic Active B-Cell Receptor Signaling, Source: National Center for Advancing Translational Sciences (NCATS). Retrieved December 27, 2021 from https://pubchem.ncbi.nlm.nih.gov/bioassay/493014.
611- The ChEMBL database (2021). ChEMBL Bioassay Record for ID CHEMBL1737902, qHTS Assay to Find Inhibitors of Chronic Active B-Cell Receptor Signaling. Retrieved December 27, 2021 from https://www.ebi.ac.uk/chembl/assay_report_card/CHEMBL1737902.
612- National Center for Biotechnology Information (2021). PubChem Bioassay Record for AID 588664, TRFRET-based biochemical primary high throughput screening assay to identify inhibitors of the interaction of the Ras and Rab interactor 1 protein (Rin1) and the c-abl oncogene 1, non-receptor tyrosine kinase (Abl), Source: The Scripps Research Institute Molecular Screening Center. Retrieved December 27, 2021 from https://pubchem.ncbi.nlm.nih.gov/bioassay/588664.
613- National Center for Biotechnology Information (2021). PubChem Bioassay Record for AID 602410, Primary cell-based screen for identification of compounds that inhibit the two-pore domain potassium channel KCNK3, Source: Johns Hopkins Ion Channel Center. Retrieved December 27, 2021 from https://pubchem.ncbi.nlm.nih.gov/bioassay/602410.
614- National Center for Biotechnology Information (2021). PubChem Bioassay Record for AID 623877, Primary cell-based high-throughput screening for identification of compounds that activate/potentiate calcium-activated chloride channels (TMEM16A), Source: Johns Hopkins Ion Channel Center. Retrieved December 27, 2021 from https://pubchem.ncbi.nlm.nih.gov/bioassay/623877.
615- National Center for Biotechnology Information (2021). PubChem Bioassay Record for AID 488975, Primary cell-based screen for identification of compounds that inhibit the Choline Transporter (CHT), Source: Johns Hopkins Ion Channel Center. Retrieved December 27, 2021 from https://pubchem.ncbi.nlm.nih.gov/bioassay/488975.
616- National Center for Biotechnology Information (2021). PubChem Bioassay Record for AID 488977, Primary cell-based screen for identification of compounds that allosterically activate the Choline Transporter (CHT), Source: Johns Hopkins Ion Channel Center. Retrieved December 27, 2021 from https://pubchem.ncbi.nlm.nih.gov/bioassay/488977.
617- National Center for Biotechnology Information (2021). PubChem Bioassay Record for AID 588511, Primary cell-based high-throughput screening for identification of compounds that inhibit/block calcium-activated chloride channels (TMEM16A), Source: Johns Hopkins Ion Channel Center. Retrieved December 27, 2021 from https://pubchem.ncbi.nlm.nih.gov/bioassay/588511.
618- National Center for Biotechnology Information (2021). PubChem Bioassay Record for AID 588627, Primary cell-based high-throughput screening for identification of compounds that activate MrgX1 receptor signaling, Source: Johns Hopkins Ion Channel Center. Retrieved December 27, 2021 from https://pubchem.ncbi.nlm.nih.gov/bioassay/588627.
619- National Center for Biotechnology Information (2021). PubChem Bioassay Record for AID 588675, Primary cell-based high-throughput screening for identification of compounds that allosterically activate MrgX1 receptor signaling, Source: Johns Hopkins Ion Channel Center. Retrieved December 27, 2021 from https://pubchem.ncbi.nlm.nih.gov/bioassay/588675.
620- National Center for Biotechnology Information (2021). PubChem Bioassay Record for AID 588676, Primary cell-based high-throughput screening for identification of compounds that antagonize MrgX1 receptor signaling, Source: Johns Hopkins Ion Channel Center. Retrieved December 27, 2021 from https://pubchem.ncbi.nlm.nih.gov/bioassay/588676.
621- National Center for Biotechnology Information (2021). PubChem Bioassay Record for AID 1511, Primary cell-based high-throughput screening assay for identification of compounds that protect hERG from block by proarrhythmic agents, Source: Johns Hopkins Ion Channel Center. Retrieved December 27, 2021 from https://pubchem.ncbi.nlm.nih.gov/bioassay/1511.
622- National Center for Biotechnology Information (2021). PubChem Bioassay Record for AID 1672, Primary cell-based high-throughput screening assay for identification of compounds that inhibit/block inward-rectifying potassium ion channel Kir2.1, Source: Johns Hopkins Ion Channel Center. Retrieved December 27, 2021 from https://pubchem.ncbi.nlm.nih.gov/bioassay/1672.
623- National Center for Biotechnology Information (2021). PubChem Bioassay Record for AID 2550, High throughput screening of activators of transient receptor potential cation channel C6 (TRPC6), Source: Johns Hopkins Ion Channel Center. Retrieved December 27, 2021 from https://pubchem.ncbi.nlm.nih.gov/bioassay/2550.
624- National Center for Biotechnology Information (2021). PubChem Bioassay Record for AID 2553, High throughput screening of inhibitors of transient receptor potential cation channel C6 (TRPC6), Source: Johns Hopkins Ion Channel Center. Retrieved December 27, 2021 from https://pubchem.ncbi.nlm.nih.gov/bioassay/2553.
625- National Center for Biotechnology Information (2021). PubChem Bioassay Record for AID 2648, Primary cell-based high-throughput screening assay for identification of compounds that potentiate/activate KCNQ1 potassium channels, Source: Johns Hopkins Ion Channel Center. Retrieved December 27, 2021 from https://pubchem.ncbi.nlm.nih.gov/bioassay/2648.
626- National Center for Biotechnology Information (2021). PubChem Bioassay Record for AID 463111, Primary cell-based high-throughput screening assay for identification of compounds that potentiate/activate regulator of G-protein signaling 4 (RGS4), Source: Johns Hopkins Ion Channel Center. Retrieved December 27, 2021 from https://pubchem.ncbi.nlm.nih.gov/bioassay/463111.
627- National Center for Biotechnology Information (2021). PubChem Bioassay Record for AID 463165, Primary cell-based high-throughput screening assay for identification of compounds that inhibit regulator of   G-protein signaling 4 (RGS4), Source: Johns Hopkins Ion Channel Center. Retrieved December 27, 2021 from https://pubchem.ncbi.nlm.nih.gov/bioassay/463165.
628- National Center for Biotechnology Information (2021). PubChem Bioassay Record for AID 2156, Primary cell-based high-throughput screening assay for identification of compounds that inhibit KCNQ2 potassium channels, Source: Johns Hopkins Ion Channel Center. Retrieved December 27, 2021 from https://pubchem.ncbi.nlm.nih.gov/bioassay/2156.
629- National Center for Biotechnology Information (2021). PubChem Bioassay Record for AID 2227, Primary cell-based high-throughput screening assay for identification of compounds that allosterically potentiate transient receptor potential cation channel C4 (TRPC4), Source: Johns Hopkins Ion Channel Center. Retrieved December 27, 2021 from https://pubchem.ncbi.nlm.nih.gov/bioassay/2227.
630- National Center for Biotechnology Information (2021). PubChem Bioassay Record for AID 2239, Primary cell-based high-throughput screening assay for identification of compounds that potentiate KCNQ2 potassium channels, Source: Johns Hopkins Ion Channel Center. Retrieved December 27, 2021 from https://pubchem.ncbi.nlm.nih.gov/bioassay/2239.
631- National Center for Biotechnology Information (2021). PubChem Bioassay Record for AID 624037, Fluorescence-based cell-based primary high throughput screening assay to identify agonists of the human cholinergic receptor, muscarinic 5 (CHRM5), Source: The Scripps Research Institute Molecular Screening Center. Retrieved December 27, 2021 from https://pubchem.ncbi.nlm.nih.gov/bioassay/624037.
632- National Center for Biotechnology Information (2021). PubChem Bioassay Record for AID 624038, Fluorescence-based cell-based primary high throughput screening assay to identify positive allosteric modulators (PAMs) of the human cholinergic receptor, muscarinic 5 (CHRM5), Source: The Scripps Research Institute Molecular Screening Center. Retrieved December 27, 2021 from https://pubchem.ncbi.nlm.nih.gov/bioassay/624038.
633- National Center for Biotechnology Information (2021). PubChem Bioassay Record for AID 624040, Fluorescence-based cell-based primary high throughput screening assay to identify antagonists of the human cholinergic receptor, muscarinic 5 (CHRM5), Source: The Scripps Research Institute Molecular Screening Center. Retrieved December 27, 2021 from https://pubchem.ncbi.nlm.nih.gov/bioassay/624040.
634- National Center for Biotechnology Information (2021). PubChem Bioassay Record for AID 624125, Fluorescence-based cell-based primary high throughput screening assay to identify antagonists of the human cholinergic receptor, muscarinic 4 (CHRM4), Source: The Scripps Research Institute Molecular Screening Center. Retrieved December 27, 2021 from https://pubchem.ncbi.nlm.nih.gov/bioassay/624125.
635- National Center for Biotechnology Information (2021). PubChem Bioassay Record for AID 624126, Fluorescence-based cell-based primary high throughput screening assay to identify positive allosteric modulators (PAMs) of the human cholinergic receptor, muscarinic 4 (CHRM4), Source: The Scripps Research Institute Molecular Screening Center. Retrieved December 27, 2021 from https://pubchem.ncbi.nlm.nih.gov/bioassay/624126.
636- National Center for Biotechnology Information (2021). PubChem Bioassay Record for AID 624127, Fluorescence-based cell-based primary high throughput screening assay to identify agonists of the human cholinergic receptor, muscarinic 4 (CHRM4), Source: The Scripps Research Institute Molecular Screening Center. Retrieved December 27, 2021 from https://pubchem.ncbi.nlm.nih.gov/bioassay/624127.
637- National Center for Biotechnology Information (2021). PubChem Bioassay Record for AID 624466, Fluorescence-based cell-based primary high throughput screening assay to identify antagonists of the human trace amine associated receptor 1 (TAAR1), Source: The Scripps Research Institute Molecular Screening Center. Retrieved December 27, 2021 from https://pubchem.ncbi.nlm.nih.gov/bioassay/624466.
638- National Center for Biotechnology Information (2021). PubChem Bioassay Record for AID 624467, Fluorescence-based cell-based primary high throughput screening assay to identify agonists of the human trace amine associated receptor 1 (TAAR1), Source: The Scripps Research Institute Molecular Screening Center. Retrieved December 27, 2021 from https://pubchem.ncbi.nlm.nih.gov/bioassay/624467.
639- National Center for Biotechnology Information (2021). PubChem Bioassay Record for AID 602247, Full deck counterscreen for positive allosteric modulators (PAMs) of the human M1 muscarinic receptor (CHRM1): Fluorescence-based cell-based high throughput screening assay to identify nonselective activators and assay artifacts using the parental CHOK1 cell line, Source: The Scripps Research Institute Molecular Screening Center. Retrieved December 27, 2021 from https://pubchem.ncbi.nlm.nih.gov/bioassay/602247.
640- National Center for Biotechnology Information (2021). PubChem Bioassay Record for AID 602248, Full deck counterscreen for agonists of the human M1 muscarinic receptor (CHRM1): Fluorescence-based cell-based high throughput screening assay to identify nonselective activators and assay artifacts using the parental CHOK1 cell line, Source: The Scripps Research Institute Molecular Screening Center. Retrieved December 27, 2021 from https://pubchem.ncbi.nlm.nih.gov/bioassay/602248.
641- National Center for Biotechnology Information (2021). PubChem Bioassay Record for AID 602250, Full deck counterscreen for antagonists of the human M1 muscarinic receptor (CHRM1): Fluorescence-based cell-based high throughput screening assay to identify nonselective inhibitors and assay artifacts using the parental CHOK1 cell line, Source: The Scripps Research Institute Molecular Screening Center. Retrieved December 27, 2021 from https://pubchem.ncbi.nlm.nih.gov/bioassay/602250.
642- National Center for Biotechnology Information (2021). PubChem Bioassay Record for AID 588814, Fluorescence-based cell-based primary high throughput screening assay to identify agonists of the human cholinergic receptor, muscarinic 1 (CHRM1), Source: The Scripps Research Institute Molecular Screening Center. Retrieved December 27, 2021 from https://pubchem.ncbi.nlm.nih.gov/bioassay/588814.
643- National Center for Biotechnology Information (2021). PubChem Bioassay Record for AID 588819, Fluorescence-based cell-based primary high throughput screening assay to identify positive allosteric modulators (PAMs) of the human M1 muscarinic receptor (CHRM1)., Source: The Scripps Research Institute Molecular Screening Center. Retrieved December 27, 2021 from https://pubchem.ncbi.nlm.nih.gov/bioassay/588819.
644- National Center for Biotechnology Information (2021). PubChem Bioassay Record for AID 588852, Fluorescence-based cell-based primary high throughput screening assay to identify antagonists of the human M1 muscarinic receptor (CHRM1), Source: The Scripps Research Institute Molecular Screening Center. Retrieved December 27, 2021 from https://pubchem.ncbi.nlm.nih.gov/bioassay/588852.
645- National Center for Biotechnology Information (2021). PubChem Bioassay Record for AID 504634, Counterscreen for inverse agonists of OPRM1-OPRD1 heterodimerization: luminescence-based cell-based full-deck high throughput screening assay to identify inverse agonists of 5-hydroxytryptamine (serotonin) 5A receptor (HTR5A), Source: The Scripps Research Institute Molecular Screening Center. Retrieved December 27, 2021 from https://pubchem.ncbi.nlm.nih.gov/bioassay/504634.
646- National Center for Biotechnology Information (2021). PubChem Bioassay Record for AID 504692, Counterscreen for agonists of OPRM1-OPRD1 heterodimerization: luminescence-based cell-based full-deck high throughput screening assay to identify agonists of 5-hydroxytryptamine (serotonin) 5A receptor (HTR5A), Source: The Scripps Research Institute Molecular Screening Center. Retrieved December 27, 2021 from https://pubchem.ncbi.nlm.nih.gov/bioassay/504692.
647- National Center for Biotechnology Information (2021). PubChem Bioassay Record for AID 504454, HTS for Beta-2AR agonists via FAP method, Source: NMMLSC. Retrieved December 27, 2021 from https://pubchem.ncbi.nlm.nih.gov/bioassay/504454.
648- National Center for Biotechnology Information (2021). PubChem Bioassay Record for AID 652048, qHTS of D3 Dopamine Receptor Agonist: qHTS, Source: National Center for Advancing Translational Sciences (NCATS). Retrieved December 27, 2021 from https://pubchem.ncbi.nlm.nih.gov/bioassay/652048.
649- National Center for Biotechnology Information (2021). PubChem Bioassay Record for AID 652051, qHTS of D3 Dopamine Receptor Potentiators: qHTS, Source: National Center for Advancing Translational Sciences (NCATS). Retrieved December 27, 2021 from https://pubchem.ncbi.nlm.nih.gov/bioassay/652051.
650- National Center for Biotechnology Information (2021). PubChem Bioassay Record for AID 493056, qHTS for Small Molecule Agonists and Allosteric Enhancers of Human TRH Receptor: Primary Screen for Enhancers, Source: National Center for Advancing Translational Sciences (NCATS). Retrieved December 27, 2021 from https://pubchem.ncbi.nlm.nih.gov/bioassay/493056.
651- National Center for Biotechnology Information (2021). PubChem Bioassay Record for AID 493084, qHTS for Small Molecule Agonists and Allosteric Enhancers of Human TRH Receptor: Primary Screen for Agonists., Source: National Center for Advancing Translational Sciences (NCATS). Retrieved December 27, 2021 from https://pubchem.ncbi.nlm.nih.gov/bioassay/493084.
652- National Center for Biotechnology Information (2021). PubChem Bioassay Record for AID 504660, Allosteric Agonists of the Human D1 Dopamine Receptor: qHTS, Source: National Center for Advancing Translational Sciences (NCATS). Retrieved December 27, 2021 from https://pubchem.ncbi.nlm.nih.gov/bioassay/504660.
653- National Center for Biotechnology Information (2021). PubChem Bioassay Record for AID 652054, qHTS of D3 Dopamine Receptor Antagonist: qHTS, Source: National Center for Advancing Translational Sciences (NCATS). Retrieved December 27, 2021 from https://pubchem.ncbi.nlm.nih.gov/bioassay/652054.
654- National Center for Biotechnology Information (2021). PubChem Bioassay Record for AID 624463, Beta-Arrestin HTS for Positive Allosteric Modulators of the Human D2 Dopamine Receptor: Antagonists, Source: National Center for Advancing Translational Sciences (NCATS). Retrieved December 27, 2021 from https://pubchem.ncbi.nlm.nih.gov/bioassay/624463.
655- National Center for Biotechnology Information (2021). PubChem Bioassay Record for AID 504651, Potentiators of Human D1 Dopamine Receptor: qHTS, Source: National Center for Advancing Translational Sciences (NCATS). Retrieved December 27, 2021 from https://pubchem.ncbi.nlm.nih.gov/bioassay/504651.
656- National Center for Biotechnology Information (2021). PubChem Bioassay Record for AID 624465, Beta-Arrestin HTS for Positive Allosteric Modulators of the Human D2 Dopamine Receptor: Agonists, Source: National Center for Advancing Translational Sciences (NCATS). Retrieved December 27, 2021 from https://pubchem.ncbi.nlm.nih.gov/bioassay/624465.
657- National Center for Biotechnology Information (2021). PubChem Bioassay Record for AID 504652, Antagonist of Human D 1 Dopamine Receptor: qHTS, Source: National Center for Advancing Translational Sciences (NCATS). Retrieved December 27, 2021 from https://pubchem.ncbi.nlm.nih.gov/bioassay/504652.
658- National Center for Biotechnology Information (2021). PubChem Bioassay Record for AID 624464, Beta-Arrestin HTS for Positive Allosteric Modulators of the Human D2 Dopamine Receptor: Potentiators, Source: National Center for Advancing Translational Sciences (NCATS). Retrieved December 27, 2021 from https://pubchem.ncbi.nlm.nih.gov/bioassay/624464.
659- National Center for Biotechnology Information (2021). PubChem Bioassay Record for AID 624291, qHTS for Activators of Integrin-Mediated Alleviation for Muscular Dystrophy, Source: National Center for Advancing Translational Sciences (NCATS). Retrieved December 27, 2021 from https://pubchem.ncbi.nlm.nih.gov/bioassay/624291.
660- The ChEMBL database (2021). ChEMBL Bioassay Record for ID CHEMBL2114913, qHTS for Activators of Integrin-Mediated Alleviation for Muscular Dystrophy. Retrieved December 27, 2021 from https://www.ebi.ac.uk/chembl/assay_report_card/CHEMBL2114913.
661- National Center for Biotechnology Information (2021). PubChem Bioassay Record for AID 485347, HTS Assay for Positive Allosteric Modulators of the Human D2 Dopamine Receptor: Primary Screen for Potentiators, Source: National Center for Advancing Translational Sciences (NCATS). Retrieved December 27, 2021 from https://pubchem.ncbi.nlm.nih.gov/bioassay/485347.
662- National Center for Biotechnology Information (2021). PubChem Bioassay Record for AID 485344, HTS Assay for Allosteric Antagonists of the Human D2 Dopamine Receptor: Primary Screen for Antagonists, Source: National Center for Advancing Translational Sciences (NCATS). Retrieved December 27, 2021 from https://pubchem.ncbi.nlm.nih.gov/bioassay/485344.
663- National Center for Biotechnology Information (2021). PubChem Bioassay Record for AID 485358, HTS Assay for Allosteric Agonists of the Human D2 Dopamine Receptor: Primary Screen for Agonists, Source: National Center for Advancing Translational Sciences (NCATS). Retrieved December 27, 2021 from https://pubchem.ncbi.nlm.nih.gov/bioassay/485358.
664- National Center for Biotechnology Information (2021). PubChem Bioassay Record for AID 492947, qHTS assay of beta-arrestin-biased ligands of beta2-adrenergic receptor, Source: National Center for Advancing Translational Sciences (NCATS). Retrieved December 27, 2021 from https://pubchem.ncbi.nlm.nih.gov/bioassay/492947.
665- The ChEMBL database (2021). ChEMBL Bioassay Record for ID CHEMBL1738166, qHTS assay of beta-arrestin-biased ligands of beta2-adrenergic receptor. Retrieved December 27, 2021 from https://www.ebi.ac.uk/chembl/assay_report_card/CHEMBL1738166.
666- National Center for Biotechnology Information (2021). PubChem Bioassay Record for AID 504810, Antagonists of the Thyroid Stimulating Hormone Receptor: HTS campaign, Source: National Center for Advancing Translational Sciences (NCATS). Retrieved December 27, 2021 from https://pubchem.ncbi.nlm.nih.gov/bioassay/504810.
667- National Center for Biotechnology Information (2021). PubChem Bioassay Record for AID 504812, Inverse Agonists of the Thyroid Stimulating Hormone Receptor: HTS campaign, Source: National Center for Advancing Translational Sciences (NCATS). Retrieved December 27, 2021 from https://pubchem.ncbi.nlm.nih.gov/bioassay/504812.
668- National Center for Biotechnology Information (2021). PubChem Bioassay Record for AID 540275, HTS Assay for Compounds that Act as Agonists of the Vanilloid Receptor 1, Source: National Center for Advancing Translational Sciences (NCATS). Retrieved December 27, 2021 from https://pubchem.ncbi.nlm.nih.gov/bioassay/540275.
669- National Center for Biotechnology Information (2021). PubChem Bioassay Record for AID 540277, HTS Assay for Compounds that Act as Potentiators of the Vanilloid Receptor 1, Source: National Center for Advancing Translational Sciences (NCATS). Retrieved December 27, 2021 from https://pubchem.ncbi.nlm.nih.gov/bioassay/540277.
670- National Center for Biotechnology Information (2021). PubChem Bioassay Record for AID 493036, Image-Based HTS for Selective Agonists for NTR1, Source: Burnham Center for Chemical Genomics. Retrieved December 27, 2021 from https://pubchem.ncbi.nlm.nih.gov/bioassay/493036.
671- National Center for Biotechnology Information (2021). PubChem Bioassay Record for AID 1469, qHTS for Inhibitors of the Interaction of Thyroid Hormone Receptor and Steroid Receptor Coregulator 2, Source: National Center for Advancing Translational Sciences (NCATS). Retrieved December 27, 2021 from https://pubchem.ncbi.nlm.nih.gov/bioassay/1469.
672- The ChEMBL database (2021). ChEMBL Bioassay Record for ID CHEMBL1614554, qHTS for Inhibitors of the Interaction of Thyroid Hormone Receptor and Steroid Receptor Coregulator 2. Retrieved December 27, 2021 from https://www.ebi.ac.uk/chembl/assay_report_card/CHEMBL1614554.
673- National Center for Biotechnology Information (2021). PubChem Bioassay Record for AID 1479, Total Fluorescence Counterscreen for Inhibitors of the Interaction of Thyroid Hormone Receptor and Steroid Receptor Coregulator 2, Source: National Center for Advancing Translational Sciences (NCATS). Retrieved December 27, 2021 from https://pubchem.ncbi.nlm.nih.gov/bioassay/1479.
674- The ChEMBL database (2021). ChEMBL Bioassay Record for ID CHEMBL1613776, Total Fluorescence Counterscreen for Inhibitors of the Interaction of Thyroid Hormone Receptor and Steroid Receptor Coregulator 2. Retrieved December 27, 2021 from https://www.ebi.ac.uk/chembl/assay_report_card/CHEMBL1613776.
675- National Center for Biotechnology Information (2021). PubChem Bioassay Record for AID 720552, qHTS assay for small molecule agonists of the p53 signaling pathway: Summary, Source: Tox21. Retrieved December 27, 2021 from https://pubchem.ncbi.nlm.nih.gov/bioassay/720552.
676- National Center for Biotechnology Information (2021). PubChem Bioassay Record for AID 720719, qHTS assay to identify small molecule agonists of the glucocorticoid receptor (GR) signaling pathway: Summary, Source: Tox21. Retrieved December 27, 2021 from https://pubchem.ncbi.nlm.nih.gov/bioassay/720719.
677- National Center for Biotechnology Information (2021). PubChem Bioassay Record for AID 720725, qHTS assay to identify small molecule antagonists of the glucocorticoid receptor (GR) signaling pathway: Summary, Source: Tox21. Retrieved December 27, 2021 from https://pubchem.ncbi.nlm.nih.gov/bioassay/720725.
678- National Center for Biotechnology Information (2021). PubChem Bioassay Record for AID 743053, qHTS assay to identify small molecule agonists of the androgen receptor (AR) signaling pathway: Summary, Source: Tox21. Retrieved December 27, 2021 from https://pubchem.ncbi.nlm.nih.gov/bioassay/743053.
679- National Center for Biotechnology Information (2021). PubChem Bioassay Record for AID 743054, qHTS assay to identify small molecule antagonists of the androgen receptor (AR) signaling pathway using the MDA cell line: Summary, Source: Tox21. Retrieved December 27, 2021 from https://pubchem.ncbi.nlm.nih.gov/bioassay/743054.
680- National Center for Biotechnology Information (2021). PubChem Bioassay Record for AID 743063, qHTS assay to identify small molecule antagonists of the androgen receptor (AR) signaling pathway: Summary, Source: Tox21. Retrieved December 27, 2021 from https://pubchem.ncbi.nlm.nih.gov/bioassay/743063.
681- National Center for Biotechnology Information (2021). PubChem Bioassay Record for AID 743067, qHTS assay to identify small molecule antagonists of the thyroid receptor (TR) signaling pathway: Summary, Source: Tox21. Retrieved December 27, 2021 from https://pubchem.ncbi.nlm.nih.gov/bioassay/743067.
682- National Center for Biotechnology Information (2021). PubChem Bioassay Record for AID 743077, qHTS assay to identify small molecule agonists of the estrogen receptor alpha (ER-alpha) signaling pathway: Summary, Source: Tox21. Retrieved December 27, 2021 from https://pubchem.ncbi.nlm.nih.gov/bioassay/743077.
683- National Center for Biotechnology Information (2021). PubChem Bioassay Record for AID 743078, qHTS assay to identify small molecule antagonists of the estrogen receptor alpha (ER-alpha) signaling pathway: Summary, Source: Tox21. Retrieved December 27, 2021 from https://pubchem.ncbi.nlm.nih.gov/bioassay/743078.
684- National Center for Biotechnology Information (2021). PubChem Bioassay Record for AID 743091, qHTS assay to identify small molecule antagonists of the estrogen receptor alpha (ER-alpha) signaling pathway using the BG1 cell line: Summary, Source: Tox21. Retrieved December 27, 2021 from https://pubchem.ncbi.nlm.nih.gov/bioassay/743091.
685- National Center for Biotechnology Information (2021). PubChem Bioassay Record for AID 743122, qHTS assay to identify small molecule that activate the aryl hydrocarbon receptor (AhR) signaling pathway: Summary, Source: Tox21. Retrieved December 27, 2021 from https://pubchem.ncbi.nlm.nih.gov/bioassay/743122.
686- National Center for Biotechnology Information (2021). PubChem Bioassay Record for AID 743139, qHTS assay to identify aromatase inhibitors: Summary, Source: Tox21. Retrieved December 27, 2021 from https://pubchem.ncbi.nlm.nih.gov/bioassay/743139.
687- National Center for Biotechnology Information (2021). PubChem Bioassay Record for AID 743140, qHTS assay to identify small molecule agonists of the peroxisome proliferator-activated receptor gamma (PPARg) signaling pathway: Summary, Source: Tox21. Retrieved December 27, 2021 from https://pubchem.ncbi.nlm.nih.gov/bioassay/743140.
688- National Center for Biotechnology Information (2021). PubChem Bioassay Record for AID 1159523, qHTS assay to identify small molecule antagonists of the retinoid-related orphan receptor gamma (ROR-gamma) signaling pathway: Summary, Source: Tox21. Retrieved December 27, 2021 from https://pubchem.ncbi.nlm.nih.gov/bioassay/1159523.
689- National Center for Biotechnology Information (2021). PubChem Bioassay Record for AID 1159528, qHTS assay to identify small molecule agonists of the AP-1 signaling pathway: Summary, Source: Tox21. Retrieved December 27, 2021 from https://pubchem.ncbi.nlm.nih.gov/bioassay/1159528.
690- National Center for Biotechnology Information (2021). PubChem Bioassay Record for AID 1159531, qHTS assay to identify small molecule agonists of the RXR signaling pathway: Summary, Source: Tox21. Retrieved December 27, 2021 from https://pubchem.ncbi.nlm.nih.gov/bioassay/1159531.
691- National Center for Biotechnology Information (2021). PubChem Bioassay Record for AID 1159555, qHTS assay to identify small molecule antagonists of the retinoic acid receptor (RAR) signaling pathway: Summary, Source: Tox21. Retrieved December 27, 2021 from https://pubchem.ncbi.nlm.nih.gov/bioassay/1159555.
692- National Center for Biotechnology Information (2021). PubChem Bioassay Record for AID 1224892, qHTS assay to identify small molecule agonists of the constitutive androstane receptor (CAR) signaling pathway: Summary, Source: Tox21. Retrieved December 27, 2021 from https://pubchem.ncbi.nlm.nih.gov/bioassay/1224892.
693- National Center for Biotechnology Information (2021). PubChem Bioassay Record for AID 1224893, qHTS assay to identify small molecule antagonists of the constitutive androstane receptor (CAR) signaling pathway: Summary, Source: Tox21. Retrieved December 27, 2021 from https://pubchem.ncbi.nlm.nih.gov/bioassay/1224893.
694- National Center for Biotechnology Information (2021). PubChem Bioassay Record for AID 1224894, qHTS assay to identify small molecule agonists of the hypoxia (HIF-1) signaling pathway: Summary, Source: Tox21. Retrieved December 27, 2021 from https://pubchem.ncbi.nlm.nih.gov/bioassay/1224894.
695- National Center for Biotechnology Information (2021). PubChem Bioassay Record for AID 1224895, qHTS assay to identify small molecule agonists of the thyroid stimulating hormone receptor (TSHR) signaling pathway: Summary, Source: Tox21. Retrieved December 27, 2021 from https://pubchem.ncbi.nlm.nih.gov/bioassay/1224895.
696- National Center for Biotechnology Information (2021). PubChem Bioassay Record for AID 1224896, qHTS assay to identify small molecule agonists of H2AX: Summary, Source: Tox21. Retrieved December 27, 2021 from https://pubchem.ncbi.nlm.nih.gov/bioassay/1224896.
697- National Center for Biotechnology Information (2021). PubChem Bioassay Record for AID 1259247, qHTS assay to identify small molecule antagonists of the androgen receptor (AR) signaling pathway using the MDA cell line in the presence of 0.5 nM R1881: Summary, Source: Tox21. Retrieved December 27, 2021 from https://pubchem.ncbi.nlm.nih.gov/bioassay/1259247.
698- National Center for Biotechnology Information (2021). PubChem Bioassay Record for AID 1259248, qHTS assay to identify small molecule antagonists of the estrogen receptor alpha (ER-alpha) signaling pathway using the BG1 cell line in the presence of 0.1 nM 17-beta-estradiol: Summary, Source: Tox21. Retrieved December 27, 2021 from https://pubchem.ncbi.nlm.nih.gov/bioassay/1259248.
699- National Center for Biotechnology Information (2021). PubChem Bioassay Record for AID 1259387, qHTS assay to identify small molecule agonists of the androgen receptor (AR) signaling pathway in the presence of an antagonist: Summary, Source: Tox21. Retrieved December 27, 2021 from https://pubchem.ncbi.nlm.nih.gov/bioassay/1259387.
700- National Center for Biotechnology Information (2021). PubChem Bioassay Record for AID 1259390, qHTS assay to identify small molecule agonists of the sonic hedgehog signaling (Shh) pathway: Summary, Source: Tox21. Retrieved December 27, 2021 from https://pubchem.ncbi.nlm.nih.gov/bioassay/1259390.
701- National Center for Biotechnology Information (2021). PubChem Bioassay Record for AID 1259391, qHTS assay to identify small molecule agonists of the estrogen receptor alpha (ER-alpha) signaling pathway in the presence of an antagonist: Summary, Source: Tox21. Retrieved December 27, 2021 from https://pubchem.ncbi.nlm.nih.gov/bioassay/1259391.
702- National Center for Biotechnology Information (2021). PubChem Bioassay Record for AID 1259392, qHTS assay to identify small molecule antagonists of the sonic hedgehog signaling (Shh) pathway: Summary, Source: Tox21. Retrieved December 27, 2021 from https://pubchem.ncbi.nlm.nih.gov/bioassay/1259392.
703- National Center for Biotechnology Information (2021). PubChem Bioassay Record for AID 1259393, qHTS assay to identify small molecule agonists or antagonists of the thyroid stimulating hormone receptor (TSHR) signaling pathway - wild type cell line counter screen: Summary, Source: Tox21. Retrieved December 27, 2021 from https://pubchem.ncbi.nlm.nih.gov/bioassay/1259393.
704- National Center for Biotechnology Information (2021). PubChem Bioassay Record for AID 1259394, qHTS assay to identify small molecule agonists of the estrogen receptor beta (ER-beta) signaling pathway: Summary, Source: Tox21. Retrieved December 27, 2021 from https://pubchem.ncbi.nlm.nih.gov/bioassay/1259394.
705- National Center for Biotechnology Information (2021). PubChem Bioassay Record for AID 1259395, qHTS assay to identify small molecule antagonists of the thyroid stimulating hormone receptor (TSHR) signaling pathway: Summary, Source: Tox21. Retrieved December 27, 2021 from https://pubchem.ncbi.nlm.nih.gov/bioassay/1259395.
706- National Center for Biotechnology Information (2021). PubChem Bioassay Record for AID 1259396, qHTS assay to identify small molecule antagonists of the estrogen receptor beta (ER-beta) signaling pathway: Summary, Source: Tox21. Retrieved December 27, 2021 from https://pubchem.ncbi.nlm.nih.gov/bioassay/1259396.
707- National Center for Biotechnology Information (2021). PubChem Bioassay Record for AID 1259401, qHTS assay to identify small molecule antagonists of the estrogen related receptor signaling pathway with the pleiotropic PPARgamma coactivator (PGC) from Tox21 10K library: Summary, Source: Tox21. Retrieved December 27, 2021 from https://pubchem.ncbi.nlm.nih.gov/bioassay/1259401.
708- National Center for Biotechnology Information (2021). PubChem Bioassay Record for AID 1259402, qHTS assay to identify small molecule agonists of the estrogen related receptor signaling pathway with the pleiotropic PPARgamma coactivator (PGC) from Tox21 10K library: Summary, Source: Tox21. Retrieved December 27, 2021 from https://pubchem.ncbi.nlm.nih.gov/bioassay/1259402.
709- National Center for Biotechnology Information (2021). PubChem Bioassay Record for AID 1259403, qHTS assay to identify small molecule antagonists of the estrogen related receptor (ERR) signaling pathway from Tox21 library: Summary, Source: Tox21. Retrieved December 27, 2021 from https://pubchem.ncbi.nlm.nih.gov/bioassay/1259403.
710- National Center for Biotechnology Information (2021). PubChem Bioassay Record for AID 1259404, qHTS assay to identify small molecule agonists of the estrogen related receptor (ERR) signaling pathway from Tox21 library: Summary, Source: Tox21. Retrieved December 27, 2021 from https://pubchem.ncbi.nlm.nih.gov/bioassay/1259404.
711- National Center for Biotechnology Information (2021). PubChem Bioassay Record for AID 1347030, Thyrotropin-releasing hormone receptor (TRHR) small molecule agonists: Summary, Source: Tox21. Retrieved December 27, 2021 from https://pubchem.ncbi.nlm.nih.gov/bioassay/1347030.
712- National Center for Biotechnology Information (2021). PubChem Bioassay Record for AID 1347031, Progesterone receptor (PR) small molecule antagonists, qHTS assay: Summary, Source: Tox21. Retrieved December 27, 2021 from https://pubchem.ncbi.nlm.nih.gov/bioassay/1347031.
713- National Center for Biotechnology Information (2021). PubChem Bioassay Record for AID 1347032, TGF-beta/Smad small molecule antagonists, qHTS assay: Summary, Source: Tox21. Retrieved December 27, 2021 from https://pubchem.ncbi.nlm.nih.gov/bioassay/1347032.
714- National Center for Biotechnology Information (2021). PubChem Bioassay Record for AID 1347033, Human pregnane X receptor (PXR) small molecule agonists: Summary, Source: Tox21. Retrieved December 27, 2021 from https://pubchem.ncbi.nlm.nih.gov/bioassay/1347033.
715- National Center for Biotechnology Information (2021). PubChem Bioassay Record for AID 1347036, Progesterone receptor (PR) small molecule agonists, qHTS assay: Summary, Source: Tox21. Retrieved December 27, 2021 from https://pubchem.ncbi.nlm.nih.gov/bioassay/1347036.
716- National Center for Biotechnology Information (2021). PubChem Bioassay Record for AID 1347038, Thyrotropin-releasing hormone receptor (TRHR) small molecule antagonists: Summary, Source: Tox21. Retrieved December 27, 2021 from https://pubchem.ncbi.nlm.nih.gov/bioassay/1347038.
717- National Center for Biotechnology Information (2021). PubChem Bioassay Record for AID 1159518, qHTS assay to identify small molecule agonists of the NFkB signaling pathway: Summary, Source: Tox21. Retrieved December 27, 2021 from https://pubchem.ncbi.nlm.nih.gov/bioassay/1159518.
718- National Center for Biotechnology Information (2021). PubChem Bioassay Record for AID 1159519, qHTS assay to identify small molecule agonists of the endoplasmic reticulum stress response signaling pathway: Summary, Source: Tox21. Retrieved December 27, 2021 from https://pubchem.ncbi.nlm.nih.gov/bioassay/1159519.
719- National Center for Biotechnology Information (2021). PubChem Bioassay Record for AID 743199, qHTS assay to identify small molecule antagonists of the peroxisome proliferator-activated receptor gamma (PPARg) signaling pathway: Summary, Source: Tox21. Retrieved December 27, 2021 from https://pubchem.ncbi.nlm.nih.gov/bioassay/743199.
720- National Center for Biotechnology Information (2021). PubChem Bioassay Record for AID 743219, qHTS assay for small molecule agonists of the antioxidant response element (ARE) signaling pathway: Summary, Source: Tox21. Retrieved December 27, 2021 from https://pubchem.ncbi.nlm.nih.gov/bioassay/743219.
721- National Center for Biotechnology Information (2021). PubChem Bioassay Record for AID 743226, qHTS assay to identify small molecule antagonists of the peroxisome proliferator-activated receptor delta (PPARd) signaling pathway: Summary, Source: Tox21. Retrieved December 27, 2021 from https://pubchem.ncbi.nlm.nih.gov/bioassay/743226.
722- National Center for Biotechnology Information (2021). PubChem Bioassay Record for AID 743227, qHTS assay to identify small molecule agonists of the peroxisome proliferator-activated receptor delta (PPARd) signaling pathway: Summary, Source: Tox21. Retrieved December 27, 2021 from https://pubchem.ncbi.nlm.nih.gov/bioassay/743227.
723- National Center for Biotechnology Information (2021). PubChem Bioassay Record for AID 743228, qHTS assay for small molecule activators of the heat shock response signaling pathway: Summary, Source: Tox21. Retrieved December 27, 2021 from https://pubchem.ncbi.nlm.nih.gov/bioassay/743228.
724- National Center for Biotechnology Information (2021). PubChem Bioassay Record for AID 743239, qHTS assay to identify small molecule agonists of the farnesoid-X-receptor (FXR) signaling pathway: Summary, Source: Tox21. Retrieved December 27, 2021 from https://pubchem.ncbi.nlm.nih.gov/bioassay/743239.
725- National Center for Biotechnology Information (2021). PubChem Bioassay Record for AID 743240, qHTS assay to identify small molecule antagonists of the farnesoid-X-receptor (FXR) signaling pathway: Summary, Source: Tox21. Retrieved December 27, 2021 from https://pubchem.ncbi.nlm.nih.gov/bioassay/743240.
726- National Center for Biotechnology Information (2021). PubChem Bioassay Record for AID 743241, qHTS assay to identify small molecule agonists of the vitamin D receptor (VDR) signaling pathway: Summary, Source: Tox21. Retrieved December 27, 2021 from https://pubchem.ncbi.nlm.nih.gov/bioassay/743241.
727- National Center for Biotechnology Information (2021). PubChem Bioassay Record for AID 743242, qHTS assay to identify small molecule antagonists of the vitamin D receptor (VDR) signaling pathway: Summary, Source: Tox21. Retrieved December 27, 2021 from https://pubchem.ncbi.nlm.nih.gov/bioassay/743242.
