# Supplementary material for: MolData, a molecular benchmark for disease and target based machine learning
Source: J Cheminform. 2022 Mar 7;14:10. doi: 10.1186/s13321-022-00590-y (PMC8899453; doi:10.1186/s13321-022-00590-y)
Supplement: Supplementary file 2 — Additional file 2. Data Summary. Summary of all datasets including their AID number, descriptions, statistics, and their disease and target category. [file 13321_2022_590_MOESM2_ESM.csv]

AID	name	source	target	substance_num	active_num	description	cluster	disease_keywords	target_keywords	target_uniprot_id	PubChem link	ChEMBL link	disease_benchmark_label	target_benchmark_label
1554	MLPCN Ras selective lethality-BJeLR viability	Broad Institute		303344	517	Broad Institute MLPCN Ras Selective Lethality Project Project ID: 2013 Keywords: Ras, apoptosis, cancer, VDAC, oxidative cell death Primary Collaborators: Brent Stockwell, Columbia University, 614 Fairchild Center, MC 2406, 1212 Amesterdam Ave, New York, NY 10027, bs2189@columbia.edu, 212.854.2948 Dan Zaharevitz, NCI Science Officer, zaharevd@mail.nih.gov Project Overview: The goal of the project…	0	apoptosis, cancer	ras, vdac		https://pubchem.ncbi.nlm.nih.gov/bioassay/1554		cancer
2732	HTS for small molecule inhibitors of CHOP to regulate the unfolded protein response to ER stress	Emory University Molecular Libraries Screening Center	DNA damage-inducible transcript 3 protein	219165	8243	Many genetic and environmental diseases result from defective protein folding within the secretory pathway so that aberrantly folded proteins are recognized by the cellular surveillance system and retained within the endoplasmic reticulum (ER). Under conditions of malfolded protein accumulation, the cell activates the Unfolded Protein Response (UPR) to clear the malfolded proteins, and if unsucce…	0	diabetes, alzheimer, parkinson	endoplasmic reticulum (er), unfolded protein response (upr)	P35639	https://pubchem.ncbi.nlm.nih.gov/bioassay/2732		diabetes,immune system,obesity,nervous System	Transcription factor
1085	uHTS for Small Molecule Inhibitiors of Epstein-Barr Virus Inhibitors	Emory University Molecular Libraries Screening Center	BZLF2	218788	928	Epstein-Barr virus (EBV), or human herpes virus 4 (HHV-4), is a member of the larger herpesvirus family that consists of three subfamilies (?, ?, ?). Epstein-Barr virus (EBV) is an extremely prevalent human herpesvirus. Disease syndromes in humans caused by EBV reflect the cell types that EBV infects, which are primarily of lymphoid or epithelial origin. Infection of both cell types is associated…	0	ebv, epsteinbarr virus, ebv, cancers, immune system	gp42	Q1HVG2	https://pubchem.ncbi.nlm.nih.gov/bioassay/1085		virus,cancer,immune system
1236	uHTS for Calpain Inhibitors	Emory University Molecular Libraries Screening Center	calpain II, partial	218788	800	Calpains are ubiquitous, calcium-activated cysteine proteases involved in both physiological and pathological cellular functions. The two major forms, u-calpain (calpain I) and m-calpain (calpain II), are activated by micromolar and millimolar calcium concentrations, respectively. A current and well-supported hypothesis is that cellular injury leads to elevated intracellular calcium and provokes …	0	neurological disorders, stroke, central nervous system	calpains	P43367	https://pubchem.ncbi.nlm.nih.gov/bioassay/1236		nervous System,cardiovascular	Protease
1274	uHTS of small molecular inhibitors for p47phox, a regulatory protein of NADPH oxidases (Noxs)	Emory University Molecular Libraries Screening Center	neutrophil cytosol factor 1	217639	1145	Oxidative stress (the excess production of cellular oxidizing substances) is a central component in many diseases. Reactive oxygen species (ROS) produce oxidative stress that plays a central role in inflammation in general, and in the tissue damage and abnormal cell growth and fibrosis associated with many diseases. ROS-associated diseases often represent chronic conditions, and are frequently as…	0	inflammation, cardiovascular, nervous system, inflammation	oxidative stress, reactive oxygen species (ros), noxs, nox1, noxo1	P14598	https://pubchem.ncbi.nlm.nih.gov/bioassay/1274		immune system,cardiovascular,nervous System
781	uHTS for 14-3-3/Bad interaction inhibitors	Emory University Molecular Libraries Screening Center	14-3-3 protein zeta/delta	217516	1551	Ultra-High Throughput Screening for 14-3-3/Bad interaction inhibitors 14-3-3 proteins are a family of phosphoserine/threonine binding proteins, which consists of seven isoforms in mammalian cells (Fu et al, Ann Rev of Pharm & Tox 40:617-47; 2000). These isoforms are encoded by genes in different chromosome designated with Greek letters. Through interactions with critical regulatory proteins, 14-3…	0	apoptosis, cancer, inflammatory, neuronal	14-3-3 protein, 14-3-3, akt, apoptosis	P63103	https://pubchem.ncbi.nlm.nih.gov/bioassay/781		cancer,immune system,nervous System
422	HTS for 14-3-3 protein interaction modulators	Emory University Molecular Libraries Screening Center	14-3-3 protein gamma	163857	314	The 14-3-3 proteins are the prototype for a novel class of protein modules that can recognize phosphoserine/threonine (pS/T)-containing motifs in a variety of signaling proteins. To date, 14-3-3 proteins have been reported to bind more than 200 client proteins. Through these interactions, 14-3-3 proteins play important roles in a wide range of vital regulatory processes, such as Bad-induced apopt…	0	neurodegenerative, cancers	raf-1	P61981	https://pubchem.ncbi.nlm.nih.gov/bioassay/422		nervous System,cancer
1224905	High-throughput screen for inhibitors of the GIV GBA-motif interaction with Galpha-i G protein subunits	ICCB-Longwood Screening Facility, Harvard Medical School	Guanine nucleotide-binding protein G(i) subunit alpha-3; ... Total	206873	879	The goal of this screen is to identify small molecules that disrupt the protein-protein interaction of Galpha-i with GIV (Galpha-Interacting Vesicle-associated protein). GIV (a.k.a. Girdin) is the first non-receptor activator of heterotrimeric G proteins that has been shown to function via a well-defined GBA motif (Galpha-binding and activation motif, ~ 25 amino acids). GIV is overexpressed in a …	0	cancers, metastatic, tumor	giv, g proteins, g protein-coupled receptors (gpcrs)	Q3V6T2,P08753	https://pubchem.ncbi.nlm.nih.gov/bioassay/1224905		cancer
624256	HTS to identify compounds that promote myeloid differentiation with MLPCN compound set	NMMLSC		358871	3726	UNMCMD Assay Overview: Chemistry Center Manager: Patti Aha The potential for successful differentiation therapy in acute leukemia was realized with the clinical development of all-trans retinoic acid (ATRA) and arsenic. ATRA and arsenic overcome the differentiation arrest imposed by the retinoic acid receptor alpha (RARa) fusion oncoprotein and treated leukemic promyelocytes terminally differenti…	0	leukemia	atra, retinoic acid receptor alpha (rara) fusion, hoxa, hoxa9		https://pubchem.ncbi.nlm.nih.gov/bioassay/624256		cancer
588358	HTS to Find Inhibitors of Pathogenic Pemphigus Antibodies	NMMLSC		311538	1495	Pemphigus is an autoimmune blistering disease of the skin and mucous membranes characterized by the production of antibodies that target keratinocyte cell adhesion proteins desmoglein 1 and 3 (1). The two primary forms of pemphigus, pemphigus vulgaris (PV) and pemphigus foliaceus (PF), are differentiated by the site of blistering. PF patient sera contain antibodies against Dsg1 and exhibit bliste…	0	autoimmune, pemphigus vulgaris, pemphigus foliaceus, inflammatory	dsg1, dsg3		https://pubchem.ncbi.nlm.nih.gov/bioassay/588358		immune system
1346378	qHTS for small molecular inhibitors of PI4K2A	National Center for Advancing Translational Sciences (NCATS)	Phosphatidylinositol 4-kinase type 2-alpha	419349	535	The phosphatidylinositol 4-phosphate (PI4P) is emerging as a key regulator of lipid transfer in ER-membrane contact sites. The four different phosphatidylinositol 4-kinase (PI4K) enzymes generate PI4P in different membrane compartments supporting distinct cellular processes many of which are crucial for the maintenance of cellular integrity but also hijacked by intracellular pathogens. The goal o…	0	pathogens	phosphatidylinositol 4-phosphate (pi4p), lipid, pi4k	Q9BTU6	https://pubchem.ncbi.nlm.nih.gov/bioassay/1346378		infection	Transferase
743266	qHTS for PTHR1 Agonists: Primary Screen	National Center for Advancing Translational Sciences (NCATS)	parathyroid hormone/parathyroid hormone-related peptide receptor precursor	408917	308	The goal of the proposed studies is to discover new compounds that act as potent agonists on the parathyroid hormone receptor type-1 (PTHR1). The PTHR1 plays critical roles in maintaining blood calcium and phosphate levels, as well as in controlling bone remodeling. PTHR1 agonists could thus be useful for treating diseases such as hypoparathyroidism and osteoporosis. In the former disease, an ago…	0	hypoparathyroidism, osteoporosis, aging	parathyroid hormone receptor type-1 (pthr1), pthr1	Q03431	https://pubchem.ncbi.nlm.nih.gov/bioassay/743266	https://www.ebi.ac.uk/chembl/assay_report_card/CHEMBL3215106	metabolic disorders,aging	Membrane receptor
624417	qHTS of GLP-1 Receptor Inverse Agonists (Inhibition Mode)	National Center for Advancing Translational Sciences (NCATS)	glp-1 receptor, partial	408352	6432	The overall goal of this project was to develop a novel assay for discovering small molecule ligands for class B1 G protein-coupled receptors (GPCRs). Very few agonists (or inverse agonists in inhibition mode) with generally weak activity for this entire group of physiologically important receptors are known to date. To establish proof-of-principle that this critical bottleneck can be overcome wi…	0	diabetes, neurodegenerative, gpr119	gpcrs, glp-1r	P43220	https://pubchem.ncbi.nlm.nih.gov/bioassay/624417	https://www.ebi.ac.uk/chembl/assay_report_card/CHEMBL2114788	diabetes,immune system,obesity,nervous System	Membrane receptor
624418	qHTS of GLP-1 Receptor Inverse Agonists: Cytotox Screen	National Center for Advancing Translational Sciences (NCATS)		408352	527	The overall goal of this project was to develop a novel assay for discovering small molecule ligands for class B1 G protein-coupled receptors (GPCRs). Very few agonists (or inverse agonists) with generally weak activity for this entire group of physiologically important receptors are known to date. To establish proof-of-principle that this critical bottleneck can be overcome with a suitable scree…	0	diabetes, neurodegenerative, gpr119	gpcrs, glp-1r		https://pubchem.ncbi.nlm.nih.gov/bioassay/624418	https://www.ebi.ac.uk/chembl/assay_report_card/CHEMBL2114861	diabetes,immune system,obesity,nervous System
652104	qHTS of TDP-43 Inhibitors	National Center for Advancing Translational Sciences (NCATS)	TAR DNA-binding protein 43; TDP-43	406923	7165	The goal of this project is to identify new chemical probes capable of reversing the toxicity associated with TDP-43 which is associated with frontotemporal lobar degeneration and amyotrophic lateral sclerosis. These compounds will provide a complementary approach to deciphering the tangled mechanisms of toxicity and protection that we have uncovered through genome-wide genetic screens and are be…	0	toxicity, amyotrophic lateral sclerosis		Q13148	https://pubchem.ncbi.nlm.nih.gov/bioassay/652104	https://www.ebi.ac.uk/chembl/assay_report_card/CHEMBL2354287	toxicity,immune system,nervous System
602310	qHTS for Inhibitors of Vif-A3G Interactions: qHTS	National Center for Advancing Translational Sciences (NCATS)	DNA dC->dU-editing enzyme APOBEC-3G isoform 1	406764	311	The recent discovery and characterization of host restriction factors, which provide a potent defense to invading retroviruses, has provided new targets for antiviral drug development. APOBEC3G (A3G) and APOBEC3F (A3F) are potent cytidine deaminases that block HIV-1 replication; HIV-1 expresses the Vif protein, which counteracts A3G and A3F by binding to them and inducing their proteasomal degrad…	0	antiviral, hiv	vif	Q9HC16	https://pubchem.ncbi.nlm.nih.gov/bioassay/602310	https://www.ebi.ac.uk/chembl/assay_report_card/CHEMBL1963863	virus	Hydrolase
588579	qHTS for Inhibitors of Polymerase Kappa	National Center for Advancing Translational Sciences (NCATS)	DNA polymerase kappa isoform 1	404211	2159	The processing and repair of DNA interstrand crosslinks (ICL) in eukaryotic cells are extremely complex, potentially involving multiple DNA repair and damage tolerance pathways, including homologous recombination, nucleotide excision repair, translesion synthesis (TLS), and cell cycle checkpoints. In some repair models, the dually-incised strand possesses sufficient mobility that a DNA polymerase…	0	dna repair, damage		Q9UBT6	https://pubchem.ncbi.nlm.nih.gov/bioassay/588579	https://www.ebi.ac.uk/chembl/assay_report_card/CHEMBL1794536	cancer	Enzyme (other)
504847	Inhibitors of the vitamin D receptor (VDR): qHTS	National Center for Advancing Translational Sciences (NCATS)	vitamin D3 receptor isoform VDRA	401152	3735	The vitamin D receptor (VDR) is a ligand-activated transcription factor and is partially responsible for the regulation of the endocrine system. This includes the transcriptional regulation of genes involved in the production of the parathyroid hormone (PTH) and the regulation of the blood calcium level. High levels of PHT can cause hypercalcemia in the case of primary and tertiary hyperparathyro…	0	hypercalcemia	vitamin d receptor (vdr), parathyroid hormone (pth)	P11473	https://pubchem.ncbi.nlm.nih.gov/bioassay/504847	https://www.ebi.ac.uk/chembl/assay_report_card/CHEMBL1794311	aging,cardiovascular	Nuclear receptor
651635	qHTS for Inhibitors of ATXN expression	National Center for Advancing Translational Sciences (NCATS)	ataxin-2 isoform 1	394495	3833	Spinocerebellar ataxia type 2 (SCA2) is a multisystem neurodegenerative disease caused by a dominantly-acting mutation leading to expansion of a polyQ domain in the ataxin-2 protein (ATXN2). SCA2 patients develop progressive ataxia and later lose function in other neuronal systems. Prominent parkinsonian signs develop in some patients. Similar to many neurodegenerative disorders, no symptomatic o…	0	neurodegenerative	spinocerebellar ataxia type 2 (sca2), ataxin-2 protein (atxn2)	Q99700	https://pubchem.ncbi.nlm.nih.gov/bioassay/651635	https://www.ebi.ac.uk/chembl/assay_report_card/CHEMBL2114784	nervous System
743255	Inhibitors of USP1/UAF1: Primary Screen	National Center for Advancing Translational Sciences (NCATS)	USP1 protein, partial	392718	906	Deubiquitinating enzymes (DUBs) are a class of enzymes that can cleave isopeptide bond formed between the C-terminal carboxylate of ubiquitin and a lysine side-chain amino group on the target protein. Among them, ubiquitin specific proteases (USPs) constitute the largest DUB family. Human USPs are emerging as promising targets for pharmacological intervention because of their connection to a numb…	0	cancer	deubiquitinating enzymes (dubs), ubiquitin specific proteases (usps)	O94782	https://pubchem.ncbi.nlm.nih.gov/bioassay/743255	https://www.ebi.ac.uk/chembl/assay_report_card/CHEMBL3214953	cancer	Protease
588591	qHTS for Inhibitors of Polymerase Eta	National Center for Advancing Translational Sciences (NCATS)	DNA polymerase eta isoform 1	392343	4746	The Y-family of DNA polymerases, such as Pol eta, are specifically involved in DNA repair. Pol eta copies undamaged DNA with a lower fidelity than other DNA-directed polymerases. However, it accurately replicates UV-damaged DNA; when thymine dimers are present, this polymerase inserts the complementary nucleotides in the newly synthesized DNA, thereby bypassing the lesion and suppressing the muta…	0	dna repair, dna damage, tumor	dna polymerases	Q9Y253	https://pubchem.ncbi.nlm.nih.gov/bioassay/588591	https://www.ebi.ac.uk/chembl/assay_report_card/CHEMBL1794569	cancer	Transferase
588590	qHTS for Inhibitors of Polymerase Iota	National Center for Advancing Translational Sciences (NCATS)	DNA polymerase iota isoform a (long)	391277	4029	DNA polymerases, such as Pol iota, are specifically involved in DNA repair. Pol iota specifically plays an important role in translesion synthesis, where the normal high-fidelity DNA polymerases cannot proceed and DNA synthesis stalls. It has been reported that human pol iota may be upregulated in a number of human cancers and specifically during the progression of breast cancer, indicating that …	0	dna repair, cancers, dna damage		Q9UNA4	https://pubchem.ncbi.nlm.nih.gov/bioassay/588590	https://www.ebi.ac.uk/chembl/assay_report_card/CHEMBL1794483	cancer	Transferase
504845	Inhibitors of Regulator of G Protein Signaling (RGS) 4: qHTS	National Center for Advancing Translational Sciences (NCATS)	regulator of G-protein signaling 4	390220	152	G-protein-coupled receptors (GPCRs) are well-established targets for drug discovery and development. Members of the "regulator of G-protein signaling" (RGS)-protein superfamily have recently emerged as critical modulators of specific GPCR signaling pathways. Via their conserved RGS domain that possesses "GTPase-accelerating protein" (GAP) activity, RGS proteins deactivate heterotrimeric G-protein…	0	central nervous system, parkinson, schizophrenia, anxiety	g-protein-coupled receptors (gpcrs), (rgs)-protein, "gtpase-accelerating protein" (gap)	P49798	https://pubchem.ncbi.nlm.nih.gov/bioassay/504845	https://www.ebi.ac.uk/chembl/assay_report_card/CHEMBL1794499	nervous System
504327	qHTS Assay for Inhibitors of GCN5L2	National Center for Advancing Translational Sciences (NCATS)	histone acetyltransferase KAT2A isoform 1	387585	817	Histone acetyltransferase (HAT) enzymes transfer a methyl group from acetyl-coenzyme A to the epsilon-amino group of conserved lysine residues of N-terminal histone tails. Acetylation results in charge neutralization of this positively charged amino acid, decreasing interactions with the positively charged DNA backbone and making the DNA more accessible for transcription. HATs have been recognize…	0	cancer, diabetes, asthma, pulmonary, cardiac	histone acetyltransferase (hat), histone acetyltransferase kat2a	Q92830	https://pubchem.ncbi.nlm.nih.gov/bioassay/504327	https://www.ebi.ac.uk/chembl/assay_report_card/CHEMBL1738606	cancer,diabetes,immune system,obesity,pulmonary,cardiovascular	Epigenetic regulator
504648	Nrf2 qHTS screen for inhibitors: counterscreen for cytotoxicity	National Center for Advancing Translational Sciences (NCATS)		387005	611	NIH Molecular Libraries Probe Production Network [MLPCN] Assay Overview: Nrf2 is a transcription factor that maintains cellular redox homoestasis and protects cells from xenobiotics [1,2]. Nrf2 binds to the antioxidant response element (ARE) to induce gene expression of a broad spectrum of genes that encode for antioxidants. Hence this Nrf2 pathway provides a first line of defense against stress …	0	cancers	nrf2, antioxidants		https://pubchem.ncbi.nlm.nih.gov/bioassay/504648	https://www.ebi.ac.uk/chembl/assay_report_card/CHEMBL1737994	cancer
602313	qHTS for Inhibitors of Vif-A3F Interactions: qHTS	National Center for Advancing Translational Sciences (NCATS)	DNA dC->dU-editing enzyme APOBEC-3F isoform a	386839	765	The recent discovery and characterization of host restriction factors, which provide a potent defense to invading retroviruses, has provided new targets for antiviral drug development. APOBEC3G (A3G) and APOBEC3F (A3F) are potent cytidine deaminases that block HIV-1 replication; HIV-1 expresses the Vif protein, which counteracts A3G and A3F by binding to them and inducing their proteasomal degrad…	0	antiviral, hiv	vif	Q8IUX4	https://pubchem.ncbi.nlm.nih.gov/bioassay/602313	https://www.ebi.ac.uk/chembl/assay_report_card/CHEMBL1963966	virus	Hydrolase
624172	qHTS of GLP-1 Receptor Agonists	National Center for Advancing Translational Sciences (NCATS)	glp-1 receptor, partial	375268	23	The overall goal of this project was to develop a novel assay for discovering small molecule ligands for class B1 G protein-coupled receptors (GPCRs). Very few agonists (or inverse agonists) with generally weak activity for this entire group of physiologically important receptors are known to date. To establish proof-of-principle that this critical bottleneck can be overcome with a suitable scree…	0	diabetes, neurodegenerative, gpr119	gpcrs, glp-1r	P43220	https://pubchem.ncbi.nlm.nih.gov/bioassay/624172	https://www.ebi.ac.uk/chembl/assay_report_card/CHEMBL2114931	diabetes,immune system,obesity,nervous System	Membrane receptor
624246	qHTS for Small Molecule Inhibitors of the ERG Ets/DNA interaction	National Center for Advancing Translational Sciences (NCATS)	transcriptional regulator ERG isoform 3	370414	102	The Ets family of proteins is a family of ~30 conserved transcription factors defined by the presence of an ~85 amino acid domain referred to as the Ets domain, which mediates sequence-specific DNA binding to a core DNA element GGAA/T.The Ets family member ERG has been linked to several neoplasms. ERG has been shown to be frequently over-expressed in prostate cancer. Perhaps more strikingly, ERG …	0	cancer	ets, erg, tmprss2	P11308	https://pubchem.ncbi.nlm.nih.gov/bioassay/624246	https://www.ebi.ac.uk/chembl/assay_report_card/CHEMBL2114924	cancer
652106	qHTS of alpha-syn Inhibitors	National Center for Advancing Translational Sciences (NCATS)	Alpha-synuclein	370177	503	The goal of this project is to identify new chemical probes capable of reversing the toxicity associated with the Parkinson disease-related protein, alpha-synuclein. Compounds will be selected on their ability to restore growth in yeast cells expressing toxic levels of alpha-synuclein. These compounds will provide a complementary approach to deciphering the tangled mechanisms of toxicity and prot…	0	parkinson	alpha-synuclein	P37840	https://pubchem.ncbi.nlm.nih.gov/bioassay/652106	https://www.ebi.ac.uk/chembl/assay_report_card/CHEMBL2354282	nervous System
2676	qHTS Assay for Agonists of the Relaxin Receptor RXFP1	National Center for Advancing Translational Sciences (NCATS)	relaxin receptor 1 isoform 1	365410	1093	NIH Molecular Libraries Probe Production Centers Network [MLPCN] NCGC Assay Overview: The relaxin hormone is involved in the variety of biological functions in normal tissues and diseases. The role of relaxin is well-established in female reproduction and parturition, mammary gland and endometrial development, maintenance of myometrial quiescence during pregnancy. Relaxin signaling through its G …	0	cardiac, lung, inflammation, heart failure, sclerosis	relaxin, relaxin, g protein-coupled receptor (gpcr) rxfp1, relaxin(rhrlx)	Q9HBX9	https://pubchem.ncbi.nlm.nih.gov/bioassay/2676	https://www.ebi.ac.uk/chembl/assay_report_card/CHEMBL1613930	cardiovascular,pulmonary,immune system,nervous System	Membrane receptor
652025	qHTS of IL-2 Activators	National Center for Advancing Translational Sciences (NCATS)	interleukin-2 precursor	364943	238	The adaptive immune response against any infectious agent begins with the activation of an antigen specific T cell. This relatively rare and inert ("naive") T cell undergoes a massive proliferative expansion and differentiation process to generate sufficient number of potent pathogen-specific effector T cells. The effector T cells fight the infection by making cytokines and helping other cells to…	0	immune, infectious, cytokines, immunological, autoimmunity, bacterial, parasitic, immune	t cell, antigen receptors (tcrs), il-2	P04351	https://pubchem.ncbi.nlm.nih.gov/bioassay/652025		immune system,infection,bacteria,parasite
720504	qHTS for Inhibitors of PLK1-PDB (polo-like kinase 1 - polo-box domain): Primary Screen	National Center for Advancing Translational Sciences (NCATS)	serine/threonine-protein kinase PLK1	364721	10204	The polo-like kinase 1 (Plk1) is a member of a conserved subfamily of serine / threonine protein kinases that plays a pivotal roles in cell proliferation. It has a C-terminal non-catalytic region called the polo-box domain (PBD) that plays a crucial role in the subcellular localization of the Plk1. Recent publications also revealed that Plk1 is the major kinase required for the viability of activ…	0	cancer	polo-like kinase 1 (plk1), pbd, ras, p53, apoptotic, plk1	P53350	https://pubchem.ncbi.nlm.nih.gov/bioassay/720504	https://www.ebi.ac.uk/chembl/assay_report_card/CHEMBL3215278	cancer	Kinase
720542	qHTS for Inhibitors of AMA1-RON; Towards Development of Antimalarial Drug Lead: Primary Screen	National Center for Advancing Translational Sciences (NCATS)	apical membrane antigen 1, AMA1	364447	738	Plasmodium, the causative agent of malaria, is one of the world's deadliest parasitic diseases. Currently there is no vaccine available and there is widespread resistance to common anti-malarial drugs. This warrants novel, alternative approaches for developing improved therapy. During infection, one such essential interaction is between two parasite proteins, the apical membrane antigen1 (AMA1) t…	0	plasmodium, malaria, parasitic	apical membrane antigen1 (ama1), ama1, ron2, ron2	Q7KQK5	https://pubchem.ncbi.nlm.nih.gov/bioassay/720542	https://www.ebi.ac.uk/chembl/assay_report_card/CHEMBL3215181	parasite
651725	qHTS Assay for Inhibitors of the Six1/Eya2 Interaction	National Center for Advancing Translational Sciences (NCATS)	six1	364407	2028	The Six1 homeobox gene encodes a transcription factor that is crucial for the development of many organs but is down-regulated after organ development is complete. Its expression is low or undetectable in normal adult breast tissue but the gene is over-expressed in 50% of primary breast tumors and 90% of metastatic lesions. Our analysis of public microarray databases containing 535 breast cancer …	0	tumors, metastasis, tumor, cancer	six1	Q15475	https://pubchem.ncbi.nlm.nih.gov/bioassay/651725		cancer
651768	qHTS for Inhibitors of WRN Helicase	National Center for Advancing Translational Sciences (NCATS)	WRN	364325	1678	Inhibition of DNA repair is proposed as a strategy for combating cancer. Synthetic lethality is an approach that exploits preexisting DNA repair deficiencies in certain tumors to develop inhibitors of DNA repair pathways that compensate for the tumor-associated DNA repair deficiency. Because helicases play critical roles in the DNA damage response and in DNA repair, particularly in actively divid…	0	dna repair, cancer, tumors, dna damage		Q14191	https://pubchem.ncbi.nlm.nih.gov/bioassay/651768	https://www.ebi.ac.uk/chembl/assay_report_card/CHEMBL2114796	cancer	Enzyme (other)
504444	Nrf2 qHTS screen for inhibitors	National Center for Advancing Translational Sciences (NCATS)	nuclear factor erythroid 2-related factor 2 isoform 2	364195	7472	NIH Molecular Libraries Probe Production Network [MLPCN] Assay Overview: Nrf2 is a transcription factor that maintains cellular redox homoestasis and protects cells from xenobiotics [1,2]. Nrf2 binds to the antioxidant response element (ARE) to induce gene expression of a broad spectrum of genes that encode for antioxidants. Hence this Nrf2 pathway provides a first line of defense against stress …	0	cancers	nrf2, antioxidants	Q16236	https://pubchem.ncbi.nlm.nih.gov/bioassay/504444	https://www.ebi.ac.uk/chembl/assay_report_card/CHEMBL1738184	cancer	Transcription factor
743279	qHTS for Inhibitors of Inflammasome Signaling: IL-1-beta AlphaLISA Primary Screen	National Center for Advancing Translational Sciences (NCATS)	interleukin-1 beta proprotein	362359	17206	Inflammasomes are a set of intracellular multi-protein complexes that enable autocatalytic activation of inflammatory caspases and drive the innate immune response to counter harmful agents. Inflammasomes have been shown to contribute to the pathology of multiple autoinflammatory and autoimmune diseases, such as the Cryopryrin-Associated Periodic Syndrome (CAPS) and Chronic Obstructive Pulmonary …	0	immune, autoinflammatory, autoimmune, pulmonary	caps, il-1b, il-18, nlrp3	P01584	https://pubchem.ncbi.nlm.nih.gov/bioassay/743279		immune system,pulmonary
651644	qHTS Assay for Inhibitors of the HIV-1 protein Vpr	National Center for Advancing Translational Sciences (NCATS)	Vpr	362225	751	Human immunodeficiency virus type 1 (HIV-1), the causative agent of AIDS, contains a protein called viral protein R (Vpr) that plays an important role in the viral life cycle and the pathogenesis of HIV-1. Vpr plays multiple roles during the viral life cycle and displays several distinct activities in host cells. These Vpr specific activities include cytoplasmic-nuclear shuttling, induction of ce…	0	hiv, aids, immune	viral protein r (vpr)	A0A288CFT1	https://pubchem.ncbi.nlm.nih.gov/bioassay/651644	https://www.ebi.ac.uk/chembl/assay_report_card/CHEMBL2114836	virus,immune system
651550	HTS Assay for Inhibitors of Akt Phophorylation: Primary Screen	National Center for Advancing Translational Sciences (NCATS)	RAC-alpha serine/threonine-protein kinase	356856	1139	The serine/threonine protein kinase Akt (protein kinase B) regulates various cellular processes, including cell survival, growth, proliferation, migration and differentiation. It has been well established that Akt is activated through two essential steps involving membrane translocation and phosphorylation. Cytosolic Akt is recruited to the plasma membrane via the interaction between the PH domai…	0	cancer	akt, pip3, phosphoinositide-3 kinase (pi3k), mtorc2	P31749	https://pubchem.ncbi.nlm.nih.gov/bioassay/651550		cancer	Kinase
1259400	qHTS Assay for Antagonists of the Relaxin Receptor RXFP1	National Center for Advancing Translational Sciences (NCATS)	Relaxin receptor 1	352386	2064	The relaxin hormone is involved in the variety of biological functions in normal tissues and diseases. The role of relaxin is well-established in female reproduction and parturition, mammary gland and endometrial development, maintenance of myometrial quiescence during pregnancy. Relaxin signaling through its G protein-coupled receptor (GPCR) RXFP1 results in ECM remodeling through regulation of …	0	heart failure	relaxin, gpcr, rxfp1, cardiac, lung fibrosis, inflammation, rhrlx, rxfp1	Q9HBX9	https://pubchem.ncbi.nlm.nih.gov/bioassay/1259400		cardiovascular	Membrane receptor
720551	qHTS for Inhibitors of KCHN2 3.1: Wildtype qHTS	National Center for Advancing Translational Sciences (NCATS)	potassium voltage-gated channel subfamily H member 2 isoform a, partial	343909	1267	The recently identified KCNH2 3.1 potassium channel, a brain selective isoform of the KCNH2 (hERG1) potassium channel, has been shown to be increased in the brains of patients with schizophrenia, a genetic risk factor for the emergence of schizophrenia, and to affect neuronal cell activity and brain physiology. Many antipsychotic drugs that inhibit the neurotransmitter dopamine also bind to hERG1…	0	schizophrenia, neuronal	kcnh2 3.1 potassium channel, herg1	G0ZL81	https://pubchem.ncbi.nlm.nih.gov/bioassay/720551	https://www.ebi.ac.uk/chembl/assay_report_card/CHEMBL3214968	nervous System
720553	qHTS for Inhibitors of KCHN2 3.1: Mutant qHTS	National Center for Advancing Translational Sciences (NCATS)	potassium voltage-gated channel subfamily H member 2 isoform a, partial	342311	3260	The recently identified KCNH2 3.1 potassium channel, a brain selective isoform of the KCNH2 (hERG1) potassium channel, has been shown to be increased in the brains of patients with schizophrenia, a genetic risk factor for the emergence of schizophrenia, and to affect neuronal cell activity and brain physiology. Many antipsychotic drugs that inhibit the neurotransmitter dopamine also bind to hERG1…	0	schizophrenia, neuronal	kcnh2 3.1 potassium channel, herg1	G0ZL81	https://pubchem.ncbi.nlm.nih.gov/bioassay/720553	https://www.ebi.ac.uk/chembl/assay_report_card/CHEMBL3215212	nervous System
651965	qHTS Assay for Activators of ClpP	National Center for Advancing Translational Sciences (NCATS)	ClpP	342035	6441	The Clp protease proteolytic subunit (ClpP) is the core unit of the Clp complex belonging to the peptidase family S14 that hydrolyzes protein into small peptides in the presence of ATP and magnesium. It is ubiquitously expressed and is the major protease in bacteria. Studies showed that ClpP is a target for a novel class of acyldepsipeptides (ADEP) in bacteria that are resistant to current antibi…	0	bacteria, antibiotic, antimicrobials	clpprotease proteolytic, clpp, acyldepsipeptides(adep)	P80244	https://pubchem.ncbi.nlm.nih.gov/bioassay/651965	https://www.ebi.ac.uk/chembl/assay_report_card/CHEMBL2114713	bacteria	Protease
540263	qHTS Assay for Inhibitors of Rango (Ran-regulated importin-beta cargo) - Importin beta complex formation	National Center for Advancing Translational Sciences (NCATS)	importin subunit beta-1 isoform 1; ... Total	340951	105	NIH Molecular Libraries Probe Production Centers Network [MLPCN] NCGC Assay Overview: The small GTPase Ran regulates transport of macromolecules between the nucleus and the cytoplasm (nuclear transport) and has important functions in mitotic spindle assembly, nuclear envelope (NE) formation and nuclear pore complex (NPC) assembly [1]. RanGTP gradient is thought to promote spindle assembly by prov…	0	cancer	nuclear pore complex (npc), rangtp, aurora kinase	O95149,Q14974	https://pubchem.ncbi.nlm.nih.gov/bioassay/540263	https://www.ebi.ac.uk/chembl/assay_report_card/CHEMBL1794359	cancer
485314	qHTS Assay for Inhibitors of DNA Polymerase Beta	National Center for Advancing Translational Sciences (NCATS)	DNA polymerase beta	337903	4522	The base excision repair system in human cells is a target for therapeutic modulation of the response to irradiation treatment and DNA-damaging drugs. A key enzyme in this system is the bi-functional DNA polymerase known as DNA polymerase Beta (Pol Beta). The following is a homogeneous kinetic assay to study the primer extension and strand-displacement reaction catalyzed by pol beta.	0	dnadamaging		P06746	https://pubchem.ncbi.nlm.nih.gov/bioassay/485314	https://www.ebi.ac.uk/chembl/assay_report_card/CHEMBL1614079	cancer	Enzyme (other)
651724	qHTS Assay for Inhibitors of the CtBP/E1A Interaction	National Center for Advancing Translational Sciences (NCATS)	CtBP interacting protein CtIP	335532	1654	Carboxyl-terminal binding protein (CtBP) is a co-repressor for many transcription factors. CtBP was initially recognized as an adenoviral E1A-binding protein and its over-activation, in combination with mutated Ras, leads to tumorigenesis and metastasis, suggesting CtBP plays a critical role in oncogenesis. Our studies have shown that CtBP is overexpressed in multiple human cancers, including lun…	0	tumorigenesis, metastasis, oncogenesis, cancers, lung cancer	carboxyl-terminal binding protein (ctbp), p53	Q99708	https://pubchem.ncbi.nlm.nih.gov/bioassay/651724		cancer	Hydrolase
488837	qHTS Assay for Inhibitors of the Phosphatase Activity of Eya2	National Center for Advancing Translational Sciences (NCATS)	eyes absent homolog 2 isoform a	332387	21	The Eya family of proteins are essential co-activators of the Six1 transcription factor. Six1 is a developmental gene that is abnormally re-expressed in a large percentage of breast cancers. This over-expression plays a causal role in the initiation and metastatic development of breast cancers. The Eya family of proteins was also found to contain a unique HAD phosphatase domain with protein tyros…	0	cancers, tumorigenesis, dna damage	eya, six1 transcription factor, six1	O00167	https://pubchem.ncbi.nlm.nih.gov/bioassay/488837	https://www.ebi.ac.uk/chembl/assay_report_card/CHEMBL1614315	cancer	Enzyme (other)
485353	qHTS of Yeast-based Assay for SARS-CoV PLP	National Center for Advancing Translational Sciences (NCATS)	ORF1ab polyprotein	329045	609	PLP is a viral protease from SARS-CoV that is important in virus maturation. We have developed an assay for high-throughput chemical screens for inhibitors of the SARS-coronavirus (SARS-CoV) protein PLP. The basic format of the assays involves expression of the viral proteins in budding yeast S. cerevisiae. We showed previously that expression of PLP in yeast causes a pronounced slow-growth pheno…	0	sars, cov, virus	plp	P0C6X7	https://pubchem.ncbi.nlm.nih.gov/bioassay/485353		virus	Enzyme (other)
540303	qHTS for Inhibitors of Cell Surface uPA Generation	National Center for Advancing Translational Sciences (NCATS)	plasminogen precursor; ... Total	325463	1021	The overall objective of this project is to perform a quantitative high throughput screen (qHTS) to identify novel compounds that inhibit the generation of cell surface urokinase activity. The urokinase plasminogen activator (uPA) is one of the two primary endogenous systems that mediate plasminogen activation into plasmin. Members of this system, including uPA and its receptor (uPAR), are overex…	0	malignant, tumors, metastasis, cancer	urokinase plasminogen activator (upa)	P06869,P20918,P35456	https://pubchem.ncbi.nlm.nih.gov/bioassay/540303	https://www.ebi.ac.uk/chembl/assay_report_card/CHEMBL1794512	cancer	Protease,Protease,Membrane receptor
485298	qHTS Assay for Small Molecule Inhibitors of Mitochondrial Division or Activators of Mitochondrial Fusion	National Center for Advancing Translational Sciences (NCATS)		322909	739	NIH Molecular Libraries Probe Production centers Network [MLPCN] NCGC Assay Overview: The budding yeast S. cerevisiae is a powerful system to study mitochondrial fusion. Unlike other organisms, yeast cells without functional mitochondrial DNA (mtDNA) can be propagated and studied as long as they maintain a mitochondrial compartment and are provided with a fermentable carbon source. When mitochond…	0	chemotherapeutics, apoptosis	mitochondrial dna (mtdna), mitochondrial fusion proteins		https://pubchem.ncbi.nlm.nih.gov/bioassay/485298	https://www.ebi.ac.uk/chembl/assay_report_card/CHEMBL1614414	cancer
504706	qHTS assay for re-activators of p53 using a Luc reporter	National Center for Advancing Translational Sciences (NCATS)	P53	321595	201	The p53 tumor suppressor plays a key role in suppression of tumorigenesis and in human carcinogenesis. It is frequently found inactivated in human cancers, mainly by point mutation. These point mutations are found in a wide variety of human cancers and a majority of them affect the DNA binding domain of the protein. The point mutations either alter native p53 conformation or abolish DNA contact. …	0	tumorigenesis, carcinogenesis, cancers	p53	P04637	https://pubchem.ncbi.nlm.nih.gov/bioassay/504706	https://www.ebi.ac.uk/chembl/assay_report_card/CHEMBL1738132	cancer	Transcription factor
485313	qHTS Assay for NPC1 Promoter Activators	National Center for Advancing Translational Sciences (NCATS)	NPC intracellular cholesterol transporter 1 precursor	321376	7586	NIH Molecular Libraries Probe Production centers Network [MLPCN] NCGC Assay Overview: Niemann Pick Type C (NPC) is a rare neurodegenerative lipidosis that is characterized by lipid storage in the endosomal/lysosomal system. Treatment modalities for this devastating disease are currently non-existent due to the severe obstacles associated with accessing the central nervous system with proteins or …	0	niemann pick type c, npc, neurodegenerative, central nervous system	npc, npc1 proteins, npc1	O15118	https://pubchem.ncbi.nlm.nih.gov/bioassay/485313	https://www.ebi.ac.uk/chembl/assay_report_card/CHEMBL1614342	metabolic disorders,nervous System	Transporter
485297	qHTS Assay for Rab9 Promoter Activators	National Center for Advancing Translational Sciences (NCATS)	ras-related protein Rab-9A	321297	9143	NIH Molecular Libraries Probe Production centers Network [MLPCN] NCGC Assay Overview: Niemann Pick Type C (NPC) is a rare neurodegenerative lipidosis that is characterized by lipid storage in the endosomal/lysosomal system. Treatment modalities for this devastating disease are currently non-existent due to the severe obstacles associated with accessing the central nervous system with proteins or …	0	niemann pick type c, npc, neurodegenerative, central nervous system	npc, npc1 proteins, npc1	P51151	https://pubchem.ncbi.nlm.nih.gov/bioassay/485297	https://www.ebi.ac.uk/chembl/assay_report_card/CHEMBL1613838	metabolic disorders,nervous System	Hydrolase
2551	qHTS for inhibitors of ROR gamma transcriptional activity	National Center for Advancing Translational Sciences (NCATS)	nuclear receptor ROR-gamma isoform 1	309031	16824	NIH Molecular Libraries Probe Production Network [MLPCN] Assay Overview: The retinoic acid-related orphan receptor (ROR) gamma is a transcription factor that has a central role in the differentiation of Th17 cells, a subset of T helper cells that secrete the inflammatory cytokines IL-17, IL-17F, and IL-22. Th17 cells have been implicated in graft versus host disease, autoimmune disease and asthma…	0	inflammatory, autoimmune, asthma	retinoic acid-related orphan receptor (ror) gamma, tgf-beta, il-6, il-21, gal4, gal4-ror gamma fusion	P51450	https://pubchem.ncbi.nlm.nih.gov/bioassay/2551	https://www.ebi.ac.uk/chembl/assay_report_card/CHEMBL1614087	immune system	Nuclear receptor
2546	VP16 counterscreen qHTS for inhibitors of ROR gamma transcriptional activity	National Center for Advancing Translational Sciences (NCATS)	nuclear receptor ROR-gamma isoform 1	307648	10662	NIH Molecular Libraries Probe Production Network [MLPCN] Assay Overview: The retinoic acid-related orphan receptor (ROR) gamma is a transcription factor that has a central role in the differentiation of Th17 cells, a subset of T helper cells that secrete the inflammatory cytokines IL-17, IL-17F, and IL-22. Th17 cells have been implicated in graft versus host disease, autoimmune disease and asthma…	0	inflammatory, autoimmune, asthma	retinoic acid-related orphan receptor (ror) gamma, tgf-beta, il-6, il-21, gal4, gal4-ror gamma fusion	P51450	https://pubchem.ncbi.nlm.nih.gov/bioassay/2546	https://www.ebi.ac.uk/chembl/assay_report_card/CHEMBL1614441	immune system	Nuclear receptor
540276	qHTS for inhibitors of binding or entry into cells for Marburg Virus	National Center for Advancing Translational Sciences (NCATS)	gene 4 small orf - Marburg virus	301745	5375	Marburg virus is a filovirus that is originated in Central and East Africa and can cause Marburg hemorrhagic fever in humans. Marburg virus is in the same taxonomic family as Ebola virus. Marburg virus is enveloped, nonsegmented, and contains a negative-sense RNA strand. To identify inhibitors of Marburg virus entry into cells, a pseudotype virus system was used where the nonpathogenic vesicular …	0	marburg virus, ebola	marburg virus envelop glycoproteins		https://pubchem.ncbi.nlm.nih.gov/bioassay/540276	https://www.ebi.ac.uk/chembl/assay_report_card/CHEMBL1794375	virus
540256	qHTS for Inhibitors of binding or entry into cells for Lassa Virus	National Center for Advancing Translational Sciences (NCATS)		300904	3699	Lassa virus is an arenavirus that is endemic in West Africa and can cause severe hemorrhagic fever in humans. Lassa virus is composed of a nucleocapsid core surrounded by a lipid bilayer containing glycoproteins that mediate host cell binding. To identify inhibitors of Lassa virus entry into cells, a pseudotype virus system was used where the nonpathogenic vesicular stomatitis virus (VSV) contain…	0	virus, arenavirus			https://pubchem.ncbi.nlm.nih.gov/bioassay/540256	https://www.ebi.ac.uk/chembl/assay_report_card/CHEMBL1794308	virus
2662	qHTS Fluorescence Polarization Assay for Inhibitors of MLL CXXC domain - DNA interaction	National Center for Advancing Translational Sciences (NCATS)	histone-lysine N-methyltransferase 2A isoform 2 precursor	294978	110	NIH Molecular Libraries Probe Production centers Network [MLPCN] NCGC Assay Overview: The MLL (Mixed Lineage Luekemia) gene is involved in chromosomal translocation that results in either acute lymphoid leukemia (ALL) or acute myeloid leukemia (AML). Chromasomal translocation of MLL gene is responsible for the fusion of N-terminal MLL to more than 60 different partner genes in frame. Many of the …	0	acute lymphoid, leukemia, all, acute myeloid, leukemia, aml, leukemias	mll gene, unmethylated cpg	Q03164	https://pubchem.ncbi.nlm.nih.gov/bioassay/2662	https://www.ebi.ac.uk/chembl/assay_report_card/CHEMBL1614410	cancer	Epigenetic regulator
2315	A qHTS for Small Molecule Inhibitors of Shiga Toxin	National Center for Advancing Translational Sciences (NCATS)	shiga toxin 1 B subunit; ... Total	293642	26913	Shiga toxin (Stx) is released by certain strains of E. coli and is associated with food-borne gastroenteritis. In some patients, especially children, the toxin enters the bloodstream and causes hemolytic uremic syndrome, a condition that results in kidney, heart, and occasionally brain injury. The pathogenic effects of Stx arise by the toxin entering cells and inhibiting protein synthesis. To ide…	0	e coli, gastroenteritis, hemolytic uremic syndrome, heart, brain	shiga toxin (stx), pad-luc	Q7WZI8,Q7DH26	https://pubchem.ncbi.nlm.nih.gov/bioassay/2315		bacteria,immune system,infection,cardiovascular,metabolic disorders,nervous System	Hydrolase
2675	qHTS Assay for Inhibitors of MBNL1-poly(CUG) RNA binding	National Center for Advancing Translational Sciences (NCATS)	muscleblind-like protein 1 isoform 1	279988	100	NIH Molecular Libraries Probe Production Centers Network [MLPCN] NCGC Assay Overview: Expanded CTG repeats in the 3' untranslated region of the DM protein kinase (DMPK) gene causes type I myotonic dystrophy (DM1). DM1 is a multi-systemic disease with a prevalence of 1/7000. Clinical features include myotonia, progressive muscle weakness and wasting, cardiac arrhythmia, insulin resistance, hyperso…	0	cardiac, insulin resistance	dm protein kinase (dmpk)	Q9NR56	https://pubchem.ncbi.nlm.nih.gov/bioassay/2675	https://www.ebi.ac.uk/chembl/assay_report_card/CHEMBL1614166	cardiovascular,diabetes,immune system
2326	qHTS Assay for Inhibitors of Influenza NS1 Protein Function	National Center for Advancing Translational Sciences (NCATS)	nonstructural protein 1	270314	1073	Influenza is a world-wide public health problem and emerging forms of the virus have the potential to cause a pandemic of equal or greater magnitude to the outbreaks recorded in 1918, 1957 or 1968. Vaccine development is proceeding and there also exist two classes of anti-influenza compounds. However these therapeutic modalities are neither fully effective nor widely enough available to fulfill g…	0	influenza, virus, immune	ns1	Q20MH3	https://pubchem.ncbi.nlm.nih.gov/bioassay/2326	https://www.ebi.ac.uk/chembl/assay_report_card/CHEMBL1614236	virus,immune system
2549	qHTS Assay for Inhibitors of RecQ-Like Dna Helicase 1 (RECQ1)	National Center for Advancing Translational Sciences (NCATS)	Chain A, ATP-DEPENDENT DNA HELICASE Q1	239513	1298	Survival of cells and the faithful propagation of the genome depend on elaborate mechanisms of detecting and repairing DNA damage. Treatment of advanced cancer relies on radiation therapy or chemotherapy, which kill cancer cells by causing extensive DNA damage. It is often found, that cancer cells develop resistance to therapy through enhanced activity of DNA repair functions; this has led to an …	0	cancer, chemotherapy, dna damage	recq1, recq1	P46063	https://pubchem.ncbi.nlm.nih.gov/bioassay/2549	https://www.ebi.ac.uk/chembl/assay_report_card/CHEMBL1613829	cancer	Enzyme (other)
880	qHTS Assay for Inhibitors of RGS12 GoLoco Motif Activity (Red Fluorophore)	National Center for Advancing Translational Sciences (NCATS)	RGS12; ... Total	234161	1029	Assay Submitter: Siderovski, David P, University of North Carolina at Chapel Hill Screening Center PI: Austin, C.P. NIH Grant: NS053754-01 G-protein-coupled receptors (GPCRs) are major targets for drug discovery. The regulator of G-protein signaling (RGS)-protein family has important roles in GPCR signal transduction. RGS proteins contain a conserved RGS-box, which is often accompanied by other s…	0	central nervous system	g-protein-coupled receptors (gpcrs), g-protein signaling (rgs)-protein	O14924,P63096	https://pubchem.ncbi.nlm.nih.gov/bioassay/880		nervous System	Enzyme (other)
2147	qHTS Assay for Inhibitors of Human Jumonji Domain Containing 2E (JMJD2E)	National Center for Advancing Translational Sciences (NCATS)	Chain A, 2-oxoglutarate Oxygenase	229423	3597	Screening Center PI: Austin, C.P. The fine interplay among methylation states of several lysine residues on the tails of histone proteins is a major determinant of the transcriptional state of the associated DNA coding regions and is commonly referred to as the histone code. Histone lysine demethylases catalyze the removal of methyl groups from methylated lysine sidechains on histones H3 and H4, …	0	epigenetic	methylation, histone lysine demethylases, methyltransferases, jmjd2e, fe(ii), histone h3, nad+	B2RXH2	https://pubchem.ncbi.nlm.nih.gov/bioassay/2147	https://www.ebi.ac.uk/chembl/assay_report_card/CHEMBL1613914	epigenetics_genetics	Epigenetic regulator
485360	qHTS Assay for the Inhibitors of L3MBTL1	National Center for Advancing Translational Sciences (NCATS)	lethal(3)malignant brain tumor-like protein 1 isoform I	225505	1495	The histone code is comprised of many post-translational modifications that occur mainly in histone tail peptides. The identity and location of these marks are read by a variety of histone binding proteins that are emerging as important regulators of cellular differentiation and development and are increasingly being implicated in numerous disease states. Small molecule probes that disrupt the in…	0	malignant brain tumor, mbt	histone, methylation	Q9Y468	https://pubchem.ncbi.nlm.nih.gov/bioassay/485360	https://www.ebi.ac.uk/chembl/assay_report_card/CHEMBL1614280	cancer	Epigenetic regulator
1458	qHTS Assay for Enhancers of SMN2 Splice Variant Expression	National Center for Advancing Translational Sciences (NCATS)	survival motor neuron protein isoform d	211511	5854	NIH Molecular Libraries Probe Production centers Network [MLPCN] NCGC Assay Overview: Spinal muscular atrophy (SMA) is caused by insufficient levels of the survival motor neuron protein SMN. The SMN locus on chromosome 5q13 contains two inverted copies of SMN called SMN1 and SMN2 which are 99% identical at the amino acid level. SMN1 is a fully functional protein and SMN2 skips exon 7 90% of the t…	0	spinal muscular atrophy, sma, neuron	smn, smn1	Q16637	https://pubchem.ncbi.nlm.nih.gov/bioassay/1458	https://www.ebi.ac.uk/chembl/assay_report_card/CHEMBL1613842	nervous System	Epigenetic regulator
1487	qHTS Assay for Modulators of Lamin A Splicing	National Center for Advancing Translational Sciences (NCATS)	lamin isoform A-delta10	198098	27	NCGC Assay Overview: Hutchinson-Gilford Progeria Syndrome (HGPS) is a pediatric premature aging disease caused by a spontaneous mutation in the lamin A/C (LMNA) gene. The mutation activates a cryptic splice site in the LMNA pre-mRNA which results in production of a pre-lamin A protein that cannot be processed properly. The mutant protein accumulates in the nucleus and negatively affects numerous …	0	hutchinsongilford progeria syndrome, hgps, aging	lamina/c (lmna) gene	P02545	https://pubchem.ncbi.nlm.nih.gov/bioassay/1487	https://www.ebi.ac.uk/chembl/assay_report_card/CHEMBL1614544	nervous System,aging
445	IkB Signaling	National Center for Advancing Translational Sciences (NCATS)	NF-kappa-B inhibitor alpha	112066	40	NIH Molecular Libraries Screening Centers Network [MLSCN] NCGC Assay Overview: Nuclear factor kappa-B (NF-kappa-B) plays an important role in normal B cell development and survival. Diffuse large B cell lymphoma (DLBCL) is the most commonly observed type of non-Hodgkin's lymphoma. Gene expression analysis has identified an activated B cell-like subtype of DLBCL (ABC-DLBCL) which expresses known N…	0	diffuse large b cell lymphoma, dlbcl, nonhodgkins lymphoma	nuclear factor kappa-b (nf-kappa-b), -kappa-b kinase (ikk)	P25963	https://pubchem.ncbi.nlm.nih.gov/bioassay/445		cancer
1259318	uHTS identification of small molecule modulators of Rev-erb Alpha.	Burnham Center for Chemical Genomics		372399	2957	Grant #1 R01 DK101520 This assay is a primary screen single point assay to identify modulator of Rev-erb Alpha. Rev-Erbalpha is a member of the nuclear receptor (NR) superfamily. The Rev-Erbs regulate gene programs related to fat oxidation, cholesterol metabolism, glycolysis and triglyceride synthesis. These receptors also control the expression of circadian core clock components in peripheral ti…	0	fat, cholesterol, bloodbrain barrier, obesity, diabetes, hyperlipidemia	rev-erbalpha, nuclear receptor (nr), rev-erbs		https://pubchem.ncbi.nlm.nih.gov/bioassay/1259318		obesity,cardiovascular,nervous System,diabetes,immune system
602429	uHTS identification of SUMO1-mediated protein-protein interactions	Burnham Center for Chemical Genomics	SUMO-1	364168	1206	There are no published patents or studies specifically describing small molecule inhibitors of proteinprotein interactions mediated by the Small Ubiquitin-like Modifications (SUMO). Given this gap, our rationale in developing a HTS assay is based on a need for discovering small molecule probes that can specifically act as "chemical modulators" of SUMO-mediated signaling and cellular functions. An…	0	cancer, dna damaging	proteinproteininteractions, ubiquitin-like modifications (sumo)	P63165	https://pubchem.ncbi.nlm.nih.gov/bioassay/602429		cancer
624304	uHTS identification of SKN-1 Inhibitors in a fluoresence assay	Burnham Center for Chemical Genomics	Protein skinhead-1	364168	1795	Nematodes parasitize ~1/3 of humans world-wide. Helminth targeting drugs, or anthelmintics, have been used to control parasitic nematodes for decades and many species are evolving multidrug resistance. Indiverse organisms, multidrug resistance is mediated by increased expression and activity of enzymes that detoxify xenobiotics. Pharmacological compounds that target xenobiotic detoxification path…	0	helminth, anthelmintics, parasitic	skn-1	P34707	https://pubchem.ncbi.nlm.nih.gov/bioassay/624304		parasite
624352	uHTS identification of HIF-2a Inhibitors in a luminesence assay	Burnham Center for Chemical Genomics	endothelial PAS domain-containing protein 1	364168	2626	Most solid tumors and their metastases experience regions of hypoxia, which promotes both tumor progression and resistance to therapy. Critical mediators of the hypoxic response are the hypoxia-inducible factors HIF-1alpha and HIF-2alpha. HIF-1alpha and HIF-2alpha are non-redundant and regulate both overlapping and unique downstream target genes. HIF-1alpha has been associated with poor patient s…	0	hypoxia, tumor, cancer, carcinoma	hif-1alpha, c-myc, egfr, k-ras, hif-1alpha, hif-2alpha	Q99814	https://pubchem.ncbi.nlm.nih.gov/bioassay/624352		cardiovascular,nervous System,cancer	Transcription factor
651699	uHTS identification of inhibitors of cullin neddylation in a TR-FRET assay	Burnham Center for Chemical Genomics	NEDD8-activating enzyme E1 regulatory subunit isoform a; ... Total	364168	2123	Cullin-RING ubiquitin ligases (CRLs) are responsible for ~20% of all intracellular protein degradation by the proteasome. This critical role in maintaining protein homeostasis is emphasized by links between CRLs and diseases such as cancer and neurodegenerative disorders, inflammation, host-pathogen interactions, and the immune response. The activation of CRLs by covalent modification with the ub…	0	cancer, neurodegenerative disorders, inflammation	cullin-ring ubiquitin ligases (crls), ubc12	P61081,Q13564	https://pubchem.ncbi.nlm.nih.gov/bioassay/651699		cancer,nervous System,immune system	Transferase
651647	uHTS identification of inhibitors of MT1-MMP activation in a fluoresence assay	Burnham Center for Chemical Genomics	matrix metalloproteinase-14 preproprotein	361826	222	Twenty four individual MMPs are encoded by the human genome (1). MT1-MMP (aka MMP-14) is distinguished from soluble MMPs by a transmembrane domain and a cytoplasmic tail (2). MT1-MMP expression is associated with a variety of pathophysiological conditions and especially so with tumor growth, cancer cell invasion and metastasis (3-6). MT1-MMP accumulates predominantly at the leading and trailing e…	0	tumor, cancer, metastasis	mmps, mt1-mmp	P50281	https://pubchem.ncbi.nlm.nih.gov/bioassay/651647		cancer	Protease
1347056	Inhibitor identification of TROY dependent signaling using uHTS single point assay	Burnham Center for Chemical Genomics		360980	3555	Grant #1 R01 NS092955 This assay is a primary screen single point assay to identify inhibitors of TROY dependent signaling. TROY (TNFRSF19, TAJ), a member of the TNFR super-family, is a type I cell surface receptor whose expression increases with GBM tumor grade and inversely correlates with overall patient survival. TROY is expressed in multiple cell lineages during embryogenesis, but its expres…	0	tumor, cancer	troy		https://pubchem.ncbi.nlm.nih.gov/bioassay/1347056		cancer
588405	HTS Assay for Peg3 Promoter Inhibitors	Burnham Center for Chemical Genomics	protein phosphatase 1 regulatory subunit 15A	359521	6155	Cancer is a progressive disease culminating in the acquisition of metastatic potential by a subset of evolving tumor cells. Although extensively investigated, the precise molecular events underlying tumor development and cancer progression remain unclear. Progression elevated gene-3 (PEG-3), originally identified in rodents, displays elevated expression as cancers become more aggressive. The mini…	0	cancer, oncogenes	progression elevated gene-3 (peg-3), ap-1, pea-3	Q6IN02	https://pubchem.ncbi.nlm.nih.gov/bioassay/588405		cancer
588493	uHTS identification of inhibitors of Rpn11 in a Fluorescent Polarization assay	Burnham Center for Chemical Genomics	PSMD14 protein	359521	2136	Protein modification by the attachment of ubiquitin to cellular proteins is a key mechanism in regulating many cellular and physiological processes. Ubiquitin is covalently attached via an enzymatic cascade to target proteins through an isopeptide bond between the C-terminus of ubiquitin and a lysine residue of the acceptor substrate [1]. Assembly of a chain of >=4 ubiquitins linked together via …	0	tumors	ubiquitin	Q96DE8	https://pubchem.ncbi.nlm.nih.gov/bioassay/588493		cancer
1259313	uHTS identification of small molecule modulators of NR3A	Burnham Center for Chemical Genomics		340002	8485	Activity of N-methyl-D-aspartate subtype of glutamate receptor (NMDAR) is essential for normal central nervous system (CNS) function. However, excessive activation of NMDAR mediates, at least in part, neuronal or synaptic damage in many neurological disorders, including hypoxic-ischemic brain injury and in Down syndrome. The dual role of NMDARs in normal and abnormal CNS function imposes importan…	0	central nervous system, cns, neurological disorders, down syndrome	n-methyl-d-aspartate subtype of glutamate receptor (nmdar), nmdar, ligand-binding domain (lbd)		https://pubchem.ncbi.nlm.nih.gov/bioassay/1259313		nervous System,epigenetics_genetics
489030	uHTS Fluorescent assay for identification of inhibitors of Apaf-1	Burnham Center for Chemical Genomics	Apoptotic peptidase activating factor 1	331760	2355	Apoptosis is a major form of programmed cell death that multicellular organisms utilize to maintain tissue homeostasis and to eliminate unwanted or damaged cells. It plays a critical role in development, immune responses and many other physiological events. In mammals, the mitochondrial cytochrome c-mediated apoptotic pathway is initiated by cytochrome c release from mitochondria. Deregulation of…	0	apoptosis, cancer, immune disorders, neurodegenerative diseases	apaf-1, caspase-9, caspase-3	O14727	https://pubchem.ncbi.nlm.nih.gov/bioassay/489030		cancer,immune system,nervous System
489031	uHTS Fluorescent assay for identification of activators of Apaf-1	Burnham Center for Chemical Genomics	Apoptotic peptidase activating factor 1	331760	1041	Apoptosis is a major form of programmed cell death that multicellular organisms utilize to maintain tissue homeostasis and to eliminate unwanted or damaged cells. It plays a critical role in development, immune responses and many other physiological events. In mammals, the mitochondrial cytochrome c-mediated apoptotic pathway is initiated by cytochrome c release from mitochondria. Deregulation of…	0	apoptosis, cancer, immune disorders, neurodegenerative diseases	apaf-1, caspase-9, caspase-3	O14727	https://pubchem.ncbi.nlm.nih.gov/bioassay/489031		cancer,immune system,nervous System
485273	uHTS identification of UBC13 Polyubiquitin Inhibitors via a TR-FRET Assay	Burnham Center for Chemical Genomics	ubiquitin-conjugating enzyme E2 N	330481	1540	Tumor Necrosis Factor Receptor-Associated Factors (TRAFs) are a family of adapter proteins that bind an unusual ubiquitin-conjugating enzyme, Ubc13, which produces polyubiquitin chains linked at lysine 63 of ubiquitin. These lysine 63-linked ubiquitin polymers trigger changes in protein activity. Ubiquitination by Ubc13 of TRAFs and the various protein kinases to which TRAFs bind is recognized as…	0	immune, autoimmune, inflammatory, infectious	tumor necrosis factor receptor-associated factors (trafs), ubc13	P61088	https://pubchem.ncbi.nlm.nih.gov/bioassay/485273		immune system,infection	Transferase
2071	Colorimetric Assay for Inhibitors for NALP1	Burnham Center for Chemical Genomics	NACHT, LRR and PYD domains-containing protein 1 isoform 1	280148	1717	NLR family proteins are an important component of the innate immune system of vertebrates. These proteins possess a nucleotide-binding oligomerization domain, called NACHT, in combination with variable numbers of Leucine-Rich Repeat (LRR) domains that bind molecules produced by pathogens and probably also products of tissue injury. Among the effector mechanisms of NLR family proteins is activatio…	0	immune, inflammatory	leucine-rich repeat (lrr), caspase-1, nlrp1 (nalp1), caspase-1	Q9C000	https://pubchem.ncbi.nlm.nih.gov/bioassay/2071		immune system
485	Primary HTS Assay for S1P3 Antagonists	The Scripps Research Institute Molecular Screening Center	sphingosine 1-phosphate receptor 3	169238	462	Description: The biology of S1P receptor subtypes Sphingosine 1-phosphate (S1P) influences heart rate [1, 2], coronary artery caliber, endothelial integrity, lung epithelial integrity [3] and lymphocyte recirculation [1, 4-6] through five related high affinity G-protein coupled receptors [7]. Inhibition of lymphocyte recirculation by nonselective S1P receptor agonists produces clinical immunosupp…	0	heart, coronary	sphingosine 1-phosphate (s1p), s1p3	Q99500	https://pubchem.ncbi.nlm.nih.gov/bioassay/485		cardiovascular	Membrane receptor
1259388	qHTS assay to identify small molecule HDAC inhibitors: Summary	Tox21	histone deacetylase 9 isoform 3	9667	421	Histone deacetylases (HDACs) are a group of epigenetic enzymes that regulate gene expression by histone deacetylation. HDACs are capable of introducing epigenetic modifications and such aberrations contribute to the onset and progression of several human diseases, thus making HDACs a popular therapeutic target. For identifying endogenous class I/II HDAC inhibitors a homogenous, luminogenic HDAC I…	0	cytotoxicity	histone deacetylases (hdacs), deacetylation	Q9UKV0	https://pubchem.ncbi.nlm.nih.gov/bioassay/1259388		toxicity	Epigenetic regulator
588692	Luciferase Reporter Cell Based HTS to identify inhibitors of N-linked Glycosylation Measured in Cell-Based System Using Plate Reader - 2146-01_Inhibitor_SinglePoint_HTS_Activity_Set2	Broad Institute		358303	830	Keywords: N-Linked Glycosylation, luciferase reporter, reporter gene assay, luciferin, luminescence, receptor tyrosine kinases Assay Overview: N-linked glycosylation is a highly regulated, site-specific protein modification important for the stability and folding of transmembrane proteins. Formation of mature carbohydrate structures requires at least twenty different enzymes and a membrane. Altho…	1	cancer	rtks, anti-apoptotic, nlg		https://pubchem.ncbi.nlm.nih.gov/bioassay/588692		cancer
720706	HTS for Bacterial rRNA inhibitors Measured in Microorganism-Based System Using Plate Reader - 7056-01_Inhibitor_SinglePoint_HTS_Activity	Broad Institute		351244	5501	Keywords: rRNA, antibiotics, protein synthesis inhibitor, 23S ribosome, resistance Biological Relevance: Successful treatment of bacterial infections has become increasingly difficult due to the rapid emergence of drug resistant strains. The human and economic cost of antibiotic resistance is enormous. Despite the urgent need to develop new antibiotics, only four classes have been launched since …	1	antibiotics, methicillinresistant s aureus, mrsa	rrna, ptc		https://pubchem.ncbi.nlm.nih.gov/bioassay/720706		bacteria
602393	Screen for inhibitors of the SWI/SNF chromatin remodeling complex (esBAF) in mouse embryonic stem cells with Luciferase reporter assay Measured in Cell-Based System Using Plate Reader - 2141-01_Inhibitor_SinglePoint_HTS_Activity	Broad Institute	transcription activator BRG1 isoform 1	347670	7048	Keywords: Mouse embryonic stem cells, ATP-dependent chromatin-remodeling complex, esBAF, Bmi1, cell-based reporter assay, inhibitor screen Assay Overview: Recent data indicate that the SWI/SNF-like, ATP-dependent chromatin-remodeling complex (Brg/Brahma Associated Factors complex, referred to as BAF) is both necessary and, in certain contexts, sufficient for the induction of pluripotency. The ATP…	1	cancer	brg1, bmi1, cbx7, phc2	Q3TKT4	https://pubchem.ncbi.nlm.nih.gov/bioassay/602393		cancer	Epigenetic regulator
2099	Fluorescence Biochemical Primary HTS to Identify Inhibitors of GASC-1 Activity	Broad Institute		328736	228	Broad Institute MLPCN GASC-1 Project Project ID: 2043 Keywords: GASC-1 (gene amplified in squamous cell carcinoma-1), histone demethylase, DELFIA Primary Collaborators: Stefan Kubicek, Broad Institute, skubicek@broadinstitute.org, Cambridge, MA. Robert Gould, Broad Institute, rgould@broadinstitute.org, Cambridge, MA. Project Overview: The goal of this project is to identify inhibitors of the hist…	1	cancer, carcinoma	histone demethylase gasc-1, androgen, histone, histone demethylase		https://pubchem.ncbi.nlm.nih.gov/bioassay/2099		cancer
504621	Anti-Malarial Hsp90 Inhibitors Measured in Microorganism System Using Plate Reader - 2121-01_Inhibitor_SinglePoint_HTS_Activity_Set2	Broad Institute	heat shock protein 90, putative	307324	972	Keywords: Plasmodium falciparum, malaria, Hsp90 Assay Overview: Approximately 2 million deaths a year result from infections with the malarial parasite Plasmodium falciparum, the most deadly human parasitic disease. Drug-resistant strains of this parasite have emerged and threaten the utility of conventional anti-malarial compounds used to fight this disease. In a variety of fungal species, it ha…	1	plasmodium falciparum, malaria	hsp90	Q8IL32	https://pubchem.ncbi.nlm.nih.gov/bioassay/504621		parasite
1813	MLPCN Alpha-Synuclein 5'UTR - 5'-UTR binding - inhibitors	Broad Institute		303857	2501	Broad Institute MLPCN Alpha-Synuclein 5'UTR Project Project ID: 2023 Keywords: alpha-synuclein, Parkinson's disease, translation, RNA stem-loop, 5'-untranslated region Primary Collaborators: Jack T. Rogers, Massachusetts General Hospital, jtrogers@rics.bwh.harvard.edu, 617-726-8838, Charlestown, MA Project Overview: The goal of this project is to identify novel small molecule probes that inhibit …	1	parkinson, parkinson	mrna, irp1		https://pubchem.ncbi.nlm.nih.gov/bioassay/1813		nervous System
1814	MLPCN Alpha-Synuclein 5'UTR - 5'-UTR binding - activators	Broad Institute		303857	21692	Broad Institute MLPCN Alpha-Synuclein 5'UTR Project Project ID: 2023 Keywords: alpha-synuclein, Parkinson's disease, translation, RNA stem-loop, 5'-untranslated region Primary Collaborators: Jack T. Rogers, Mass General Hospital, jtrogers@rics.bwh.harvard.edu, 617-726-8838, Charlestown, MA Project Overview: The goal of this project is to identify novel small molecule probes that increase alpha-sy…	1	parkinson, parkinson	mrna, irp1		https://pubchem.ncbi.nlm.nih.gov/bioassay/1814		nervous System
1662	MLPCN Streptokinase Expression Inhibition	Broad Institute	streptokinase A precursor	303545	3962	Broad Institute MLPCN Streptokinase Expression Inhibition Project Project ID: 2014 Keywords: Streptokinase, inhibition, growth, bacterial, group A streptococcus, virulence Primary Collaborators: Hongmin Sun, University of Missouri-Columbia, sunh@health.missouri.edu Project Overview: The goal of the project is to identify and develop novel antibiotic small molecules through inhibiting streptokinas…	1	streptococcus	streptokinase(sk), skkangas	P10520	https://pubchem.ncbi.nlm.nih.gov/bioassay/1662		bacteria	Kinase
2221	Fluorescence Cell-Free Homogenous Primary HTS to Identify Inhibitors of RecA Intein Splicing Activity	Broad Institute	recombinase A	293466	2198	Broad Institute: Intein TB Project ID: 2047 Keywords: GFP-RecA intein, refolding, reducing reagent, GFP fluorescence, protein splicing Primary Collaborators: Henry Paulus,Boston Biomedical Research Institute,paulus@bbri.org Project Overview: Tuberculosis (TB) is globally the most widespread infectious disease. Two billion people, one third of the world's population, are infected with Mycobacteriu…	1	tuberculosis, tb, infectious, mycobacterium tuberculosis	protein splicing	P9WHJ3	https://pubchem.ncbi.nlm.nih.gov/bioassay/2221		bacteria,infection	Enzyme (other)
940	Modulators of the EP2 prostaglandin E2 receptor - Primary Screening	Emory University Molecular Libraries Screening Center	prostaglandin E2 receptor EP2 subtype	262043	2162	Injury of the brain is a major cause of death and morbidity after the prolonged seizures termed status epilepticus (SE). Studies in rodents have demonstrated that cyclooxygenase 2 (COX2) activation by ischemia and SE generally contributes to neuronal injury, but multiple downstream COX2 signaling pathways, and our data, suggest that the mechanisms promoting and opposing brain injury are complex. …	1	brain, inflammation, neurodegeneration	cyclooxygenase 2 (cox2), allosteric, ep2prostanoidreceptors	P43116	https://pubchem.ncbi.nlm.nih.gov/bioassay/940		nervous System,immune system	Membrane receptor
1422	Inhibitors of the EP2 Prostaglandin E2 Receptor - Primary Screen	Emory University Molecular Libraries Screening Center	prostaglandin E2 receptor EP2 subtype	256758	1326	Prostaglandin E2 that is produced by COX2 in response to cellular injury is involved in a multimodal inflammatory response in many tissues, including the brain. Studies in rodents have demonstrated that cyclooxygenase 2 (COX2) activation following ischemia and status epilepticus generally contributes to neuroinflammation, possibly in part via activation of EP2, a Gs-coupled GPCR that, when activa…	1	inflammatory, brain, neuroinflammation	prostaglandin e2, cox2, cyclooxygenase 2 (cox2), human ep2prostanoidreceptors, cmv, camp	P43116	https://pubchem.ncbi.nlm.nih.gov/bioassay/1422		immune system,nervous System	Membrane receptor
1021	uHTS of Mcl-1/Bid interaction inhibitors	Emory University Molecular Libraries Screening Center	Mcl-1	218788	2130	The Bcl-2 protein family includes anti-apoptotic proteins such as Bcl-2, Bcl-xL and Mcl-1 and pro-apoptotic proteins such as Bak, Bax, Bim, Bid and Bad. All members of the Bcl-2 protein family contain at least one conserved Bcl-2 homology (BH) domain. These domains have been demonstrated to be involved in the homo- and hetero-dimerizations among the Bcl-2 family proteins. Experimental three-dimen…	1	proapoptotic, apoptotic	bcl-2, ,bcl-xl, mcl-1, bh3	Q07820	https://pubchem.ncbi.nlm.nih.gov/bioassay/1021		cancer
1022	uHTS of Mcl-1/Noxa interaction inhibitors	Emory University Molecular Libraries Screening Center	Mcl-1	217515	3336	The Bcl-2 protein family includes anti-apoptotic proteins such as Bcl-2, Bcl-xL and Mcl-1 and pro-apoptotic proteins such as Bak, Bax, Bim, Bid and Bad. All members of the Bcl-2 protein family contain at least one conserved Bcl-2 homology (BH) domain. These domains have been demonstrated to be involved in the homo- and hetero-dimerizations among the Bcl-2 family proteins. Experimental three-dimen…	1	proapoptotic, apoptotic	bcl-2, ,bcl-xl, mcl-1, bh3	Q07820	https://pubchem.ncbi.nlm.nih.gov/bioassay/1022		cancer
817	Identification and characterization of compounds for addressing human bone marrow failure	Emory University Molecular Libraries Screening Center	unnamed protein product	138758	298	Shwachman-Diamond Syndrome (SDS) is an autosomal recessive genetic syndrome that results in hematopoietic defects as well as impaired pancreatic function and skeletal development (1, 2). Presently, therapeutic options are limited to supportive care or bone marrow transplant, which carries a risk of serious complications. Most patients with SDS carry mutations in SBDS, a gene which encodes the hig…	1	shwachman, diamond syndrome, sds, autosomal recessive genetic syndrome	sbds, ribosomal rna, sdo1 (shwachman-diamond ortholog 1, snq2	Q07953	https://pubchem.ncbi.nlm.nih.gov/bioassay/817		metabolic disorders,epigenetics_genetics
602162	Flow Cytometric HTS Screen for inhibitors of the ABC transporter ABCB6 for MLPCN Compound Set	NMMLSC	ATP-binding cassette sub-family B member 6, mitochondrial isoform 1	362422	692	High Throughput Screening for inhibitors of the ABC transporter ABCB6 The goal of this project is to implement a high throughput screening (HTS) assay to identify and develop selective chemical probes that regulate ABCB6 expression or function. The long-term objective is to use these novel pharmacological tools to understand not only the significance of ABCB6 in tumor growth and proliferation and…	1	tumor, tumor, chemotherapeutic, drug resistance, hypoxia	abcb6, atp binding cassette (abc) transporters, cd71+, abcb6	Q9NP58	https://pubchem.ncbi.nlm.nih.gov/bioassay/602162		cancer,bacteria,cardiovascular,nervous System	Transporter
588499	High-throughput multiplex microsphere screening for inhibitors of toxin protease, specifically Botulinum neurotoxin light chain A protease, MLPCN compound set	NMMLSC	botulinum neurotoxin type A	355114	612	Proteases regulate many biological pathways that include: coagulation, immune system activation, metastasis, and viral life cycles. Within the larger set of proteases, pharmaceutical development for the proteases of the two-part bacterial toxins of Clostridium botulinum and Bacillus anthracis is of great interest due to their role in natural disease and biothreat scenarios (1-4). Botulinum Neurot…	1	immune, metastasis, neurotoxin	proteases, botox, bontalc, bontalcprotease	P0DPI1	https://pubchem.ncbi.nlm.nih.gov/bioassay/588499		immune system,cancer,toxicity	Protease
504490	Assay for Inhibitors of the beta-Arrestin-Adaptor Protein 2 Interaction That Mediate GPCR Degradation and Recycling	NMMLSC	Arrestin, beta 1	338600	1061	G protein-coupled receptors (GPCRs) represent the largest family of proteins in the human genome with over 600 members. As such they are involved in almost every aspect of normal human physiology, in addition to a multitude of pathophysiological processes, including cancer. The protein arrestin, which binds to phosphorylated GPCRs, is now known to play critical roles not only in receptor desensit…	1	cancer, apoptosis, chemokine, immune	gpcrs, arrestin	P49407	https://pubchem.ncbi.nlm.nih.gov/bioassay/504490		cancer,immune system
488847	RNA aptamer-based HTS for inhibitors of GRK2	NMMLSC	beta-adrenergic receptor kinase 1	328051	1924	A small family of G protein-coupled receptor (GPCR) kinases (GRKs) negatively regulates heterotrimeric G protein signaling by phosphorylating multiple sites in the cytoplasmic loops and tails of activated GPCRs [Krupnick, et al. 1998]. Through this process, cells adapt to persistent stimuli that act at GPCRs and protect themselves from damage incurred by sustained signaling. GRKs can also play ma…	1	heart failure, central nervous system, cardiac failure, heart	g protein-coupled receptor (gpcr), grks, agc kinases, grk2	P25098	https://pubchem.ncbi.nlm.nih.gov/bioassay/488847		cardiovascular,nervous System	Kinase
2557	HTS for Identification of VLA-4 Allosteric Modulators from MLPCN library	NMMLSC	integrin alpha-4 isoform 1 preproprotein	327000	646	Assay Support We have developed a novel ligand induced binding site (LIBS) mAb assay for integrin HTS using phycoerythrin (PE) labeled HUTS-21 mAb. The novel assay is a result of an R01 (HL081062) which has taken advantage of compounds identified through an earlier project X01MH077638 (entitled "MLSCN Assay for Allosteric Regulators of the VLA-4 Integrin") that screened a portion of the MLSMR for…	1	immune, inflamed, inflammation, cancer, metastasis	phycoerythrin (pe), vla-4 integrin, vla-4, integrins	P13612	https://pubchem.ncbi.nlm.nih.gov/bioassay/2557		immune system,cancer	Membrane receptor
624170	qHTS for Inhibitors of Glutaminase (GLS)	National Center for Advancing Translational Sciences (NCATS)	GLS protein	409400	846	Glutaminase (GLS) catalyzes the hydrolysis of glutamine into glutamate and ammonia. It plays a critical role in glutaminolysis, which is an important energy source for proliferating cells. It was shown that c-Myc, an oncogenic transcription factor known to regulate microRNAs and to stimulate cell proliferation, increases glutamine metabolism by stimulating the expression of GLS via direct suppres…	1	oncogenic, cancer, neuronal toxicity, neurotoxicity, neuroinflammatory, inflammatory, multiple sclerosis	gls, myc, micrornas, mir23a, mir23b, mitochondria	O94925	https://pubchem.ncbi.nlm.nih.gov/bioassay/624170	https://www.ebi.ac.uk/chembl/assay_report_card/CHEMBL2114738	cancer,toxicity,immune system,nervous System	Hydrolase
624171	qHTS of Nrf2 Activators	National Center for Advancing Translational Sciences (NCATS)	Nrf2	407090	1243	Many diseases have some form of oxidative stress injury and ties to inflammation, causing a host of problems for the patient. The antioxidant response element (ARE) plays an important role in alleviating the harmful effects of oxidative stress. The antioxidant response element (ARE) is a transcriptional regulatory element involved in the activation of genes coding for a number of antioxidant prot…	1	oxidative stress, inflammation, immune, inflammatory, cardiovascular, obesity, diabetes, alzheimer, parkinson	antioxidant response element (are), antioxidant, detoxifying, nrf2, nf-e2-related factor, keap1	Q16236	https://pubchem.ncbi.nlm.nih.gov/bioassay/624171	https://www.ebi.ac.uk/chembl/assay_report_card/CHEMBL2114908	cancer,immune system,cardiovascular,obesity,diabetes,nervous System	Transcription factor
624414	qHTS for Agonists of the Human Mucolipin Transient Receptor Potential 1 (TRPML1)	National Center for Advancing Translational Sciences (NCATS)	mucolipin-1	405424	485	Mutations of human Mucolipin transient receptor potential 1 (TRPML1) cause type IV mucolipidosis (ML4), a devastating neurodegenerative disease in young children. ML4 patients exhibit motor defects, mental retardation, and retinal degeneration. Currently, there is no treatment for ML4. By developing a patchclamp method to directly measure the functions of TRPML proteins in the late endosome and l…	1	type iv, mucolipidosis, ml4, neurodegenerative, niemannpick type c, npc, neurodegeneration	human mucolipin transient receptor potential 1 (trpml1), trpml, ca2+, fe2+, ca2+	Q9GZU1	https://pubchem.ncbi.nlm.nih.gov/bioassay/624414		metabolic disorders,nervous System	Ion channel
1347076	qHTS assay for MDR1-selective chemotherapeutics: Primary screen using the drug-selected MDR subline cells KB-V1	National Center for Advancing Translational Sciences (NCATS)		399619	13449	A prime difficulty in effectively treating cancer is the development of cellular resistance to multiple structurally unrelated anticancer drugs, a phenomenon known as multidrug resistance (MDR). MDR is primarily conferred by an upregulation of the ABC family of efflux transporters, most notably P-glycoprotein (P-gp, MDR1, ABCB1), which function to pump a wide range of drugs out of the cancer cell…	1	cancer, anticancer, cytotoxicity	mdr1, mdr		https://pubchem.ncbi.nlm.nih.gov/bioassay/1347076		cancer,toxicity
1347075	qHTS assay for MDR1-selective chemotherapeutics: Primary screen using the parental adenocarcinoma cell KB-3-1	National Center for Advancing Translational Sciences (NCATS)		399561	5540	A prime difficulty in effectively treating cancer is the development of cellular resistance to multiple structurally unrelated anticancer drugs, a phenomenon known as multidrug resistance (MDR). MDR is primarily conferred by an upregulation of the ABC family of efflux transporters, most notably P-glycoprotein (P-gp, MDR1, ABCB1), which function to pump a wide range of drugs out of the cancer cell…	1	cancer, anticancer, cytotoxicity	mdr1, mdr		https://pubchem.ncbi.nlm.nih.gov/bioassay/1347075		cancer,toxicity
624415	qHTS for Inhibitors of the Human Mucolipin Transient Receptor Potential 1 (TRPML1)	National Center for Advancing Translational Sciences (NCATS)	mucolipin-1	390370	60	Mutations of human Mucolipin transient receptor potential 1 (TRPML1) cause type IV mucolipidosis (ML4), a devastating neurodegenerative disease in young children. ML4 patients exhibit motor defects, mental retardation, and retinal degeneration. Currently, there is no treatment for ML4. By developing a Patch Clamp method to directly measure the functions of TRPML proteins in the late endosome and …	1	type iv, mucolipidosis, ml4, neurodegenerative, niemannpick type c, npc, neurodegeneration	human mucolipin transient receptor potential 1 (trpml1), trpml, ca2+, fe2+, ca2+	Q9GZU1	https://pubchem.ncbi.nlm.nih.gov/bioassay/624415		metabolic disorders,nervous System	Ion channel
1347120	qHTS for Suppressors of FUS Proteinopathy: Primary screen using FUS-linked yeast assay	National Center for Advancing Translational Sciences (NCATS)	RNA-binding protein FUS	388864	932	Several widespread neurodegenerative diseases, including Alzheimer disease, Huntington disease, Frontotemporal Lobar Degeneration (FTLD) and Amyotrophic Lateral Sclerosis (ALS), share a common pathological feature, namely accumulation of specific protein aggregates in diseased tissue. These diseases which is associated with protein misfolding (proteinopathies) have become increasingly problematic…	1	alzheimer, huntington, frontotemporal lobar degeneration, ftld, amyotrophic lateral sclerosis, als, neurodegeneration, neurodegenerative	protein misfolding, fus, tdp-43	P35637	https://pubchem.ncbi.nlm.nih.gov/bioassay/1347120		nervous System,epigenetics_genetics,immune system
504339	qHTS Assay for Inhibitors of JMJD2A-Tudor Domain	National Center for Advancing Translational Sciences (NCATS)	Chain A, JmjC domain-containing histone demethylation protein 3A	388413	17028	JMJD2A is a jumonji-domain-containing lysine demethylase that uses Fe(II) together with 2-OG to effect oxidative demethylation of histones. Methylation is one of many post-transcriptional modification that affect epigenetic transcription. Hence, cross-talk between histonemarks and histone modifying enzymes exists, whereby enzymes that transfer/remove histone marks also contain reader domains. Jmj…	1	epigenetic	jmjd2a, methylation, histone, methylhistone	O75164	https://pubchem.ncbi.nlm.nih.gov/bioassay/504339	https://www.ebi.ac.uk/chembl/assay_report_card/CHEMBL1737991	epigenetics_genetics	Epigenetic regulator
504891	qHTS Assay to Find Inhibitors of Pin1	National Center for Advancing Translational Sciences (NCATS)	peptidyl-prolyl cis-trans isomerase NIMA-interacting 1	387567	34	NIH Molecular Libraries Probe Production Network [MLPCN] PI Name: Dr. Kun Ping Lu NCGC Assay Overview: Protein phosphorylation on certain serine or threonine residues preceding a proline (phos.Ser/Thr-Pro) is a major signaling mechanism in diverse cellular processes, and its deregulation contributes to human disease, notably cancer, Alzheimer's disease, aging, and asthma [1-2]. The unique chemica…	1	cancer, alzheimer, aging, asthma	peptidyl-prolyl cis/trans isomerases (ppiases), fkbps, pin1	Q13526	https://pubchem.ncbi.nlm.nih.gov/bioassay/504891	https://www.ebi.ac.uk/chembl/assay_report_card/CHEMBL1794585	cancer,nervous System,aging,immune system
540317	HTS for Inhibitors of HP1-beta Chromodomain Interactions with Methylated Histone Tails	National Center for Advancing Translational Sciences (NCATS)	chromobox protein homolog 1	387034	2150	As our understanding of epigenetics expands, it is becoming clear that players in this field are potential targets for drug development. This area of epigenetic therapy has established applications for the treatment of cancer and neurological diseases. We have been involved in this field for a number of years and have performed high-throughput screens to identify the first small molecule inhibito…	1	epigenetics, cancer, neurological	methyltransferases, histone h3k9, hp1 protein	P83916	https://pubchem.ncbi.nlm.nih.gov/bioassay/540317	https://www.ebi.ac.uk/chembl/assay_report_card/CHEMBL1794401	cancer,nervous System	Epigenetic regulator
624202	qHTS Assay to Identify Small Molecule Activators of BRCA1 Expression	National Center for Advancing Translational Sciences (NCATS)	BRCA1	377550	3980	Functionally, BRCA1 has been implicated in a wide array of cellular activities, including DNA damage repair, cell-cycle checkpoint control, growth inhibition, apoptosis, transcriptional regulation, chromatin remodeling, protein ubiquitylation, and mammary stem cell self-renewal and differentiation. Reduction in BRCA1 levels is associated with an increase in tumor growth and resistance to anti-est…	1	dna damage, tumor, apoptosis	aldh1a1, ubiquitylation, brca1 protein	P38398	https://pubchem.ncbi.nlm.nih.gov/bioassay/624202	https://www.ebi.ac.uk/chembl/assay_report_card/CHEMBL2114807	cancer	Enzyme (other)
720707	qHTS for Agonist of cAMP-regulated guanine nucleotide exchange factor 3 (EPAC1): primary screen	National Center for Advancing Translational Sciences (NCATS)	Rap guanine nucleotide exchange factor 3	364940	268	In multi-cellular eukaryotic organisms, the effects of cAMP are transduced by two ubiquitously-expressed intracellular cAMP receptors, the classic protein kinase A/cAMP-dependent protein kinase (PKA/cAPK) and the more recently discovered exchange protein directly activated by cAMP/cAMP-regulated guanine nucleotide exchange factor (EPAC/cAMP-GEF) [1, 2]. Both PKA and EPAC are ubiquitously expresse…	1	diabetes, heart disease, cancer	camp, pka, epac, epac1, rap1	O95398	https://pubchem.ncbi.nlm.nih.gov/bioassay/720707	https://www.ebi.ac.uk/chembl/assay_report_card/CHEMBL3215079	diabetes,immune system,obesity,cardiovascular,cancer
720708	qHTS for Antagonist of cAMP-regulated guanine nucleotide exchange factor 2 (EPAC2): primary screen	National Center for Advancing Translational Sciences (NCATS)	Rap guanine nucleotide exchange factor 4	364940	663	In multi-cellular eukaryotic organisms, the effects of cAMP are transduced by two ubiquitously-expressed intracellular cAMP receptors, the classic protein kinase A/cAMP-dependent protein kinase (PKA/cAPK) and the more recently discovered exchange protein directly activated by cAMP/cAMP-regulated guanine nucleotide exchange factor (EPAC/cAMP-GEF) [1, 2]. Both PKA and EPAC are ubiquitously expresse…	1	diabetes, heart disease, cancer	camp, pka, epac, epac1, rap1	Q8WZA2	https://pubchem.ncbi.nlm.nih.gov/bioassay/720708	https://www.ebi.ac.uk/chembl/assay_report_card/CHEMBL3215046	diabetes,immune system,obesity,cardiovascular,cancer
720709	qHTS for Antagonist of cAMP-regulated guanine nucleotide exchange factor 3 (EPAC1): primary screen	National Center for Advancing Translational Sciences (NCATS)	Rap guanine nucleotide exchange factor 3	364940	517	In multi-cellular eukaryotic organisms, the effects of cAMP are transduced by two ubiquitously-expressed intracellular cAMP receptors, the classic protein kinase A/cAMP-dependent protein kinase (PKA/cAPK) and the more recently discovered exchange protein directly activated by cAMP/cAMP-regulated guanine nucleotide exchange factor (EPAC/cAMP-GEF) [1, 2]. Both PKA and EPAC are ubiquitously expresse…	1	diabetes, heart disease, cancer	camp, pka, epac, epac1, rap1	O95398	https://pubchem.ncbi.nlm.nih.gov/bioassay/720709	https://www.ebi.ac.uk/chembl/assay_report_card/CHEMBL3214967	diabetes,immune system,obesity,cardiovascular,cancer
720711	qHTS for Agonist of cAMP-regulated guanine nucleotide exchange factor 4 (EPAC2): primary screen	National Center for Advancing Translational Sciences (NCATS)	Rap guanine nucleotide exchange factor 4	364940	290	In multi-cellular eukaryotic organisms, the effects of cAMP are transduced by two ubiquitously-expressed intracellular cAMP receptors, the classic protein kinase A/cAMP-dependent protein kinase (PKA/cAPK) and the more recently discovered exchange protein directly activated by cAMP/cAMP-regulated guanine nucleotide exchange factor (EPAC/cAMP-GEF) [1, 2]. Both PKA and EPAC are ubiquitously expresse…	1	diabetes, heart disease, cancer	camp, pka, epac, epac1, rap1	Q8WZA2	https://pubchem.ncbi.nlm.nih.gov/bioassay/720711	https://www.ebi.ac.uk/chembl/assay_report_card/CHEMBL3214906	diabetes,immune system,obesity,cardiovascular,cancer
504333	qHTS Assay for Inhibitors of BAZ2B	National Center for Advancing Translational Sciences (NCATS)	bromodomain adjacent to zinc finger domain 2B	359824	15779	BAZ2B (bromodomain adjacent to zinc finger domain, 2B) belongs to a family of ubiquitously expressed bromodomain containing proteins, which biological function has not yet been elucidated. However, it is suggested that BAZ2B has a similar function as the Drosophila Acf1 protein which regulates nucleosome mobilization through the ATP-dependent chromatin remodelling factor ISWI [1], resulting in al…	1	epigenetic	baz2b (bromodomain adjacent to zinc finger domain, 2b), acf1 protein	Q9UIF8	https://pubchem.ncbi.nlm.nih.gov/bioassay/504333	https://www.ebi.ac.uk/chembl/assay_report_card/CHEMBL1738312	epigenetics_genetics	Epigenetic regulator
504332	qHTS Assay for Inhibitors of Histone Lysine Methyltransferase G9a	National Center for Advancing Translational Sciences (NCATS)	euchromatic histone-lysine N-methyltransferase 2	353740	31109	Methylated lysines, on the N-terminal tails of histone proteins serve as epigenetic markers to recruit factors that can then modify local chromatin structure to lead to functional consequences. G9a and other members of the SUV39 family of the SET domain-containing superfamily of histone lysine methyltransferases (HMT) have been identified to specifically methylate Lys9 of histone H3 (H3K9). G9a c…	1	epigenetic, cancer	methylatedlysines, suv39, histone lysine methyltransferases (hmt), h3k9, dna methyltransferase, histone deacetylase	Q96KQ7	https://pubchem.ncbi.nlm.nih.gov/bioassay/504332	https://www.ebi.ac.uk/chembl/assay_report_card/CHEMBL1738442	epigenetics_genetics,cancer
540253	qHTS Assay for Inhibitors of RanGTP induced Rango (Ran-regulated importin-beta cargo) - Importin beta complex dissociation	National Center for Advancing Translational Sciences (NCATS)	GTP-binding nuclear protein Ran isoform 1; ... Total	340951	242	NIH Molecular Libraries Probe Production Centers Network [MLPCN] NCGC Assay Overview: The small GTPase Ran regulates transport of macromolecules between the nucleus and the cytoplasm (nuclear transport) and has important functions in mitotic spindle assembly, nuclear envelope (NE) formation and nuclear pore complex (NPC) assembly [1]. RanGTP gradient is thought to promote spindle assembly by prov…	1	cell cycle, mitosis progression, cancer	gtpase ran, nuclear envelope (ne), aurora a, proteinsrango, rangtp-rcc1	O95149,P62826,Q14974	https://pubchem.ncbi.nlm.nih.gov/bioassay/540253	https://www.ebi.ac.uk/chembl/assay_report_card/CHEMBL1794461	cancer
504842	Inhibitors of TCP-1 ring complex (TRiC) of Methanococcus maripaludis (MmCpn): qHTS	National Center for Advancing Translational Sciences (NCATS)	chaperonin-containing TCP-1 beta subunit homolog	330046	101	The eukaryotic chaperonin TRiC (for TCP-1 ring complex) is an essential and conserved chaperone required for the folding and activation of 10-15% of the proteins encoded by the human genome. TRiC is indispensable for cell survival, as folding of an essential subset of cytosolic proteins, including cytoskeletal components, cell cycle regulators and tumor suppressor proteins, exhibits a strict requ…	1	tumor	tric	P78371	https://pubchem.ncbi.nlm.nih.gov/bioassay/504842	https://www.ebi.ac.uk/chembl/assay_report_card/CHEMBL1794409	cancer
1463	Counterscreen qHTS for Inhibitors of Tau Fibril Formation, Fluorescence Polarization	National Center for Advancing Translational Sciences (NCATS)		275712	2576	NIH Molecular Libraries Probe Production Network [MLPCN] NCGC Assay Overview: The microtubule-associated protein tau is an abundant protein in the axons of neurons that stabilizes microtubules. With its ability to modulate microtubule dynamics, tau contributes directly or indirectly, to key structural and regulatory cellular functions. Particularly important is the influence tau exerts on axonal …	1	neurons, cellular functions	protein tau		https://pubchem.ncbi.nlm.nih.gov/bioassay/1463	https://www.ebi.ac.uk/chembl/assay_report_card/CHEMBL1614502	nervous System
1461	qHTS Assay for Antagonists of the Neuropeptide S Receptor: cAMP Signal Transduction	National Center for Advancing Translational Sciences (NCATS)	neuropeptide S receptor isoform A	221370	2314	NIH Molecular Libraries Probe Production centers Network [MLPCN] NCGC Assay Overview: Neuropeptide S receptor (NPSR), previously known as GPR154, is a recently de-orphanized G protein coupled receptor. Its endogenous ligand is the 20 amino acids peptide Neuropeptide S (NPS). Activation of NPSR induces transient increases in intracellular calcium and cAMP, suggesting coupling of this receptor to b…	1	stress, anxiety	neuropeptide s receptor (npsr), gpr154, neuropeptide s (nps), camp, g proteins, camp	Q6W5P4	https://pubchem.ncbi.nlm.nih.gov/bioassay/1461	https://www.ebi.ac.uk/chembl/assay_report_card/CHEMBL1614052	nervous System	Membrane receptor
1347165	Primary screen for KDM5B Histone Demethylases FDH-coupled qHTS	National Center for Advancing Translational Sciences (NCATS)		219720	5736	This project was funded as part of the NCI NEXT Program and Chemical Biology Consortium (CBC) The histone demethylases, KDM5A and KDM5B catalyze the demethylation of lysine 4 on histone H3 (H3K4me3/2). They are overexpressed in a variety of cancers and have been implicated in cancer cell growth, metastasis, drug resistance, and tumor growth. KDM5A is amplified and overexpressed in breast and gast…	1	cancer, metastasis, drug resistance, tumor, leukemia	histone demethylases, kdm5a, kdm5b, brca1, kdm5, formaldehyde dehydrogenase (fdh)		https://pubchem.ncbi.nlm.nih.gov/bioassay/1347165		cancer,bacteria
1457	qHTS Assay for Identifying the Cell-Membrane Permeable IMPase Inhibitors: Potentiation with Lithium	National Center for Advancing Translational Sciences (NCATS)	Inositol monophosphatase 1	208882	727	NIH Molecular Libraries Probe Production centers Network [MLPCN] NCGC Assay Overview: Lithium has been widely used for the treatment of bipolar disorder. But lithium has a narrow therapeutic index and it can cause side effects such as thirst, weight gain, tremor, polyuria and memory problems. Although the mechanism for lithium action in treatment of bipolar disorder is still not fully understood,…	1	bipolar disorder	inositolmonophosphatase(impase), impase, inositol-1-phosphate (ip1), protein kinase c (pkc)	P97697	https://pubchem.ncbi.nlm.nih.gov/bioassay/1457	ttps://www.ebi.ac.uk/chembl/assay_report_card/CHEMBL1614234	nervous System	Hydrolase
2417	High Content Assay for Compounds that inhibit the Assembly of the Perinucleolar Compartment	National Center for Advancing Translational Sciences (NCATS)	polypyrimidine tract-binding protein 1 isoform a	139740	4338	High Content Assay for Compounds that inhibit the Assembly of the Perinucleolar Compartment The perinucleolar compartment (PNC) is a non-membrane-bound nuclear subdomain that is associated with but structurally distinct from the nucleolus. The PNC is a heritable trait, in which the number of PNCs per cell in daughter cells often mimics that of their mother cells. The PNC is heterogeneous in shape…	1	tumor, malignancy, tumors, metastases	perinucleolarcompartment (pnc), pnc	P26599	https://pubchem.ncbi.nlm.nih.gov/bioassay/2417		cancer
1454	qHTS Assay for Inhibitors of the ERK Signaling Pathway using a Homogeneous Screening Assay; Stimulation with EGF	National Center for Advancing Translational Sciences (NCATS)	mitogen-activated protein kinase 1	133385	548	NIH Molecular Libraries Screening Centers Network [MLSCN] MLSCN Grant: 1X01MH082406-01 NCGC Assay Overview: The Ras/extracellular-signal-regulated kinase (ERK) mitogen activated protein (MAP) kinase signaling pathway (ERK1/2 cascade) plays a key role in transmitting signals from the cell surface to the nucleus (Nishida and Gotoh 1993; Chang and Karin, 2001). The cascade is initiated by the small …	1	tumor	ras/extracellular-signal-regulated kinase (erk), protein (map) kinase signaling pathway, cascade, ras, raf, camp	P28482	https://pubchem.ncbi.nlm.nih.gov/bioassay/1454	https://www.ebi.ac.uk/chembl/assay_report_card/CHEMBL1614521	cancer	Kinase
1948	qHTS Assay for Compounds that Induce Erasure of Genomic Imprints	National Center for Advancing Translational Sciences (NCATS)		113755	20	qHTS Assay for Compounds that Induce Erasure of Genomic Imprints NIH Molecular Libraries Screening Centers Network [MLSCN] NCGC Peg3 Imprinting Assay Overview Genomic imprinting is the epigenetic process whereby genes are expressed in a parent of origin fashion. Imprinted genes exhibit monoallelic expression exclusively from either the paternal or maternal allele. Unlike some forms of epigenetic …	1	epigenetic	peg3		https://pubchem.ncbi.nlm.nih.gov/bioassay/1948	https://www.ebi.ac.uk/chembl/assay_report_card/CHEMBL1613970	epigenetics_genetics
602449	uHTS identification of small molecule inhibitors of the mitochondrial permeability transition pore via an absorbance assay	Burnham Center for Chemical Genomics		364168	5040	Given its multifactorial roles, regulation of cellular Ca2+ metabolism and bioenergetics functions as an integrated system. In terms of normal physiology, this integration is reflected in mitochondrion's high capacity to store Ca2+ which may protect cells like neurons against transient elevation in intracellular Ca2+ during periods of hyperactivity. Furthermore, mitochondrial release of Ca2+ can …	1	metabolism, respiratory	ca2+, inner mitochondrial membrane (imm)		https://pubchem.ncbi.nlm.nih.gov/bioassay/602449		metabolic disorders,pulmonary
1224865	Identify inhibitors of HNF4 alpha protein binding to DNA	Burnham Center for Chemical Genomics	glyceraldehyde-3-phosphate dehydrogenase	364167	1100	This assay is a primary screen single point assay to identify inhibitors of HNF4 Alpha. The protein target in this project is the multi-roman human nuclear receptor (NR) hepatocyte nuclear factor 4-alpha (HNF4 , NR2A1). The NRs as a family bind and respond to hydrophobic ligands such as steroids, retinoids, thyroid hormone and lipids. In response to ligand binding, the NRs regulate the expression…	1	hnf4, metabolic, diabetes, neonatal, hyperinsulinemic, hypoglycemia, hh	nuclear receptor (nr), hnf4, insulin, mody		https://pubchem.ncbi.nlm.nih.gov/bioassay/1224865		diabetes,immune system,obesity
588473	uHTS identification of agonists of the CRF-binding protein and CRF-R2 receptor complex	Burnham Center for Chemical Genomics	corticotropin releasing factor-binding protein; ... Total	349168	1622	Assay Providers: Selena Bartlett, Ph.D., Ernest Gallo Clinic and Research Center, University of California, San Francisco and Nick Cosford, Ph.D., Sanford-Burnham Medical Research Institute There is accumulating scientific evidence showing that stressors enhance addictive behaviors and are a common cause of relapse to substance abuse. Corticotrophin releasing factor (CRF) is a 41-aa peptide that …	1	substance abuse, cocaine use	corticotrophin releasing factor (crf), crf-receptor 2 (crf-r2)	P24387,Q13324	https://pubchem.ncbi.nlm.nih.gov/bioassay/588473		nervous System	Membrane receptor
588475	uHTS identification of antagonists of the CRF-binding protein and CRF-R2 receptor complex	Burnham Center for Chemical Genomics	corticotropin releasing factor-binding protein; ... Total	349168	2056	Assay Providers: Selena Bartlett, Ph.D., Ernest Gallo Clinic and Research Center, University of California, San Francisco and Nick Cosford, Ph.D., Sanford-Burnham Medical Research Institute There is accumulating scientific evidence showing that stressors enhance addictive behaviors and are a common cause of relapse to substance abuse. Corticotrophin releasing factor (CRF) is a 41-aa peptide that …	1	substance abuse, cocaine use	corticotrophin releasing factor (crf), crf-receptor 2 (crf-r2)	P24387,Q13324	https://pubchem.ncbi.nlm.nih.gov/bioassay/588475		nervous System	Membrane receptor
493187	uHTS Fluorescent assay for identification of activators of hexokinase domain containing I (HKDC1)	Burnham Center for Chemical Genomics	hexokinase HKDC1	340929	190	The gene HKDC1 (HexoKinase Domain Containing I) was found to encode a fifth mammalian hexokinase. Since hexokinases (HKs) are the first step in glucose metabolism, they play a major role in regulating the metabolic fate of glucose in the tissues they are expressed. Understanding both the proper and pathological metabolism of glucose is obviously of critical importance to deciphering the dysregula…	1	type 2 diabetes	hkdc1 (hexokinasedomain containing i), hexokinases (hks), hkdc1, hexokinases	Q2TB90	https://pubchem.ncbi.nlm.nih.gov/bioassay/493187		diabetes,obesity	Transferase
504462	uHTS fluorescent assay for identification of inhibitors of ATG4B	Burnham Center for Chemical Genomics	cysteine protease ATG4B isoform a	340351	1735	Autophagy is an evolutionarily conserved process whereby cells catabolize damaged proteins and organelles for purposes of generating substrates for sustaining ATP production during times of nutrient deprivation. The autophagic process involves membrane vesicles engulfing cytosol and organelles, delivering their contents to lysosomes for digestion. The genes responsible for autophagy have been ide…	1	autophagy, saccharomyces cerevisiae, tumor, apoptosis, chemotherapy, cancer	class iii phosphatidyl inositol kinases (pi3ks)	Q9Y4P1	https://pubchem.ncbi.nlm.nih.gov/bioassay/504462		fungal,cancer	Enzyme (other)
463195	uHTS identification of small molecule inhibitors of tim10 yeast via a luminescent assay	Burnham Center for Chemical Genomics	TPA	331760	4615	Defects in mitochondrial assembly impact a wide range of diseases from degenerative muscle and neural diseases to cancer (Wallace, 2005). The mitochondrion is not only important for the production of energy but plays an important role in other aspects such as intermediary metabolism and signaling. The mitochondrion contains an inner membrane and outer membrane that separate the matrix from the in…	1	degenerative muscle, neural diseases, cancer	mitochondrion, tim23	P87108	https://pubchem.ncbi.nlm.nih.gov/bioassay/463195		nervous System,cancer
485346	uHTS for identification of Inhibitors of Mdm2/MdmX interaction in luminescent format.	Burnham Center for Chemical Genomics	E3 ubiquitin-protein ligase Mdm2 isoform a; ... Total	331760	10029	A wild type but attenuated p53 is retained in approximately 50% of human tumors, and reactivation of p53 in such tumors is an attractive chemotherapeutic strategy. p53 activity is restricted in vivo by mdm2 and mdmx, and knockout of either of these proteins is embryonic lethal in a p53-dependent manner (1, 2). Both proteins bind to p53 via a hydrophobic N-terminal pocket and block p53-dependent t…	1	tumors, chemotherapeutic	p53, mdm2, mdm2/p53, mdmx, mdm2	O15151,Q00987	https://pubchem.ncbi.nlm.nih.gov/bioassay/485346		cancer
1496	uHTS identification of compounds inhibiting the binding between the RUNX1 Runt domain and CBFb via a fluorescence resonance energy transfer (FRET) assay.	Burnham Center for Chemical Genomics	core-binding factor subunit beta isoform 1; ... Total	215818	993	The protein-protein interaction between the subunits of the heterodimeric transcription factor CBF, core binding factor b (CBFb) and Runx1 (CBFa), plays a critical role in hematopoiesis. Chromosomal rearrangements that target the core-binding factor genes are some of the most common mutations in leukemia. RUNX1 (AML1) is disrupted by the t(8;21)(q22;q22), t(12;21)(p13;q22), t(3;21)(q26;q22), t(16…	1	leukemia	cbf, core binding factor b (cbfb), runx1 (cbfa), aml1-eto, runx1	Q01196,Q13951	https://pubchem.ncbi.nlm.nih.gov/bioassay/1496		cancer	Transcription factor
1012	uHTS identification of TNAP inhibitors in the absence of phosphate acceptor performed in luminescent assay	Burnham Center for Chemical Genomics	alkaline phosphatase, tissue-nonspecific isozyme isoform 1 preproprotein	195634	518	Alkaline phosphatase (EC 3.1.3.1) (APs) catalyze the hydrolysis of phosphomonoesters, releasing phosphate and alcohol. APs are dimeric enzymes found in the most organism. In human, four isozymes of APs have been identified. Three isozymes are tissue-specific and the fourth one is tissue-nonsepecifc, named TNAP. TNAP overexpression is associated with excessive calcification observed in different t…	1	excessive calcification	alkaline phosphatase, tnap, nitrophenol phosphate, diethanolamine (dea	P05186	https://pubchem.ncbi.nlm.nih.gov/bioassay/1012		aging,cardiovascular	Enzyme (other)
1216	HTS identification of compounds activating phosphomannose isomerase (PMI) via a fluorescence intensity assay using a near- saturating concentration of mannose 6-phosphat	Burnham Center for Chemical Genomics	MPI protein	194226	656	Congenital Disorders of Glycosylation (CDG) are autosomal recessive defects in the synthesis of N-linked oligosaccharide chains. CDG group I (CDG-I) defects are defined as those caused by mutations in genes encoding enzymes used for the synthesis and transfer of lipid linked oligosaccharide (LLO) to newly synthesized proteins in the lumen of the ER. The steps in this pathway and the genes encodin…	1	yeast	congenital disorders of glycosylation(cdg), oligosaccharide (llo)	P34949	https://pubchem.ncbi.nlm.nih.gov/bioassay/1216		fungal
1259310	AlphaScreen-based biochemical high throughput primary assay to identify activators of the E3 ligase (FBW7).	The Scripps Research Institute Molecular Screening Center		645212	853	Description: Ubiquitin ligases catalyze the addition of ubiquitin to protein substrates, which instigates their destruction by the proteasome. Protein ubiquitylation is highly regulated in normal cells and abnormal ubiquitin ligase activity contributes to the pathogenesis of many diseases, including cancer. Indeed, the ubiquitin-proteasome system (UPS) is an important therapeutic target in cancer…	1	cancer	proteasome, ubiquitin-proteasome system (ups), fbw7f-box protein		https://pubchem.ncbi.nlm.nih.gov/bioassay/1259310		cancer
743269	TRFRET-based biochemical primary high throughput screening assay to identify inhibitors of HIV-1 LEDGF/p75 DNA Integration	The Scripps Research Institute Molecular Screening Center	integrase, partial; ... Total	370276	2355	Description: HIV-1 integrase (IN) is an important therapeutic target in the fight against AIDS as its function is essential for viral replication. Multimeric IN catalyzes pair-wise integration of the linear viral DNA ends in a two-step reaction. The main novelty of the current approach is to discover new probes that stabilize functionally compromised IN multimers rather than interfere with IN mul…	1	hiv, aids, viral, immunodeficiency	integrase (in), ledgf/p75	Q9WJL0,O75475	https://pubchem.ncbi.nlm.nih.gov/bioassay/743269		virus,immune system	Hydrolase,Epigenetic regulator
652017	Luminescence-based cell-based primary high throughput screening assay to identify activators of the function of SWI/SNF related, matrix associated, actin dependent regulator of chromatin, subfamily a, member 2 (SMARCA2, BRM)	The Scripps Research Institute Molecular Screening Center	SWI/SNF related, matrix associated, actin dependent regulator of chromatin, subfamily a, member 2, isoform CRA_a	369245	3838	Description: The protein encoded by the BRM gene (SMARCA2, SNF2, SWI2) is a member of the SWI/SNF family of proteins and is highly similar to the brahma protein of Drosophila (1). Members of this family have helicase and ATPase activities and are thought to regulate transcription of certain genes by altering the chromatin structure around those genes (2). The encoded protein is part of the large …	1	epigenetically, tumors, cancer	smarca2, histone deacetylase (hdac), hdac9, gata3	P51531	https://pubchem.ncbi.nlm.nih.gov/bioassay/652017		epigenetics_genetics,cancer	Epigenetic regulator
2642	Primary cell-based high-throughput screening assay for identification of compounds that inhibit KCNQ1 potassium channels	Johns Hopkins Ion Channel Center	potassium voltage-gated channel subfamily KQT member 1 isoform 1	305679	3880	HTS execution: Zhihong Lin Ph.D., Xiaofang Huang M.S., Shunyou Long M.S., Kaiping Xu M.S., Meng Wu Ph.D. Description: Voltage-gated potassium channels [1,2] are tetrameric membrane proteins that selectively conduct K+ across cellular membranes, thus open, close, and inactivate in response to changes in transmembrane voltage [3]. Individual subtypes of these potassium channels often have a unique …	2	cardiac arrhythmias, diabetes, hypertension	potassium channels, kcnq1	P51787	https://pubchem.ncbi.nlm.nih.gov/bioassay/2642		cardiovascular,diabetes,immune system,obesity	Ion channel
488922	Primary cell-based screen for identification of compounds that inhibit the two-pore domain potassium channel KCNK9	Johns Hopkins Ion Channel Center	potassium channel subfamily K member 9	305679	3799	Depositor Category: NIH Molecular Libraries Probe Production Network HTS execution: Melissa Miller, Joseph Babcock, Amy Scott M.S., Shunyou Long M.S. Description: KCNK9 (also termed K2p9.1 or TASK-3) is a member of the two-pore domain family (KCNK) of potassium channels that contribute to resting membrane potential and the regulation of cell excitability by generating background currents [1-2]. I…	2	neurons, cancers, tumor	kcnk9	Q9NPC2	https://pubchem.ncbi.nlm.nih.gov/bioassay/488922		nervous System,cancer	Ion channel
2237	Primary cell-based screen for identification of compounds that activate transient receptor potential cation channel C4 (TRPC4).	Johns Hopkins Ion Channel Center	alternatively spliced Trp4	305669	1511	HTS execution: Melissa Miller, Amy Scott M.S., Shunyou Long M.S., Kaiping Xu M.S., Meng Wu Ph.D. Description: Transient receptor potential (TRP) channels act as key regulators of many sensory systems including those for thermo-, photo-, and osmosensation [1-3]. A diversity of biological disorders has been linked to TRP channel malfunction ranging from neuropathic pain [4], cardiovascular diseases…	2	neuropathic pain, cardiovascular diseases	transient receptor potential (trp), trpc	Q9QUQ5	https://pubchem.ncbi.nlm.nih.gov/bioassay/2237		nervous System,cardiovascular
2247	Primary cell-based screen for identification of compounds that inhibit transient receptor potential cation channel C4 (TRPC4).	Johns Hopkins Ion Channel Center	alternatively spliced Trp4	304070	1189	HTS execution: Melissa Miller, Amy Scott M.S., Shunyou Long M.S., Kaiping Xu M.S., Meng Wu Ph.D. Description: Transient receptor potential (TRP) channels act as key regulators of many sensory systems including those for thermo-, photo-, and osmosensation [1-3]. A diversity of biological disorders has been linked to TRP channel malfunction ranging from neuropathic pain [4], cardiovascular diseases…	2	neuropathic pain, cardiovascular diseases	transient receptor potential (trp), trpc	Q9QUQ5	https://pubchem.ncbi.nlm.nih.gov/bioassay/2247		nervous System,cardiovascular
624483	Counterscreen of compound fluorescence effects on High-throughput multiplex microsphere screening for inhibitors of toxin protease	NMMLSC		355114	10932	Proteases regulate many biological pathways that include: coagulation, immune system activation, metastasis, and viral life cycles. Within the larger set of proteases, pharmaceutical development for the proteases of the two-part bacterial toxins of Clostridium botulinum and Bacillus anthracis is of great interest due to their role in natural disease and biothreat scenarios (1-4). Botulinum Neurot…	2	coagulation, immune system, metastasis, viral	proteases, botulinum neurotoxin type a (bonta), botulinum neurotoxin type f light chain proteases (bontflc)		https://pubchem.ncbi.nlm.nih.gov/bioassay/624483		cardiovascular,immune system,cancer,virus
1415	Multiplexed high-throughput screen for small molecule regulators of RGS family protein interactions, specifically RGS4-Galphao.	NMMLSC	guanine nucleotide-binding protein G(o) subunit alpha isoform a; ... Total	218702	711	HTS to identify small molecule regulators of RGS family protein interactions Regulators of G protein signaling (RGS) proteins are a diverse set of intracellular proteins that modulate G protein-coupled receptor (GPCR) signaling [Neitzel and Hepler, 2006]. Their diversity is a result of their localized tissue distribution as well as their preferential regulation of a particular subunit of G protei…	2	brain, heart, lung	g protein-coupled receptor (gpcr)	P49798,P09471	https://pubchem.ncbi.nlm.nih.gov/bioassay/1415		nervous System,cardiovascular,pulmonary
1423	Multiplexed high-throughput screen for small molecule regulators of RGS family protein interactions, specifically RGS8-Galphao.	NMMLSC	RGS8 protein; ... Total	218702	750	HTS to identify small molecule regulators of RGS family protein interactions Regulators of G protein signaling (RGS) proteins are a diverse set of intracellular proteins that modulate G protein-coupled receptor (GPCR) signaling [Neitzel and Hepler, 2006]. Their diversity is a result of their localized tissue distribution as well as their preferential regulation of a particular subunit of G protei…	2	brain, heart, lung	g protein-coupled receptor (gpcr)	P09471,P57771	https://pubchem.ncbi.nlm.nih.gov/bioassay/1423		nervous System,cardiovascular,pulmonary	Enzyme (other)
1439	Multiplexed high-throughput screen for small molecule regulators of RGS family protein interactions, specifically RGS7-Galphao.	NMMLSC	RGS7, partial; ... Total	218702	770	HTS to identify small molecule regulators of RGS family protein interactions Regulators of G protein signaling (RGS) proteins are a diverse set of intracellular proteins that modulate G protein-coupled receptor (GPCR) signaling [Neitzel and Hepler, 2006]. Their diversity is a result of their localized tissue distribution as well as their preferential regulation of a particular subunit of G protei…	2	brain, heart, lung	g protein-coupled receptor (gpcr)	P49802,P09471	https://pubchem.ncbi.nlm.nih.gov/bioassay/1439		nervous System,cardiovascular,pulmonary
1441	Multiplexed high-throughput screen for small molecule regulators of RGS family protein interactions, specifically RGS16-Galphao.	NMMLSC	guanine nucleotide-binding protein G(o) subunit alpha isoform a; ... Total	218702	826	HTS to identify small molecule regulators of RGS family protein interactions Regulators of G protein signaling (RGS) proteins are a diverse set of intracellular proteins that modulate G protein-coupled receptor (GPCR) signaling [Neitzel and Hepler, 2006]. Their diversity is a result of their localized tissue distribution as well as their preferential regulation of a particular subunit of G protei…	2	brain, heart, lung	g protein-coupled receptor (gpcr)	O15492,P09471	https://pubchem.ncbi.nlm.nih.gov/bioassay/1441		nervous System,cardiovascular,pulmonary	Enzyme (other)
950	Multiplexed high-throughput screen for small molecule regulators of Bcl-2 family protein interactions, specifically Bim-Bcl-2.	NMMLSC	Apoptosis regulator Bcl-2	194920	116	HTS to identify small molecule regulators of Bcl-2 family protein interactions Assay Implementatiion: Peter Simons Ph.D, Susan Young MS, Anna Waller Ph.D, Mark Carter MS One arm of apoptosis is regulated by the balance of anti-apoptotic and pro-apoptotic Bcl-2 family members. In humans, six genes have been identified that encode anti-apoptotic proteins characterized by the presence of conserved m…	2	leukemia	apoptosis, bcl-2	P10415	https://pubchem.ncbi.nlm.nih.gov/bioassay/950		cancer	Ion channel
951	Multiplexed high-throughput screen for small molecule regulators of Bcl-2 family protein interactions, specifically Bim-Bcl-B.	NMMLSC	Bcl-2-like protein 10	194920	142	HTS to identify small molecule regulators of Bcl-2 family protein interactions Assay Implementatiion: Peter Simons Ph.D, Susan Young MS, Anna Waller Ph.D, Mark Carter MS One arm of apoptosis is regulated by the balance of anti-apoptotic and pro-apoptotic Bcl-2 family members. In humans, six genes have been identified that encode anti-apoptotic proteins characterized by the presence of conserved m…	2	leukemia	apoptosis, bcl-2	Q9HD36	https://pubchem.ncbi.nlm.nih.gov/bioassay/951		cancer
952	Multiplexed high-throughput screen for small molecule regulators of Bcl-2 family protein interactions, specifically Bim-Bcl-W.	NMMLSC	Bcl-w	194920	47	HTS to identify small molecule regulators of Bcl-2 family protein interactions Assay Implementatiion: Peter Simons Ph.D, Susan Young MS, Anna Waller Ph.D, Mark Carter MS One arm of apoptosis is regulated by the balance of anti-apoptotic and pro-apoptotic Bcl-2 family members. In humans, six genes have been identified that encode anti-apoptotic proteins characterized by the presence of conserved m…	2	leukemia	apoptosis, bcl-2	Q92843	https://pubchem.ncbi.nlm.nih.gov/bioassay/952		cancer
1007	Multiplexed high-throughput screen for small molecule regulators of Bcl-2 family protein interactions, specifically Bim-Bcl-XL.	NMMLSC	bcl-xL	194920	82	HTS to identify small molecule regulators of Bcl-2 family protein interactions Assay Implementatiion: Peter Simons Ph.D, Susan Young MS, Anna Waller Ph.D, Mark Carter MS One arm of apoptosis is regulated by the balance of anti-apoptotic and pro-apoptotic Bcl-2 family members. In humans, six genes have been identified that encode anti-apoptotic proteins characterized by the presence of conserved m…	2	leukemia	apoptosis, bcl-2	Q07817	https://pubchem.ncbi.nlm.nih.gov/bioassay/1007		cancer	Ion channel
1008	Multiplexed high-throughput screen for small molecule regulators of Bcl-2 family protein interactions, specifically Bim-Bfl-1	NMMLSC	bcl-2-related protein A1 isoform 1	194920	237	HTS to identify small molecule regulators of Bcl-2 family protein interactions Assay Implementatiion: Peter Simons Ph.D, Susan Young MS, Anna Waller Ph.D, Mark Carter MS One arm of apoptosis is regulated by the balance of anti-apoptotic and pro-apoptotic Bcl-2 family members. In humans, six genes have been identified that encode anti-apoptotic proteins characterized by the presence of conserved m…	2	leukemia	apoptosis, bcl-2	Q16548	https://pubchem.ncbi.nlm.nih.gov/bioassay/1008		cancer
1009	Multiplexed high-throughput screen for small molecule regulators of Bcl-2 family protein interactions, specifically Bim-Mcl-1	NMMLSC	Mcl-1	194920	196	HTS to identify small molecule regulators of Bcl-2 family protein interactions Assay Implementatiion: Peter Simons Ph.D, Susan Young MS, Anna Waller Ph.D, Mark Carter MS One arm of apoptosis is regulated by the balance of anti-apoptotic and pro-apoptotic Bcl-2 family members. In humans, six genes have been identified that encode anti-apoptotic proteins characterized by the presence of conserved m…	2	leukemia	apoptosis, bcl-2	Q07820	https://pubchem.ncbi.nlm.nih.gov/bioassay/1009		cancer
624263	A Quantitative High throughput Screen to Identify Chemical Modulators of PINK1 Expression	National Center for Advancing Translational Sciences (NCATS)	PINK1; ... Total	410116	825	The overall goal of this project is to develop new tools for understanding and treating the mitochondrial basis for neurodegenerative disease such as Parkinson's disease (PD). The PINK1 campaign was developed from recent data pointing towards mitochondrial dysfunction as a major contributor to dopaminergic neuron loss. The discovery of PINK1/Parkin mediated mitophagy has highlighted the potential…	2	neurodegenerative disease, parkinsons disease	pink1	Q6UW64,O60260	https://pubchem.ncbi.nlm.nih.gov/bioassay/624263	https://www.ebi.ac.uk/chembl/assay_report_card/CHEMBL2114716	nervous System
651819	High-Throughput Screening for Modulators of Cytosolic Chaperonin Activity	National Center for Advancing Translational Sciences (NCATS)	TRIC	362587	1085	The eukaryotic chaperonin named TRiC (for TCP-1 ring complex), also called CCT (for chaperonin containing TCP1), is an essential and conserved chaperone required for the folding and activation of 10-15% of the proteins encoded by the human genome. TRiC is indispensable for cell survival, as folding of an essential subset of cytosolic proteins, including cytoskeletal components, cell cycle regulat…	2	tumor	chaperonin, tric, tcp1	Q8N4S9	https://pubchem.ncbi.nlm.nih.gov/bioassay/651819		cancer
602438	uHTS identification of modulators of interaction between CendR and NRP-1 using Fluorescence Polarization assay	Burnham Center for Chemical Genomics	Chain A, Neuropilin-1	364168	3086	Neuropilin-1 (NRP-1) is a a pleiotrophic cell surface receptor with multiple ligands that plays an essential role in angiogenesis, cardiovascular development, regulation of vascular permeability and development of the nervous system [1-4]. NRP-1 is required for induction of vascular permeability by VEGF [5] and semaphorin 3A [6], which interact with the b1 domain of NRP-1 via their C-terminal bas…	2	angiogenesis, cardiovascular, vascular, nervous	neuropilin-1 (nrp-1), cendr	O14786	https://pubchem.ncbi.nlm.nih.gov/bioassay/602438		cardiovascular,nervous System
651636	uHTS identification of small molecule antagonists of the EBI2 receptor via a luminescent beta-arrestin assay	Burnham Center for Chemical Genomics	G-protein coupled receptor 183	364168	2955	Epstein-Barr virus-induced gene 2 (EBI2) (1-4), also known as GPR183, is expressed on B cells and is highly induced upon activation (5). Recent gene targeting experiments revealed that EBI2-/- B cells exhibited defective migration, resulting in strongly impaired T cell-dependent antibody responses (1, 2). Most recently, two research teams made the unlikely discovery that oxysterol compounds, prev…	2	virus, immune	epstein-barr, -induced gene 2 (ebi2), gpr183	P32249	https://pubchem.ncbi.nlm.nih.gov/bioassay/651636		virus,immune system	Membrane receptor
493098	uHTS identification of small molecule antagonists of the CCR6 receptor via a luminescent beta-arrestin assay	Burnham Center for Chemical Genomics	C-C chemokine receptor type 6	340929	1656	Currently there are no published patents or studies specifically describing small molecule antagonists of the chemokine receptor CCR6. CCL20 (MIP-3 alpha) is the endogenous peptide ligand for the G-protein coupled receptor (GPCR) CCR6. The receptor ligand pair is responsible for the chemoattraction of immature dendritic cells, effector/memory T cells, B cells, and also plays a role at skin and mu…	2	cancer, metastasis, colorectal	chemokine receptor ccr6, gpcr, mip-3 alpha, b-arrestin	P51684	https://pubchem.ncbi.nlm.nih.gov/bioassay/493098		cancer	Membrane receptor
2521	uHTS identification of small molecule antagonists of the APJ receptor via a luminescent beta-arrestin assay	Burnham Center for Chemical Genomics	apelin receptor	330480	1062	Currently there are no small molecule tools to investigate the biological functions of apelin and its receptor. Apelin is the endogenous peptide ligand for the G-protein coupled receptor (GPCR) APJ (angiotensin II receptor-like 1, AGTRL-1 and APLNR). Until the discovery of apelin, APJ was an orphan GPCR. APJ is coupled to Gai, and has been shown in cell culture to inhibit adenylate cyclase. The A…	2	cardiovascular, metabolic disease	apelin, gpcr	P35414	https://pubchem.ncbi.nlm.nih.gov/bioassay/2521		cardiovascular,metabolic disorders	Membrane receptor
2520	uHTS identification of small molecule agonists of the APJ receptor via a luminescent beta-arrestin assay	Burnham Center for Chemical Genomics	apelin receptor	330436	347	Currently there are no small molecule tools to investigate the biological functions of apelin and its receptor. Apelin is the endogenous peptide ligand for the G-protein coupled receptor (GPCR) APJ (angiotensin II receptor-like 1, AGTRL-1 and APLNR). Until the discovery of apelin, APJ was an orphan GPCR. APJ is coupled to Gai, and has been shown in cell culture to inhibit adenylate cyclase. The A…	2	cardiovascular, metabolic disease	apelin, gpcr	P35414	https://pubchem.ncbi.nlm.nih.gov/bioassay/2520		cardiovascular,metabolic disorders	Membrane receptor
1656	High Throughput Imaging Assay for Hepatic Lipid Droplet Formation	Burnham Center for Chemical Genomics		236559	954	Medical researchers world-wide now use the term "epidemic" or "pandemic" to describe the alarming incidence of obesity in modern society, which is estimated to occur in 30% of the general US population. Perhaps, most alarming is the high incidence of obesity in children and adolescents, which indicates that medical problems associated with obesity (e.g., diabetes, metabolic syndrome, and heart di…	2	obesity, diabetes, heart disease, lipid			https://pubchem.ncbi.nlm.nih.gov/bioassay/1656		obesity,diabetes,immune system,cardiovascular
1259374	AlphaScreen-based biochemical high throughput primary assay to identify inhibitors of microphthalmia-associated transcription factor (MITF)	The Scripps Research Institute Molecular Screening Center	microphthalmia-associated transcription factor isoform 9	646275	5861	Description: Microphthalmia transcription factor (MITF) is a master transcription factor expressed in melanocytes, essential for melanocyte survival, differentiation, and pigment formation, and is a key oncogenic factor in melanoma initiation, migration, and treatment resistance.[1-3] Although identified as an important therapeutic target for melanoma, clinical inhibitors directly targeting the M…	2	oncogenic, melanoma, treatment resistance	microphthalmia transcription factor (mitf), mitf protein	P01584	https://pubchem.ncbi.nlm.nih.gov/bioassay/1259374		cancer,bacteria
1259422	Luminescence cell-based high throughput primary assay to identify inhibitors of TEAD-YAP interaction.	The Scripps Research Institute Molecular Screening Center	transcriptional coactivator YAP1 isoform 1	641570	9273	Description: The Hippo-YAP signaling pathway has emerged as a major driver of tumorigenesis and metastasis in a wide spectrum of human malignancies (1,2). The distal effector of the pathway - YAP, functions as a transcriptional activator driving expression of pro-proliferation and anti- apoptotic genes (3). Importantly, several tumor types are YAP dependent, including colorectal, hepatocellular, …	2	tumorigenesis, tumor	hippo-yp pathway	P46937	https://pubchem.ncbi.nlm.nih.gov/bioassay/1259422		cancer
686940	Luminescence-based cell-based primary high throughput screening assay to identify inhibitors of COUP-TFII (NR2F2)	The Scripps Research Institute Molecular Screening Center	COUP transcription factor 2 isoform a	370276	2610	Description: Steroid receptor chicken ovalbumin upstream promoter-transcription factor II (COUP-TFII) (1), an orphan nuclear receptor and member of the nuclear receptor superfamily, has been shown to be a critical transcriptional regulator in many different cancer types by promoting angiogenesis (2-4), cell proliferation and metastasis (5-11). COUP-TFII has widespread tissue distribution in human…	2	cancer, angiogenesis, metastasis, anticancer	steroid receptor, promoter-transcription factor ii (coup-tfii), nuclear receptor, vegfr-2, pten, smad4	P24468	https://pubchem.ncbi.nlm.nih.gov/bioassay/686940		cancer,cardiovascular	Nuclear receptor
720508	Fluorescence polarization-based biochemical primary high throughput screening assay to identify inhibitors that disrupt the binding of a cyclic peptide (Tn7) to the fibrin proteolytic product D-Dimer and fragment E complex [DD(E )]	The Scripps Research Institute Molecular Screening Center	Chain E, Fibrin beta chain	370276	498	Description: Fibrin is an insoluble biopolymer that is formed by the proteolytic action of thrombin on the clotting factor fibrinogen. It constitutes the major protein component of blood clots and is generally associated with pathologies such as ischemic stroke, myocardial infarction, pulmonary embolism, and deep vein thrombosis [for review see (1-4)]. Evidence of fibrin has also been found in mo…	2	stroke, myocardial infarction, pulmonary embolism, metastatic	fibrin	P02675	https://pubchem.ncbi.nlm.nih.gov/bioassay/720508		cardiovascular,pulmonary,cancer
720509	Fluorescence polarization-based biochemical primary high throughput screening assay to identify inhibitors that disrupt the binding of a cyclic peptide (Tn6) to the fibrin proteolytic product D-Dimer and fragment E complex [DD(E )]	The Scripps Research Institute Molecular Screening Center	Chain E, Fibrin beta chain	370276	761	Description: Fibrin is an insoluble biopolymer that is formed by the proteolytic action of thrombin on the clotting factor fibrinogen. It constitutes the major protein component of blood clots and is generally associated with pathologies such as ischemic stroke, myocardial infarction, pulmonary embolism, and deep vein thrombosis [for review see (1-4)]. Evidence of fibrin has also been found in mo…	2	stroke, myocardial infarction, pulmonary embolism, metastatic	fibrin	P02675	https://pubchem.ncbi.nlm.nih.gov/bioassay/720509		cardiovascular,pulmonary,cancer
720543	Fluorescence polarization-based biochemical high throughput primary assay to identify inhibitors of alpha/beta hydrolase domain containing 4 (ABHD4).	The Scripps Research Institute Molecular Screening Center	(Lyso)-N-acylphosphatidylethanolamine lipase isoform 1	370276	2015	Description: Serine hydrolases play key roles in mammalian signaling networks and are particularly enriched in the nervous system, where they have been shown to regulate the metabolism of neurotransmitters such as acetylcholine and the endocannabinoids. The development of selective inhibitors for such hydrolytic enzymes has facilitated our understanding of the role that neurotransmitters play in …	2	nervous system, obesity	serine hydrolases, alpha/beta hydrolase domain containing 4 (abhd4), anandamide	Q8VD66	https://pubchem.ncbi.nlm.nih.gov/bioassay/720543		nervous System,obesity	Transferase
720582	QFRET-based biochemical primary high throughput screening assay to identify exosite inhibitors of ADAM10.	The Scripps Research Institute Molecular Screening Center	ADAM10	370276	2294	Description: Approximately 20-30% of breast cancer patients have tumors that over-express human epidermal growth factor receptor (HER2), which confers an aggressive tumor phenotype and poor prognosis [1-3]. A Disintegrin and Metalloprotease (ADAM) proteases are responsible for amplification of HER2 signaling due to either cleavage of its extracellular domain or release of HER2 ligands, which lead…	2	breast cancer	human epidermal growth factor receptor (her2), her2	O14672	https://pubchem.ncbi.nlm.nih.gov/bioassay/720582		cancer	Protease
720648	QFRET-based biochemical primary high throughput screening assay to identify exosite inhibitors of ADAM17.	The Scripps Research Institute Molecular Screening Center	disintegrin and metalloproteinase domain-containing protein 17 isoform 1 preproprotein	370276	3080	Description: Approximately 20-30% of breast cancer patients have tumors that over-express human epidermal growth factor receptor (HER2), which confers an aggressive tumor phenotype and poor prognosis [1-3]. A Disintegrin and Metalloprotease (ADAM) proteases are responsible for amplification of HER2 signaling due to either cleavage of its extracellular domain or release of HER2 ligands, which lead…	2	breast cancer	human epidermal growth factor receptor (her2), her2	P78536	https://pubchem.ncbi.nlm.nih.gov/bioassay/720648		cancer	Protease
720700	Fluorescence-based biochemical high throughput primary assay to identify inhibitors of phospholipase C isozymes (PLC-gamma1).	The Scripps Research Institute Molecular Screening Center	Phospholipase C, gamma 1	370276	3123	Description: Extracellular stimuli including hormones, growth factors, and neurotransmitters promote activation of phospholipase C (PLC) isozymes and cleavage of the membrane lipid phosphatidylinositol 4,5- bisphosphate (PtdIns(4,5)P2) into the classical second messengers, diacylglycerol and inositol 1,4,5- trisphosphate (IP3) [1]. These second messengers coordinately control numerous signaling c…	2	cancer, cardiovascular diseases	ca2+, protein kinase c	P19174	https://pubchem.ncbi.nlm.nih.gov/bioassay/720700		cancer,cardiovascular	Enzyme (other)
720704	Fluorescence-based biochemical high throughput primary assay to identify inhibitors of phospholipase C isozymes (PLC-beta3).	The Scripps Research Institute Molecular Screening Center	Phospholipase C, beta 3 (phosphatidylinositol-specific)	370276	662	Description: Extracellular stimuli including hormones, growth factors, and neurotransmitters promote activation of phospholipase C (PLC) isozymes and cleavage of the membrane lipid phosphatidylinositol 4,5- bisphosphate (PtdIns(4,5)P2) into the classical second messengers, diacylglycerol and inositol 1,4,5- trisphosphate (IP3) [1]. These second messengers coordinately control numerous signaling c…	2	cancer, cardiovascular diseases	ca2+, protein kinase c	Q01970	https://pubchem.ncbi.nlm.nih.gov/bioassay/720704		cancer,cardiovascular	Enzyme (other)
651958	Fluorescence-based biochemical high throughput screening primary assay to identify inhibitors of Crimean-Congo Hemorrhagic Fever (CCHF) viral ovarian tumor domain protease (vOTU): Pep-AMC substrate	The Scripps Research Institute Molecular Screening Center	putative polyprotein	369245	2045	Description: The Crimean-Congo Hemorrhagic Fever (CCHF) virus is a tick-borne negative strand RNA nairovirus of the family Bunyaviridae. CCHF virus (CCHFV) infection in humans is characterized by high fever, prostration, and severe hemorrhages (1, 2). There is no FDA approved vaccine or therapeutic treatment for CCHFV, which is considered one of the most dangerous emerging human pathogens as well…	2	crimeancongo hemorrhagic fever, cchf virus, virus, immune		Q6TQR6	https://pubchem.ncbi.nlm.nih.gov/bioassay/651958		virus,immune system	Enzyme (other)
602396	Luminescence-based cell-based primary high throughput screening assay to identify inverse agonists of the liver receptor homolog-1 (LRH-1; NR5A2)	The Scripps Research Institute Molecular Screening Center	nuclear receptor subfamily 5 group A member 2 isoform 2	364131	460	Description: The goal of this project is to identify modulators (inverse agonists) of the orphan nuclear receptor LRH-1, which has been implicated in cancer by enhancing proliferation and cell cycle progression and metabolic disorders through its regulation of genes involved cholesterol and bile acid homeostasis. NR5A2 or Liver receptor homologue-1 (LRH-1) is a member of the NR5A, or Ftz-F1, subf…	2	cancer	nr5a2, liver receptor homologue-1 (lrh-1), nr5a, lrh-1	O00482	https://pubchem.ncbi.nlm.nih.gov/bioassay/602396		cancer	Nuclear receptor
624169	Luminescence-based cell-based primary high throughput screening assay to identify agonists of the mouse 5-hydroxytryptamine (serotonin) receptor 2A (HTR2A)	The Scripps Research Institute Molecular Screening Center	5-hydroxytryptamine receptor 2A	364131	2415	Description: Serotonin (5-hydroxytryptamine; 5-HT) is an abundant neurotransmitter synthesized from the essential amino acid L-tryptophan and plays a significant role in appetite, platelet aggregation, pain perception, sleep, hormone secretion, sexual behavior, and thermoregulation. Serotonin mediates much of its actions by binding to and activating G protein-coupled receptors (GPCR) on the surfa…	2	appetite, pain, sleep, sexual behavior	serotonin (5-hydroxytryptamine; 5-ht), neurotransmitter, serotonin, gpcrs, beta-arrestin2, 5-ht2ar	P35363	https://pubchem.ncbi.nlm.nih.gov/bioassay/624169		nervous System	Membrane receptor
651602	Absorbance-based primary bacterial cell-based high throughput screening assay to identify inhibitors of RecBCD (with phage)	The Scripps Research Institute Molecular Screening Center	exodeoxyribonuclease V subunit RecB; ... Total	362877	953	Description: The RecBCD enzyme (Exonuclease V) of Escherichia coli is a helicase-nuclease that initiates the repair of double-stranded DNA breaks by homologous recombination. The RecBCD class of enzymes is widely distributed among bacteria (1) but is apparently not present in eukaryotes. The major pathway of double-strand DNA break repair in bacteria involves the coordinated action of nuclease an…	2	escherichia coli	recbcd enzyme	P04993,P07648,P08394	https://pubchem.ncbi.nlm.nih.gov/bioassay/651602		bacteria	Enzyme (other),Enzyme (other),Enzyme (other)
602229	Luminescence-based cell-based high throughput primary screening assay to identify agonists of nuclear receptor subfamily 2, group E, member 3 (NR2E3)	The Scripps Research Institute Molecular Screening Center	photoreceptor-specific nuclear receptor	362351	1282	Description: Nuclear receptors are small molecule- and hormone-regulated transcription factors with discrete DNA-binding and ligand-binding domains, and are essential during development and for maintenance of proper cell function in adults. Small pharmacological compounds that bind to the cleft of the ligand-binding domain could alter receptor conformation and subsequently modify transcription of…	2	retinal degeneration	nuclear receptors, nr2e3, nuclear receptor	Q9Y5X4	https://pubchem.ncbi.nlm.nih.gov/bioassay/602229		nervous System	Nuclear receptor
588352	Luminescence-based cell-based primary high throughput screening assay to identify inhibitors of the Steroid Receptor Coactivator 3 (SRC3; NCOA3)	The Scripps Research Institute Molecular Screening Center	nuclear receptor coactivator 3 isoform a	359484	621	Description: Chemotherapeutic agents that target estrogen receptor alpha (ERa) and growth factor signaling systems have been extensively pursued and developed for a long time (1-4]). However, one of the most pressing limitations of currently established chemotherapeutic agents for breast cancer is the fact that breast cancers frequently acquire resistance to antiestrogens (5, 6). Nuclear receptor…	2	chemotherapeutic, breast cancer, cancer	estrogen receptor alpha (era), growth factor, src-1, steroid receptor coactivator 3 (src-3)	Q9Y6Q9	https://pubchem.ncbi.nlm.nih.gov/bioassay/588352		cancer	Epigenetic regulator
588726	Fluorescence-based biochemical primary high throughput screening assay to identify inhibitors of the fructose-bisphosphate aldolase (FBA) of M. tuberculosis	The Scripps Research Institute Molecular Screening Center	fructose-bisphosphate aldolase	359484	8221	Description: The rise in antibiotic-resistant Mycobacterium tuberculosis and the lack of drugs capable of efficiently eradicating persistent bacilli responsible for life-long infections in humans emphasize the need for novel anti-TB agents with mechanisms of action different from those of existing drugs(1, 2). In fact, the latent form of Mycobacterium tuberculosis infects approximately a third of…	2	antibiotic, tuberculosis	class ii fructose-1, 6-bisphosphate aldolase (fba), fructose bisphosphate aldolase (fba)	P9WQA3	https://pubchem.ncbi.nlm.nih.gov/bioassay/588726		bacteria
588354	Luminescence-based cell-based primary high throughput screening assay to identify inhibitors of the Steroid Receptor Coactivator 1 (SRC1; NCOA1)	The Scripps Research Institute Molecular Screening Center	nuclear receptor coactivator 1 isoform 1 [Homo sapiens]	359483	428	Description: Chemotherapeutic agents that target estrogen receptor alpha (ERalpha and growth factor signaling systems have been extensively pursued and developed for a long time (1-4). However, one of the most pressing limitations of currently established chemotherapeutic agents for breast cancer is the fact that breast cancers frequently acquire resistance to antiestrogens (5, 6). Nuclear recept…	2	chemotherapeutic, breast cancer, cancer	estrogen receptor alpha (era), growth factor, src-1, steroid receptor coactivator 3 (src-3)	Q15788	https://pubchem.ncbi.nlm.nih.gov/bioassay/588354		cancer	Epigenetic regulator
651719	Fluorescence-based cell-based primary high throughput screening assay to identify antagonists of the Galanin Receptor 3 (GalR3)	The Scripps Research Institute Molecular Screening Center	galanin receptor type 3	358120	1564	Description: Galanin, a 29 amino acid neuropeptide (30 residues in humans), is cleaved from preprogalanin and is involved in many physiological processes including nervous system development, feeding, metabolism and reproduction, and regulation of neurotransmitter and hormone release (1, 2). The physiologic response to galanin is mediated in part by three G protein-coupled metabotropic 7-transmem…	2	nervous system, metabolism, anxiety, depression	g protein-coupled metabotropic 7-transmembrane receptor subtypes, galr1	O60755	https://pubchem.ncbi.nlm.nih.gov/bioassay/651719		nervous System,metabolic disorders	Membrane receptor
588335	Counterscreen for inhibitors of the fructose-bisphosphate aldolase (FBA) of M. tuberculosis: Absorbance-based biochemical high throughput Glycerophosphate Dehydrogenase-Triosephosphate Isomerase (GDH-TPI) full deck assay to identify assay artifacts	The Scripps Research Institute Molecular Screening Center		356407	4455	Description: The rise in antibiotic-resistant Mycobacterium tuberculosis and the lack of drugs capable of efficiently eradicating persistent bacilli responsible for life-long infections in humans emphasize the need for novel anti-TB agents with mechanisms of action different from those of existing drugs(1, 2). In fact, the latent form of Mycobacterium tuberculosis infects approximately a third of…	2	antibiotic, tuberculosis	class ii fructose-1, 6-bisphosphate aldolase (fba), fructose bisphosphate aldolase (fba)		https://pubchem.ncbi.nlm.nih.gov/bioassay/588335		bacteria
504326	Luminescence-based cell-based primary high throughput screening assay to identify agonists of heterodimerization of the mu 1 (OPRM1) and delta 1 (OPRD1) opioid receptors	The Scripps Research Institute Molecular Screening Center	delta-type opioid receptor; ... Total	335461	993	Description: Opiates such as morphine are the choice analgesic in the treatment of chronic pain due to their potent and rapid action. However, their long-term use is limited because of the development of tolerance and dependence, as well as respiratory suppression and constipation (1). Due to their clinical importance, various strategies have been considered for making opiates more effective whil…	2	pain, respiratory, addiction	opiates, morphine, oprm1 gene, delta (oprd1), kappa (oprk1), gpcr	P35372,P41143	https://pubchem.ncbi.nlm.nih.gov/bioassay/504326		nervous System,pulmonary	Membrane receptor,Membrane receptor
504357	Luminescence-based cell-based primary high throughput screening assay to identify inverse agonists of heterodimerization of the mu 1 (OPRM1) and delta 1 (OPRD1) opioid receptors	The Scripps Research Institute Molecular Screening Center	delta-type opioid receptor; ... Total	335461	697	Description: Opiates such as morphine are the choice analgesic in the treatment of chronic pain due to their potent and rapid action. However, their long-term use is limited because of the development of tolerance and dependence, as well as respiratory suppression and constipation (1). Due to their clinical importance, various strategies have been considered for making opiates more effective whil…	2	pain, respiratory, addiction	opiates, morphine, oprm1 gene, delta (oprd1), kappa (oprk1), gpcr	P35372,P41143	https://pubchem.ncbi.nlm.nih.gov/bioassay/504357		nervous System,pulmonary	Membrane receptor,Membrane receptor
434989	Fluorescence-based cell-based primary high throughput screening assay to identify antagonists of the orexin 1 receptor (OX1R; HCRTR1)	The Scripps Research Institute Molecular Screening Center	orexin receptor type 1 [Homo sapiens]	326136	1389	Description: Heterotrimeric G-protein coupled receptors (GPCRs) are major targets for disease therapeutics, due in part to their broad tissue distribution, structural diversity, varied modes of action, and disease association (1-4). Most non-sensory GPCRs are expressed in the brain and regulate critical neuronal functions involved in feeding, sleep, mood, and addiction (5, 6). For example, in the…	2	brain, neuronal, mood, addiction	g-protein coupled receptors (gpcrs), neuropeptides, orexin a, orexin b, ox1r, ox2r	O43613	https://pubchem.ncbi.nlm.nih.gov/bioassay/434989		nervous System	Membrane receptor
435030	Absorbance-based primary bacterial cell-based high throughput screening assay to identify inhibitors of AddAB recombination protein complex	The Scripps Research Institute Molecular Screening Center	hypothetical protein HP1089; ... Total	326136	937	Description: Helicobacter pylori infects approximately half of the world's population and is responsible for inducing chronic gastric inflammation that can progress to gastric cancer (1). At the cellular level, Helicobacter pylori infection of the human stomach is associated with inflammation that elicits DNA damage in both bacterial and host cells (2). This DNA damage must be repaired in order f…	2	helicobacter pylori, inflammation, cancer, dna repair, antibacterial	addab, recbcd, dna damage	O25721,O26077	https://pubchem.ncbi.nlm.nih.gov/bioassay/435030		bacteria,immune system,cancer	NTPase
449728	Counterscreen for inhibitors of AddAB: absorbance-based bacterial cell-based high throughput screening assay to identify inhibitors of bacterial viability	The Scripps Research Institute Molecular Screening Center		326136	895	Description: Helicobacter pylori infects approximately half of the world's population and is responsible for inducing chronic gastric inflammation that can progress to gastric cancer (1). At the cellular level, Helicobacter pylori infection of the human stomach is associated with inflammation that elicits DNA damage in both bacterial and host cells (2). This DNA damage must be repaired in order f…	2	helicobacter pylori, inflammation, cancer, dna repair, antibacterial	addab, recbcd, dna damage		https://pubchem.ncbi.nlm.nih.gov/bioassay/449728		bacteria,immune system,cancer
463079	Fluorescence-based counterscreen for orexin 1 receptor (OX1R) antagonists: cell-based assay to identify antagonists of the parental CHO cell line	The Scripps Research Institute Molecular Screening Center		326136	2041	Description: Heterotrimeric G-protein coupled receptors (GPCRs) are major targets for disease therapeutics, due in part to their broad tissue distribution, structural diversity, varied modes of action, and disease association (1-4). Most non-sensory GPCRs are expressed in the brain and regulate critical neuronal functions involved in feeding, sleep, mood, and addiction (5, 6). For example, in the…	2	brain, neuronal, mood, addiction	g-protein coupled receptors (gpcrs), neuropeptides, orexin a, orexin b, ox1r, ox2r		https://pubchem.ncbi.nlm.nih.gov/bioassay/463079		nervous System
463141	Absorbance-based primary biochemical high throughput screening assay to identify activators of procaspase-3	The Scripps Research Institute Molecular Screening Center	caspase-3 isoform a preproprotein	326136	350	Description: Cancer progression depends upon evasion of the programmed cell death (apoptosis) machinery that normally kills an unneeded or rogue cell (1). Although apoptosis induction using chemotherapeutics is a common anti-cancer treatment, cancer cells often survive because of defects in the pro-apoptotic proteins activated by these drugs (2). The main effector proteins involved in the apoptos…	2	cancer, apoptosis, chemotherapeutics	proteases, caspases, caspase 3, procaspase 3	P42574	https://pubchem.ncbi.nlm.nih.gov/bioassay/463141		cancer	Protease
463210	Counterscreen for procaspase-3 activators: absorbance-based primary biochemical high throughput screening assay to identify activators of procaspase-7	The Scripps Research Institute Molecular Screening Center	caspase 7, apoptosis-related cysteine peptidase	326136	302	Description: Cancer progression depends upon evasion of the programmed cell death (apoptosis) machinery that normally kills an unneeded or rogue cell (1). Although apoptosis induction using chemotherapeutics is a common anti-cancer treatment, cancer cells often survive because of defects in the pro-apoptotic proteins activated by these drugs (2). The main effector proteins involved in the apoptos…	2	cancer, chemotherapeutics, tumorigenesis	apoptosis, caspases, caspase 3, procaspase 3	P55210	https://pubchem.ncbi.nlm.nih.gov/bioassay/463210		cancer	Protease
485270	FRET-based cell-based primary high throughput screening assay to identify antagonists of the orexin 1 receptor (OX1R; HCRTR1)	The Scripps Research Institute Molecular Screening Center	orexin receptor type 1 [Homo sapiens]	326136	5750	Description: Heterotrimeric G-protein coupled receptors (GPCRs) are major targets for disease therapeutics, due in part to their broad tissue distribution, structural diversity, varied modes of action, and disease association (1-4). Most non-sensory GPCRs are expressed in the brain and regulate critical neuronal functions involved in feeding, sleep, mood, and addiction (5, 6). For example, in the…	2	brain, neuronal, mood, addiction	g-protein coupled receptors (gpcrs), neuropeptides, orexin a, orexin b, ox1r, ox2r	O43613	https://pubchem.ncbi.nlm.nih.gov/bioassay/485270		nervous System	Membrane receptor
485272	Fluorescence polarization-based primary biochemical high throughput screening assay to identify inhibitors of Protein Arginine Deiminase 4 (PAD4) (1536 HTS)	The Scripps Research Institute Molecular Screening Center	protein-arginine deiminase type-4	326134	1334	Description: Rheumatoid arthritis (RA) is a chronic and progressive autoimmune disorder that affects about one percent of the US population (1). Existing therapies treat the symptoms of the disease but not the underlying cause, and are associated with numerous side effects (2). The activity of Protein Arginine Deiminase 4 (PAD4), one of four known active PAD isozymes, is increased in RA; where it…	2	rheumatoid arthritis, ra, immune	autoimmune, arginine deiminase 4 (pad4), pad2	Q9UM07	https://pubchem.ncbi.nlm.nih.gov/bioassay/485272		immune system	Enzyme (other)
2435	Fluorescence-based primary cell-based high throughput screening assay to identify agonists of the Oxytocin Receptor (OXTR).	The Scripps Research Institute Molecular Screening Center	oxytocin receptor	324858	1044	Description: Heterotrimeric G-protein coupled receptors (GPCRs) are major targets for disease therapeutics, due in part to their broad tissue distribution, structural diversity, varied modes of action, disease-associated mutations (1-4). Certain GPCRs are involved in signaling pathways for neuropeptides such as oxytocin, serotonin, and vasopressin, and influence complex social behaviors such as t…	2	trust, anxiety	gpcrs, neuropeptides, oxytocin receptor	P30559	https://pubchem.ncbi.nlm.nih.gov/bioassay/2435		nervous System	Membrane receptor
2445	Fluorescence-based primary cell-based high throughput screening assay to identify potentiators of Oxytocin Receptor (OXTR)	The Scripps Research Institute Molecular Screening Center	oxytocin receptor	324858	199	Description: Heterotrimeric G-protein coupled receptors (GPCRs) are major targets for disease therapeutics, due in part to their broad tissue distribution, structural diversity, varied modes of action, disease-associated mutations (1-4). Certain GPCRs are involved in signaling pathways for neuropeptides such as oxytocin, serotonin, and vasopressin, and influence complex social behaviors such as t…	2	trust, anxiety	gpcrs, neuropeptides, oxytocin receptor	P30559	https://pubchem.ncbi.nlm.nih.gov/bioassay/2445		nervous System	Membrane receptor
2606	Fluorescence polarization-based primary biochemical high throughput screening assay to identify inhibitors of the membrane-associated serine protease Rv3671c in M.tuberculosis	The Scripps Research Institute Molecular Screening Center	serine protease	324858	157	Description: M. tuberculosis is a pervasive human intracellular pathogen [1] and causative agent of tuberculosis (TB) [2]. A major clinical obstacle to TB treatment is the bacterial latency that results in antibiotic resistance [2]. Standard chemotherapeutic treatment involves antibiotic cocktail regimens characterized by poor patient compliance and greater drug resistance [2]. Although alveolar …	2	m tuberculosis, tuberculosis, tb, bacterial	membrane-associated serine protease rv3671c	P9WHR9	https://pubchem.ncbi.nlm.nih.gov/bioassay/2606		bacteria	Protease
2796	Luminescence-based primary cell-based high throughput screening assay to identify activators of the Aryl Hydrocarbon Receptor (AHR)	The Scripps Research Institute Molecular Screening Center	aryl hydrocarbon receptor	324858	7990	Description: Transcription factors are critical regulators of gene expression (1). Under conditions such as environmental stress and exposure to endogenous toxins, transcription factors can rapidly modulate the transcription of genes whose products regulate cell proliferation and metabolism. The aryl hydrocarbon receptor (AHR) is a ligand-activated transcription factor of the basic helix-loop-hel…	2	metabolism, oncogenic	toxins, aryl hydrocarbon receptor (ahr), hsp90, ahr	P35869	https://pubchem.ncbi.nlm.nih.gov/bioassay/2796		metabolic disorders,cancer	Transcription factor
2797	Counterscreen for Oxytocin Receptor (OXTR) agonists: Fluorescence-based primary cell-based high throughput assay to identify agonists of the vasopressin 1 receptor (V1R)	The Scripps Research Institute Molecular Screening Center	vasopressin V1a receptor	324858	815	Description: Heterotrimeric G-protein coupled receptors (GPCRs) are major targets for disease therapeutics, due in part to their broad tissue distribution, structural diversity, varied modes of action, disease-associated mutations (1-4). Certain GPCRs are involved in signaling pathways for neuropeptides such as oxytocin, serotonin, and vasopressin, and influence complex social behaviors such as t…	2	trust, anxiety	gpcrs, neuropeptides, oxytocin receptor	P37288	https://pubchem.ncbi.nlm.nih.gov/bioassay/2797		nervous System	Membrane receptor
2280	Fluorescence polarization-based primary biochemical high throughput screening assay to identify inhibitors of GLD-1 protein - TGE RNA interaction.	The Scripps Research Institute Molecular Screening Center	Female germline-specific tumor suppressor gld-1	324857	1420	Description: Post-transcriptional control of gene expression, such as alternative splicing and tissue-specific silencing, allow for great protein diversity (1). The elements in the mRNA 3' untranslated regions (UTRs) influence the expression of genes involved in proliferation and differentiation of stem cells and germ cells (2). These elements are critical during spermatogenesis and oogenesis in …	2	tumors	mrna, gld-1	Q17339	https://pubchem.ncbi.nlm.nih.gov/bioassay/2280		cancer
1987	Fluorescence-based primary biochemical high throughput screening assay to identify inhibitors of Protein Phosphatase 5 (PP5).	The Scripps Research Institute Molecular Screening Center	PPP5C protein, partial	315101	564	Description: Numerous essential biological processes, including transcription and mitosis require the kinase-mediated phosphorylation of target proteins at serine and threonine residues, which leads to activation, inactivation, degradation, or subcellular relocalization of the specific target. The actions of these kinases are opposed by the serine/threonine phosphoprotein phosphatases (PPPs). Alt…	2	cellular proliferation, cancer	serine/threonine kinases, protein phosphate 5 (pp5)	Q9BPW0	https://pubchem.ncbi.nlm.nih.gov/bioassay/1987		cancer	Phosphatase
2235	Counterscreen for inhibitors of PP5: fluorescence-based biochemical high throughput primary assay to identify inhibitors of Protein Phosphatase 1 (PP1).	The Scripps Research Institute Molecular Screening Center	serine/threonine-protein phosphatase PP1-alpha catalytic subunit isoform 3	315101	2846	Description: Numerous essential biological processes, including transcription and mitosis require the kinase-mediated phosphorylation of target proteins at serine and threonine residues, which leads to activation, inactivation, degradation, or subcellular relocalization of the specific target. The actions of these kinases are opposed by the serine/threonine phosphoprotein phosphatases (PPPs). Alt…	2	cellular proliferation, cancer	serine/threonine kinases, protein phosphate 5 (pp5)	P62136	https://pubchem.ncbi.nlm.nih.gov/bioassay/2235		cancer	Phosphatase
2300	TR-FRET-based primary biochemical high throughput screening assay to identify agonists of nuclear receptor subfamily 2, group E, member 3 (NR2E3).	The Scripps Research Institute Molecular Screening Center	photoreceptor-specific nuclear receptor	315100	380	Description: Nuclear receptors are small molecule- and hormone-regulated transcription factors with discrete DNA-binding and ligand-binding domains, and are essential during development and for maintenance of proper cell function in adults. Small pharmacological compounds that bind to the cleft of the ligand-binding domain could alter receptor conformation and subsequently modify transcription of…	2	retinal degeneration	nuclear receptors, nr2e3, nuclear receptor	Q9Y5X4	https://pubchem.ncbi.nlm.nih.gov/bioassay/2300		nervous System	Nuclear receptor
1899	TR-FRET-based primary biochemical high-throughput screening assay to identify inhibitors of Hepatitis C Virus (HCV) core protein dimerization	The Scripps Research Institute Molecular Screening Center	core protein, partial	302755	998	Description: The Hepatitis C virus (HCV) is a major cause of liver failure and hepatocellular cancer, with about 170 million people infected worldwide (1). The HCV has a small RNA genome that is directly translated by the infected host cell into a single precursor polyprotein that is processed by enzymatic cleavage into 10 proteins of diverse function. The most N-terminal 21kDa protein of this HC…	2	hepatitis c virus, hcv, liver, cancer		Q2Q167	https://pubchem.ncbi.nlm.nih.gov/bioassay/1899		virus,cancer	Enzyme (other)
1950	Fluorescence polarization-based primary biochemical high throughput screening assay to identify inhibitors of the Epstein-Barr virus nuclear antigen 1 (EBNA-1).	The Scripps Research Institute Molecular Screening Center	EBNA-1 protein [Human herpesvirus 4]	302755	1022	Description: During each cell cycle in eukaryotes, the genome must be completely replicated and this replication must begin at the correct time and site (initiation site or origin) (1). Pathogenic viruses often take advantage of this cellular precision to maintain replication of their own genome. The Epstein-Barr virus (EBV) is an orally-transmitted herpesvirus associated with numerous human neop…	2	viruses, ebv, lymphoma, hodgkins disease, multiple sclerosis, lupus, infectious, carcinoma	ebna-1	P03211	https://pubchem.ncbi.nlm.nih.gov/bioassay/1950		virus,cancer,immune system,nervous System,infection
1962	Fluorescence polarization-based primary biochemical high throughput screening assay to identify inhibitors of tRNA 2'-phosphotransferase (TPT1).	The Scripps Research Institute Molecular Screening Center	likely tRNA 2'-phosphotransferase	302755	2452	Description: The process of transcription converts the DNA sequences found in genes into mRNA (1, 2). This process is coupled to the subsequent removal of mRNA introns by splicing, which additionally serves to increase proteome complexity (3, 4). Intron splicing also occurs for transfer RNA (tRNA), which functions in the delivery of amino acids to the growing peptide chain as directed by the asso…	2	fungal	mrna, transfer rna (trna), 2'-phosphotransferase 1 (tpt1)	Q5A7N4	https://pubchem.ncbi.nlm.nih.gov/bioassay/1962		fungal	Enzyme (other)
1527	Primary biochemical high throughput screening assay to identify inhibitors of VIM-2 metallo-beta-lactamase	The Scripps Research Institute Molecular Screening Center	metallo beta-lactamase	290893	2575	Description: The emergence of gram-negative bacteria that exhibit multi-drug resistance, combined with the paucity of new antibiotics, poses a public health challenge (1). The production of bacterial beta-lactamase enzymes, in particular, is a common mechanism of drug resistance (2-4). The beta-lactamases evolved from bacteria with resistance to naturally-occurring beta-lactams or penams (5), age…	2	gramnegative bacteria, antibiotics, penicillins	metallo-beta-lactamases (mbl)	Q9K2N0	https://pubchem.ncbi.nlm.nih.gov/bioassay/1527		bacteria	Hydrolase
1556	Epi-absorbance primary biochemical high throughput screening assay to identify inhibitors of IMP-1 metallo-beta-lactamase	The Scripps Research Institute Molecular Screening Center	metallo-beta-lactamase IMP-1	290893	1322	Description: The emergence of gram-negative bacteria that exhibit multi-drug resistance, combined with the paucity of new antibiotics, poses a public health challenge (1). The production of bacterial beta-lactamase enzymes, in particular, is a common mechanism of drug resistance (2-4). The beta-lactamases evolved from bacteria with resistance to naturally-occurring beta-lactams or penams (5), age…	2	gramnegative bacteria, antibiotics, penicillins	metallo-beta-lactamases (mbl)	Q79MP6	https://pubchem.ncbi.nlm.nih.gov/bioassay/1556		bacteria	Hydrolase
1700	Primary cell-based high throughput screening assay to identify inhibitors of kruppel-like factor 5 (KLF5)	The Scripps Research Institute Molecular Screening Center	Kruppel-like factor 5	290893	672	Description: Transcription factors are essential regulators of transcription that bind DNA to control both the rate and frequency of gene expression (1). Many diseases of cell homeostasis are associated with aberrant transcription factor activity (2). Colon cancer, in particular, is a disease of uncontrolled proliferation of the epithelial cells that line the intestinal crypts. Kruppel-like facto…	2	colon cancer	transcription factors, kruppel-like factor 5 (klf5), cyclin d1, cyclin b1/cdc2, klf5	Q13887	https://pubchem.ncbi.nlm.nih.gov/bioassay/1700		cancer	Transcription factor
1706	QFRET-based primary biochemical high throughput screening assay to identify inhibitors of the SARS coronavirus 3C-like Protease (3CLPro)	The Scripps Research Institute Molecular Screening Center	3C-like protease, partial	290893	405	Description: Coronaviruses are enveloped, large plus-strand RNA viruses that cause the common cold and other disorders such as lower respiratory tract infections and diarrhea (1). In 2003, the novel SARS coronavirus (SARS-CoV) was identified (2, 3) as the etiological agent of the global epidemic of severe acute respiratory syndrome (SARS), an atypical pneumonia that led to progressive respiratory…	2	viruses, sars	rna, 3c-like protease (3clpro), 3clpro	Q3Y5H1	https://pubchem.ncbi.nlm.nih.gov/bioassay/1706		virus	Enzyme (other)
1789	Luminescence-based primary biochemical high throughput screening assay to identify inhibitors of the Heat Shock Protein 90 (HSP90)	The Scripps Research Institute Molecular Screening Center	HSP90AA1 protein, partial	290893	2651	Description: Hsp90 is a ubiquitously conserved molecular chaperone (1, 2) that assists the folding of client substrates involved in a variety of human disorders characterized by dysregulated cell proliferation (ie, cancer and viral infections), accumulation of protein aggregates (ie, neurodegenerative diseases) and stress-induced apoptotic cell death (ie, multiple sclerosis) (3). Its diverse biol…	2	cancer, viral infections, neurodegenerative, multiple sclerosis	hsp90	Q2VPJ6	https://pubchem.ncbi.nlm.nih.gov/bioassay/1789		cancer,virus,nervous System,immune system
1800	Fluorescence-based primary biochemical high throughput screening assay to identify inhibitors of the Hepatitis C Virus non-structural protein 3 helicase (NS3)	The Scripps Research Institute Molecular Screening Center	NS3, partial	290893	1636	Description: The flavivirus Hepatitis C virus (HCV) is a major cause of liver failure and hepatocellular cancer, with about 170 million people infected worldwide (1). The HCV has a small RNA genome that is directly translated by the infected host cell into a single precursor polyprotein that is processed by enzymatic cleavage into 10 proteins of diverse function. The non-structural proteins inclu…	2	flavivirus hepatitis c virus, hcv, hcv	hcv non-structural protein 3 (ns3)	A3EZJ3	https://pubchem.ncbi.nlm.nih.gov/bioassay/1800		virus
1825	Luminescence-based counterscreen assay for KLF5 inhibitors: cell-based high throughput screening assay to identify cytotoxic compounds using the IEC-6 intestinal epithelial cell line.	The Scripps Research Institute Molecular Screening Center		290893	2264	Description: Transcription factors are essential regulators of transcription that bind DNA to control both the rate and frequency of gene expression (1). Many diseases of cell homeostasis are associated with aberrant transcription factor activity (2). Colon cancer, in particular, is a disease of uncontrolled proliferation of the epithelial cells that line the intestinal crypts. Kruppel-like facto…	2	colon cancer	transcription factors, kruppel-like factor 5 (klf5), cyclin d1, cyclin b1/cdc2, klf5		https://pubchem.ncbi.nlm.nih.gov/bioassay/1825		cancer
1861	Fluorescence-based primary cell-based high throughput screening assay to identify antagonists of the G-protein coupled receptor 7 (GPR7).	The Scripps Research Institute Molecular Screening Center	neuropeptides B/W receptor 1	290893	3132	Description: Heterotrimeric G-protein coupled receptors (GPCRs) are major targets for disease therapeutics, due in part to their broad tissue distribution, structural diversity, varied modes of action, and disease-associated mutations (1-4). For example, targeting of opiod receptors by opiates such as morphine is a widespread clinical application for GPCR modulation in pain management. The recent…	2	trust, anxiety	gpcrs, neuropeptides, oxytocin receptor	P48145	https://pubchem.ncbi.nlm.nih.gov/bioassay/1861		nervous System	Membrane receptor
1304	Primary cell-based high-throughput screening assay for potentiators or agonists of NPY-Y1	The Scripps Research Institute Molecular Screening Center	neuropeptide Y receptor type 1	218117	800	Description: Neuropeptide Y (NPY) is a neurotransmitter with physiologic roles including control of feeding behavior, regulation of cortical neural activity, heart neural activity, and emotional regulation. Importantly, NPY is implicated in human diseases such as obesity, depression and alcoholism. NPY mediates its biological effects in part through activation of the Galphai protein coupled recep…	2	neural, heart neural, obesity, depression, alcoholism, immunity, hypothermia	neuropeptide, gpcrs, npy-y1, camp	P25929	https://pubchem.ncbi.nlm.nih.gov/bioassay/1304		nervous System,obesity,metabolic disorders,immune system	Membrane receptor
1359	Primary cell-based high-throughput screening assay for potentiators or agonists of NPY-Y2	The Scripps Research Institute Molecular Screening Center	neuropeptide Y receptor type 2	218117	971	Description: Neuropeptide Y (NPY) is a neurotransmitter with diverse physiologic roles including control of feeding behavior, regulation of cortical neural activity, heart neural activity, and emotional regulation. Importantly, NPY is implicated in human diseases such as obesity, depression and alcoholism. NPY mediates its biological effects in part through activation of the NPY-Y2 receptor, a 38…	2	behavior, cortical neural activity, heart, neural, emotional regulation, obesity, depression, alcoholism	neuropeptide y (npy, npy-y2 receptor, gpcr	P49146	https://pubchem.ncbi.nlm.nih.gov/bioassay/1359		nervous System,cardiovascular,obesity,metabolic disorders	Membrane receptor
1416	Primary cell-based high-throughput screening assay to measure PERK inhibition	The Scripps Research Institute Molecular Screening Center	eukaryotic translation initiation factor 2-alpha kinase 3 isoform 1 precursor	218117	370	Description: The endoplasmic reticulum (ER) is essential for protein synthesis and folding (1, 2). In response to environmental stress, misfolded proteins accumulate in the ER lumen, leading to activation of a set of signaling cascades known as the unfolded protein response (UPR). In eukaryotic cells the UPR reduces the burden of misfolded proteins by inhibiting protein synthesis and increasing c…	2	cancer	endoplasmic reticulum (er), rna-dependent protein kinase (pkr)-like er kinase (perk), pek, stress response	Q9NZJ5	https://pubchem.ncbi.nlm.nih.gov/bioassay/1416		cancer	Kinase
1424	Primary cell-based high-throughput screening assay to identify agonists of the transient receptor potential channel N1 (TRPN1)	The Scripps Research Institute Molecular Screening Center	transient receptor potential cation channel, subfamily N, member 1	218117	390	Description: Cell signaling pathways that mediate osmosensation, photosensation, and thermosensation depend on a family of diverse transient receptor potential (TRP) cation channels, which are activated by agonist-receptor coupling (1-4). A role for these channels in inner ear hair cell mechanotransduction was gleaned from TRP channel mutations identified in flies, worms, and lower vertebrates wi…	2	hearing, balance	transient receptor potential (trp), trpml3	Q7T1G6	https://pubchem.ncbi.nlm.nih.gov/bioassay/1424		nervous System	Ion channel
1446	Primary cell-based high throughput assay for inhibitors of the Janus kinase 2 mutant JAK2V617F	The Scripps Research Institute Molecular Screening Center	Janus kinase 2 (a protein tyrosine kinase)	218117	2401	Description: Regulation of the differentiation and activity of inflammatory cells through cytokine signaling is essential for proper immune function and to prevent auto-immune disease and leukemias (1, 2). The protein tyrosine kinase Janus kinase 2 (JAK2) is critical for this process (3-6). Following activation of cytokine receptors, particularly erythropoietin and interferon receptors, JAK2 phos…	2	immune, myeloid proliferative disorders, mpds	tyrosine kinase janus kinase 2 (jak2), jak2	O60674	https://pubchem.ncbi.nlm.nih.gov/bioassay/1446		immune system,cancer	Kinase
1448	Primary cell-based high-throughput screening assay to identify agonists of the transient receptor potential channel ML3 (TRPML3)	The Scripps Research Institute Molecular Screening Center	MCOLN3 protein	218117	632	Description: Cell signaling pathways that mediate osmosensation, photosensation, and thermosensation depend on a family of diverse transient receptor potential (TRP) cation channels, which are activated by agonist-receptor coupling (1-5). A role for these channels in inner ear hair cell mechanotransduction was gleaned from TRP channel mutations identified in flies, worms, and lower vertebrates wi…	2	ear, mechanotransduction	transient receptor potential (trp), trpml3	Q6P9H1	https://pubchem.ncbi.nlm.nih.gov/bioassay/1448		nervous System,metabolic disorders
1481	Primary biochemical high-throughput screening assay to measure P97 ATPase inhibition	The Scripps Research Institute Molecular Screening Center	Valosin-containing protein	218117	925	Description: Misfolded proteins accumulate in the endoplasmic reticulum (ER) in response to environmental stress (1). To reduce the burden these proteins place on the secretory pathway, eukaryotic cells have evolved a process, known as ER-associated degradation (ERAD), to recognize and eliminate these proteins (1, 2). The highly conserved p97 ATPase functions in ERAD by hydrolyzing ATP needed to …	2	dementia, amyotrophic lateral sclerosis, als, parkinsons disease, cancers	endoplasmic reticulum (er), erad, p97	P55072	https://pubchem.ncbi.nlm.nih.gov/bioassay/1481		nervous System,immune system,cancer	Transporter
1486	Counterscreen for inhibitors of Janus kinase 2 mutant JAK2V617F: Cell-based high throughput assay to identify inhibitors of parental Ba/F3 cell viability.	The Scripps Research Institute Molecular Screening Center		218117	2420	Description: Regulation of the differentiation and activity of inflammatory cells through cytokine signaling is essential for proper immune function and to prevent auto-immune disease and leukemias (1, 2). The protein tyrosine kinase Janus kinase 2 (JAK2) is critical for this process (3-6). Following activation of cytokine receptors, particularly erythropoietin and interferon receptors, JAK2 phos…	2	immune, myeloid proliferative disorders, mpds	tyrosine kinase janus kinase 2 (jak2), jak2		https://pubchem.ncbi.nlm.nih.gov/bioassay/1486		immune system,cancer
1509	Primary Cell-Based Assay to Identify Agonists of the Sphingosine 1-Phosphate Receptor 4 (S1P4)	The Scripps Research Institute Molecular Screening Center	Sphingosine-1-phosphate receptor 4	218117	771	Description: Pandemic influenza represents a significant public health threat, due in part to immune cell-mediated lung tissue damage induced during viral infection. Sphingosine 1-phosphate (S1P) is a bioactive phospholipid released by activated blood platelets and serves to influence endothelial integrity, lung epithelial integrity (1), and lymphocyte recirculation (2-5) through five related hig…	2	influenza, viral infection	sphingosine 1-phosphate (s1p)	O95977	https://pubchem.ncbi.nlm.nih.gov/bioassay/1509		virus	Membrane receptor
1510	Primary Cell-Based Assay to Identify Antagonists of the Sphingosine 1-Phosphate Receptor 4 (S1P4)	The Scripps Research Institute Molecular Screening Center	Sphingosine-1-phosphate receptor 4	218117	569	Description: Pandemic influenza represents a significant public health threat, due in part to immune cell-mediated lung tissue damage induced during viral infection. Sphingosine 1-phosphate (S1P) is a bioactive phospholipid released by activated blood platelets and serves to influence endothelial integrity, lung epithelial integrity (1), and lymphocyte recirculation (2-5) through five related hig…	2	influenza, viral infection	sphingosine 1-phosphate (s1p)	O95977	https://pubchem.ncbi.nlm.nih.gov/bioassay/1510		virus	Membrane receptor
1515	Primary biochemical high throughput screening assay to identify inhibitors of Retinoblastoma binding protein 9 (RBBP9)	The Scripps Research Institute Molecular Screening Center	serine hydrolase RBBP9	218117	445	Description: The retinoblastoma (RB) tumor suppressor protein controls cell cycle progression by regulating the activity of the transcription factor E2F (1), which activates genes essential for DNA replication. Hypophosphorylated RB inhibits cell cycle progression by sequestering E2F, thus preventing the activation of genes required for S phase transition. Due to the critical role of RB in regula…	2	retinoblastoma, rb, tumor, cancer	transcription factor e2f, rb binding protein 9 (rbbp9)	O75884	https://pubchem.ncbi.nlm.nih.gov/bioassay/1515		cancer	Hydrolase
1040	Primary cell-based high-throughput screening assay for antagonists of NPY-Y1	The Scripps Research Institute Molecular Screening Center	neuropeptide Y receptor type 1	196255	1990	Description: Neuropeptide Y (NPY) is a neurotransmitter with physiologic roles including control of feeding behavior, regulation of cortical neural activity, heart neural activity, and emotional regulation. Importantly, NPY is implicated in human diseases such as obesity, depression and alcoholism. NPY mediates its biological effects in part through activation of the Galphai protein coupled recep…	2	neural, heart neural, obesity, depression, alcoholism, immunity, hypothermia	neuropeptide, gpcrs, npy-y1, camp	P25929	https://pubchem.ncbi.nlm.nih.gov/bioassay/1040		nervous System,obesity,metabolic disorders,immune system	Membrane receptor
861	Primary cell-based high-throughput screening assay for inhibitors of TLR4-MyD88 binding	The Scripps Research Institute Molecular Screening Center	toll-like receptor 4	196012	357	Primary cell-based high-throughput screening assay for inhibitors of TLR4-MyD88 binding Description: In atherosclerosis, kidney transplantation and other diseases, inappropriate inflammatory responses contribute to poor patient outcomes. Toll-like receptor (TLR) signaling has been strongly implicated. TLR recognition of microbial components and partner proteins signaling are important elements of…	2	kidney transplantation, inflammatory	toll-like receptor (tlr), nfkb	O00206	https://pubchem.ncbi.nlm.nih.gov/bioassay/861		immune system
793	Primary cell based high-throughput screening assay for antagonists of neuropeptide Y receptor Y2 (NPY-Y2)	The Scripps Research Institute Molecular Screening Center	neuropeptide Y receptor type 2	140109	1385	PI: Claes Wahlestedt Description: Neuropeptide Y (NPY) is a neurotransmitter with diverse physiologic roles including control of feeding behavior, regulation of cortical neural activity, heart neural activity, and emotional regulation. Importantly, NPY is implicated in human diseases such as obesity, depression and alcoholism. NPY mediates its biological effects in part through activation of the …	2	cortical neural activity, heart, emotional regulation	neuropeptide y (npy), neurotransmitter, gpcr	P49146	https://pubchem.ncbi.nlm.nih.gov/bioassay/793		nervous System,cardiovascular	Membrane receptor
803	Primary cell-based high-throughput screening assay to identify agonists of Galanin Receptor 2 (GALR2)	The Scripps Research Institute Molecular Screening Center	Galanin receptor type 2	140109	678	PI: Steven Brown Description: Galanin, a 29 amino acid neuropeptide (30 residues in humans), is cleaved from preprogalanin and is involved in many physiological processes including nervous system development, feeding, metabolism and reproduction, and regulation of neurotransmitter and hormone release [1, 2]. The physiologic response to galanin is mediated in part by three G protein-coupled metabo…	2	nervous	g protein-coupled metabotropic 7-transmembrane receptor, galr1	O43603	https://pubchem.ncbi.nlm.nih.gov/bioassay/803		nervous System	Membrane receptor
828	Primary cell-based high-throughput screening assay to identify antagonists of Galanin Receptor 2 (GALR2)	The Scripps Research Institute Molecular Screening Center	Galanin receptor type 2	140109	548	PI: Steven Brown Description: Galanin, a 29 amino acid neuropeptide (30 residues in humans), is cleaved from preprogalanin and is involved in many physiological processes including nervous system development, feeding, metabolism and reproduction, and regulation of neurotransmitter and hormone release [1, 2]. The physiologic response to galanin is mediated in part by three G protein-coupled metabo…	2	nervous	g protein-coupled metabotropic 7-transmembrane receptor, galr1	O43603	https://pubchem.ncbi.nlm.nih.gov/bioassay/828		nervous System	Membrane receptor
623870	ARNT-TAC3: AlphaScreen HTS to detect disruption of ARNT/TAC3 interactions Measured in Biochemical System Using Plate Reader - 2158-01_Inhibitor_SinglePoint_HTS_Activity	Broad Institute	aryl hydrocarbon receptor nuclear translocator; ... Total	392905	2595	Keywords: Aryl hydrocarbon receptor nuclear translocator (ARNT), coil coil coactivators (CCC), basic helix-loop-helix/per-ARNT-Sim (bHLH/PAS), hypoxia, xenobiotic exposure Assay Overview: The Alphascreen protein/protein interaction (Perkin Elmer) is used for the primary assay. This in vitro assay relies on luminescence proximity between "donor" and "acceptor" beads to report on complex formation,…	3	hypoxia	aryl hydrocarbon receptor nuclear translocator (arnt), tacc3	O43392,Q9Y6A5	https://pubchem.ncbi.nlm.nih.gov/bioassay/623870		cardiovascular,nervous System
743287	Luminescent GLuc Reporter Gene Assay Primary HTS to Identify Small Molecule Activator of Glucose Dependent Insulin Secretion Measured in Cell-Based System Using Plate Reader - 7055-01_Activator_SinglePoint_HTS_Activity	Broad Institute		374203	2293	Keywords: Insulin, glucose-dependent insulin secretion, type 2 diabetes, Gaussia Luciferase, reporter gene Assay Overview: The assay uses a rat Beta Cell line (INS-1E) engineered to contain a Gaussia luciferase reporter. Beta-cell lines expressing this construct co-secrete luciferase and insulin in close correlation. Expected Outcome: Compounds that cause an increase in insulin secretion result i…	3	diabetes	insulin, glucose-dependent insulin secretion		https://pubchem.ncbi.nlm.nih.gov/bioassay/743287		diabetes,immune system,obesity
602329	Identification of inhibitors of RAD54 Measured in Biochemical System Using Plate Reader - 2159-01_Inhibitor_SinglePoint_HTS_Activity	Broad Institute	DNA repair and recombination protein RAD54-like isoform 1	361408	506	Keywords: RAD54, Branch migration, Holliday Junction, homologous recombination, DNA repair, cancer Assay Overview: The goal of this proposal is to develop specific small-molecule inhibitors of human RAD54, one of the key homologous recombination (HR) proteins. Basically, RAD54 and DNA that forms Holiday Junctions are added according to plate design with BioRAPTR (Beckman) to respective wells of 1…	3	dna repair, cancer	rad54	Q92698	https://pubchem.ncbi.nlm.nih.gov/bioassay/602329		cancer	Enzyme (other)
651654	HTS for the detection of C. neoformans cell lysis via adenylate kinase (AK) release Measured in Microorganism System Using Plate Reader - 2162-01_Inhibitor_SinglePoint_HTS_Activity	Broad Institute		361009	735	Keywords: Cryptococcus neoformans, adenylate kinase, cell wall integrity, antifungal Assay Overview: This is a novel HTS assay that specifically detects molecules that directly kill Cryptococcus yeast cells through the detection of AK released into the growth medium by cells that have undergone lysis. The assay is a simple "add and read" assay that uses a commercially available adenylate kinase d…	3	cryptococcus neoformans	adenylate kinase		https://pubchem.ncbi.nlm.nih.gov/bioassay/651654		fungal
602405	PgID: DNTB colorimetric HTS to detect inhibitor of PgID Measured in Biochemical System Using Plate Reader - 2164-01_Inhibitor_SinglePoint_HTS_Activity	Broad Institute	PglD	358798	350	Keywords:PglD, N-linked glycosylation, bacterial cell wall, C. jejuni Assay Overview: This is an endpoint absorbance based enzymatic assay. Purified recombinant C. jejuni PglD is mixed with the substrates Ac-CoA, UDP-2-acetyl-4-amino-2,4,6-trideoxyhexose as well as compound of interest. The reaction is allowed to proceed and is then stopped by the addition of Ellman's reagent dissolved in 1-propa…	3	bacterial	n-linked glycosylation	O86157	https://pubchem.ncbi.nlm.nih.gov/bioassay/602405		bacteria
651610	HIV entry: Env-mediated Cell Fusion Measured in Cell-Based System Using Plate Reader - 7013-01_Inhibitor_SinglePoint_HTS_Activity	Broad Institute		356894	3871	Keywords: cell fusion, Env protein, HIV, luciferase Assay Overview: Although some inhibitors of HIV-1 entry exist, these are not suitable for use in a prophylactic setting because of limitations in potency, breadth and/or adaptability to a microbicide formulation. HIV-1 Envs expressed on the surface of cells can mediate the fusion of cells with target cells expressing the CD4 and CCR5/CXCR4 recep…	3	hiv	env protein, ccr5/cxcr4 receptors		https://pubchem.ncbi.nlm.nih.gov/bioassay/651610		virus
652154	HTS for PAX8 inhibitors using PAX8 luciferase reporter gene assay in RMG-I cells Measured in Cell-Based System Using Plate Reader - 7054-01_Inhibitor_SinglePoint_HTS_Activity	Broad Institute	PAX8	356682	4162	Keywords: ovarian cancer, Pax8, luciferase, SteadyGlo, RMG-1 cells, thyroperoxidase Assay Overview: A cellular assay that measures Pax8 activity using a Luciferase-based reporter of a well characterized PAX8 transcriptional target, thyroperoxidase (TPO), was used in the primary assay. A 420 bp fragment of the rat TPO promoter that was sensitive to Pax8 levels in RMG-I ovarian cancer cells was sta…	3	ovarian cancer	thyroperoxidase (tpo)	Q06710	https://pubchem.ncbi.nlm.nih.gov/bioassay/652154		cancer	Transcription factor
504884	Inhibitors of Y. pestis Topo-I using cleavage product accumulation Measured in Biochemical System Using Plate Reader - 2123-01_Inhibitor_SinglePoint_HTS_Activity	Broad Institute	DNA topoisomerase I	356500	229	Keywords: Y. pestis Topoisomerase I, oligonucleotide, Buffer, Mg2+, fluorescence Assay Overview: E. coli and Y. pestis accumulate topoisomerase I mutants which can lead to an increase in hydroxyl radicals and rapid bacterial cell death. Inhibitors that trap the covalent intermediate formed by bacterial type IA topoisomerases could be developed into novel therapeutics compounds for bacterial patho…	3	e coli	mg2+, topoisomerase i	A0A2S9	https://pubchem.ncbi.nlm.nih.gov/bioassay/504884		bacteria
602481	Mycobacterium tuberculosis BioA enzyme inhibitor Measured in Biochemical System Using Plate Reader - 2163-01_Inhibitor_SinglePoint_HTS_Activity	Broad Institute	bioA	356486	342	Keywords: Mycobacterium tuberculosis (Mtb), Tuberculosis (TB), bioA, BioA enzyme, biotin biosynthesis, KAPA (7-keto-8-aminopelargonic acid), DAPA (7,8-diaminopelargonic acid) Assay Overview: BioA catalyzes the reversible transamination between KAPA and DAPA in the biotin biosynthetic pathway. BioD catalyzes the irreversible ATP-dependent carbonylation of DAPA to provide dethiobiotin (DTB), and th…	3	mycobacterium tuberculosis	biotin, kapa (7-keto-8-aminopelargonic acid), dapa (7,8-diaminopelargonic acid)	P9WQ80	https://pubchem.ncbi.nlm.nih.gov/bioassay/602481		bacteria	Transferase
652163	S100A4: HTS Measured in Biochemical System Using Plate Reader - 7045-01_Inhibitor_SinglePoint_HTS_Activity	Broad Institute	S100A4, partial	356325	502	Keywords: S100A4, metastasis, breast cancer, S100 calcium-binding protein A4 Assay Overview: Fluorescence polarization HTS to identify inhibitors of S100A4/TAMRA-Myosin IIA heavy chain interaction. The primary assay consists of a TAMRA-labeled peptide derived from the S100A4 binding site on the myosin-IIA heavy chain (TAMRA-Ahx-TETADAMNREVSSLKNKLRRGDLP-amide) and untagged human S100A4. The S100A4…	3	metastasis, breast cancer		P26447	https://pubchem.ncbi.nlm.nih.gov/bioassay/652163		cancer
651710	FRET-based HTS for detection of RAD52 Inhibitors Measured in Biochemical System Using Plate Reader - 7018-01_Inhibitor_SinglePoint_HTS_Activity_Set2	Broad Institute	DNA repair protein RAD52 homolog isoform a	355884	1634	Keywords: Homologous Recombination, DNA repair, RAD52 Assay Overview: The primary assay is a prompt fluorescent gain of signal biochemical assay based on a quenched substrate. Two DNA substrates are provided to recombinant purified His tagged RAD52; a quenched dual labeled double stranded DNA with a single strand tail and a homologous unlabeled single strand. The labels are Black Hole Quencher (B…	3	dna repair	rad52	P43351	https://pubchem.ncbi.nlm.nih.gov/bioassay/651710		cancer
588549	Fluorescence polarization to screen for inhibitor that competite the binding of FadD28 to bisubstrate Measured in Biochemical System Using Plate Reader - 2147-01_Inhibitor_SinglePoint_HTS_Activity	Broad Institute	FATTY-ACID-CoA LIGASE FADD28 (FATTY-ACID-CoA SYNTHETASE) (FATTY-ACID-CoA SYNTHASE)	355326	777	Keywords: Mycobacterium tuberculosis, adenylate-forming enzymes, FadD28, inhibitor, fluorescence polarization, high throughput screening Assay Overview: Fad28 is one of fatty acyl-AMP ligases (FAALs) involved in lipid biosynthesis. Its activity can be measured through an enzyme coupling assay. Due to the requirement of two coupling enzymes, potential interference caused by the low wavelength of d…	3	mycobacterium tuberculosis	fadd28, lipid	P9WQ59	https://pubchem.ncbi.nlm.nih.gov/bioassay/588549		bacteria	Enzyme (other)
651711	Turbidometric Biochemical Primary HTS to identify inhibitors of ERp5 Measured in Biochemical System Using Plate Reader - 7002-01_Inhibitor_SinglePoint_HTS_Activity	Broad Institute	Protein disulfide-isomerase A6	353959	178	Keywords: PDIA6 protein disulfide isomerase family A, member 6 , ERp5, arterial thrombosis, inhibitors of ERp5, anti-thrombotic, insulin aggregation assay Assay Overview: An assay was set up to monitor and identify inhibitors of the ERp5 mediated aggregation of insulin. The assay measures aggregation of insulin chains by monitoring absorbance at 650 nm. ERp5 is a member of the thiol isomerase fam…	3	arterial thrombosis	pdia6 protein disulfide isomerase family a, erp5	Q15084	https://pubchem.ncbi.nlm.nih.gov/bioassay/651711		cardiovascular	Enzyme (other)
652162	C. difficile toxins: HTS for inhibitors of TcdB glycohydrolase activity Measured in Biochemical System Using Plate Reader - 7074-01_Inhibitor_SinglePoint_HTS_Activity	Broad Institute	toxin B	352876	841	Keywords: Clostridium difficile, toxin, virulence factors, TcdB, glycohydrolase, glucosyltransferase, uridine 5'-diphosphoglucuronic acid trisodium salt, glucose Assay Overview: The goal of this assay is to identify inhibitors to the C. difficile toxin B (TcdB), specifically to residues 1-549 that encodes the glycohydrolase and glucosyltransferase substrate binding and enzymatic domains. Recombin…	3	clostridium difficile, virulence	toxin, c. difficile toxin b (tcdb)	Q189K3	https://pubchem.ncbi.nlm.nih.gov/bioassay/652162		bacteria,virus	Hydrolase
588436	Cholera Quorum: HTS for inducers of light production in the absence ofautoinducers using BH1578 (luxS deficient, cqsA deficient) Measured in Microorganism System Using Plate Reader - 2132-01_Agonist_SinglePoint_HTS_Activity	Broad Institute		350317	553	Keywords: V. cholerae, cqsA, luxS mutant, quorum sensing, luminescence Assay Overview: A modified strain of Vibrio cholerae used in this assay uses light production to signal quorum sensing. Vibrio cholerae is not naturally bioluminescent but the closely related species, Vibrio harveyi, produces light when the population is at a high density (i.e. a quorum is sensed). In the V. cholerae BH1578 st…	3	vibrio cholerae			https://pubchem.ncbi.nlm.nih.gov/bioassay/588436		bacteria
651687	MLPCN PGC1a Modulators Measured in Cell-Based System Using Plate Reader - 2139-01_Inhibitor_SinglePoint_HTS_Activity	Broad Institute		349095	603	Keywords: GCN5,flag PGC1a adenovirus, acetyl transferase, SIRT1 deacetylase, Alphascreen, acetylation, inflammation, diabetes Assay Overview: The fact that the discovery and identification of chemical compounds that through deacetylation of PGC- 1a might mimic the "healthy" conditions of exercise and calorie restriction makes the outcomes of this work of high biological and therapeutic significan…	3	inflammation, diabetes, calorie restriction, ageassociated diseases, metabolic disorders, neuromuscular diseases, sarcopenia	pgc-1a acetylation		https://pubchem.ncbi.nlm.nih.gov/bioassay/651687		immune system,diabetes,obesity,aging,cardiovascular,metabolic disorders
651723	MLPCN PGC1a Modulators Measured in Cell-Based System Using Plate Reader - 2139-01_Activator_SinglePoint_HTS_Activity	Broad Institute		349095	741	Keywords: GCN5,flag PGC1a adenovirus, acetyl transferase, SIRT1 deacetylase, Alphascreen, acetylation, inflammation, diabetes Assay Overview: The fact that the discovery and identification of chemical compounds that through deacetylation of PGC- 1a might mimic the "healthy" conditions of exercise and calorie restriction makes the outcomes of this work of high biological and therapeutic significan…	3	inflammation, diabetes, calorie restriction, ageassociated diseases, metabolic disorders, neuromuscular diseases, sarcopenia	pgc-1a acetylation		https://pubchem.ncbi.nlm.nih.gov/bioassay/651723		immune system,diabetes,obesity,aging,cardiovascular,metabolic disorders
588391	Turbidometric Biochemical Primary HTS to identify inhibitors of Protein Disulfide Isomerase Measured in Biochemical System Using Plate Reader - 2137-01_Inhibitor_SinglePoint_HTS_Activity	Broad Institute	Prolyl 4-hydroxylase, beta polypeptide	348505	181	Keywords: Protein Disulfide Isomerase, PDI, arterial thrombosis, inhibitors of PDI, anti-thrombotic, insulin aggregation assay Assay Overview: PDI is a key participant in an extracellular electron transport involved in the activation of the coagulation cascade. Inhibition of extracellular PDI displayed on the surface of platelets and/or vascular cells prevents platelet accumulation and fibrin gen…	3	arterial thrombosis	protein disulfide isomerase, pdi	P07237	https://pubchem.ncbi.nlm.nih.gov/bioassay/588391		cardiovascular
686996	VEID(2) R110 Enzymatic Primary HTS to identify Inhibitors of Caspase 6 Measured in Biochemical System Using Plate Reader - 7052-01_Inhibitor_SinglePoint_HTS_Activity_Set2	Broad Institute	Caspase 6, apoptosis-related cysteine peptidase	348016	1854	Keywords: Caspase 6, inhibitors, apoptosis Assay Overview: An assay was set up to monitor cleavage of of a fluorescent labeled peptide caspase susbtrate, Rhodamine 110, bis-(N-CBZ-L-Valyl-L-Glutamyl-L-Isoleucyl-L-Aspartic Acid Amide) (Z-VEID-R110). This caspase substrate is a derivative of the fluorophore rhodamine 110 (R110). Peptides are covalently linked to each of the amino groups on R110, wh…	3	apoptosis	caspase 6	P55212	https://pubchem.ncbi.nlm.nih.gov/bioassay/686996		cancer	Protease
720511	Identification of Small Molecule Correctors of the Cystic Fibrosis Transmembrane Conductance Regulator (CFTR) Delta508 Mutation Function in Human Bronchial Epithelial Cells. Measured in Cell-Based System Using Plate Reader - 7017-01_Other_SinglePoint_HTS_Activity	Broad Institute	cystic fibrosis transmembrane conductance regulator ATP-binding cassette sub-family C member 7	347982	1253	Keywords: Cystic Fibrosis, CFTR and corrector Assay Overview: Halide-sensitive YFP quenching assay in CFBE cells expressing a mutated form of CFTR. Cystic fibrosis (CF) is an autosomal recessive disease, caused by mutations in the gene coding for the Cystic Fibrosis Transmembrane conductance Regulator (CFTR). About 90% of people with CF have at least one copy of the "F508del" mutation (deletion o…	3	cystic fibrosis	cftr	P13569	https://pubchem.ncbi.nlm.nih.gov/bioassay/720511		pulmonary	Ion channel
651640	DENV2 CPE-Based HTS Measured in Cell-Based and Microorganism Combination System Using Plate Reader - 2149-01_Other_SinglePoint_HTS_Activity	Broad Institute		347136	5952	Keywords: Dengue Virus 2, Flaviviridae, Cytopathic Effect, BHK-21 Cells, Antivirals Assay Overview: The cytopathic effect (CPE) assay has been successfully adapted for studying different virus with aims of identifying novel antiviral compounds. The goal of this assay is to identify inhibitors of Dengue virus, by using a CPE assay. BHK-21 cells were treated with compounds and infected with Dengue …	3	dengue virus 2, virus			https://pubchem.ncbi.nlm.nih.gov/bioassay/651640		virus
651661	Luminescence Cell-Based Primary HTS to identify inhibitors of the oncoprotein EWS/Fli transcriptional activity Measured in Cell-Based System Using Plate Reader - 7014-01_Inhibitor_SinglePoint_HTS_Activity	Broad Institute		346242	2325	Keywords: Ewing sarcoma, transcription factor, chromosomal translocation Assay Overview: Luciferase reporter assay using NR0B1 promoter in human A673 rhabdosarcoma cells. Ewing sarcoma is a pediatric and young adult cancer that results from a translocation that fuses the DNA binding domain of the Friend leukemia virus integration 1 (FLI1) transcription factor to the transactivation domain of the …	3	ewing sarcoma	transcription factor, ews protein, oncoprotein		https://pubchem.ncbi.nlm.nih.gov/bioassay/651661		cancer
743247	Inhibition of Alexa 488-Fibronectin deposition #on AH1F cell monolayers Measured in Cell-Based System Using Plate Reader - 7059-01_Inhibitor_SinglePoint_HTS_Activity	Broad Institute		345385	297	Keywords: AH1F cells, HBSS, PBS, fluorescence, FN, ECM Assay Overview: The deposition of Fibronectin (FN) is well known to be cell-dependent, as molecules at the cell surface serve to bind and arrange FN into a fibrillar mesh. This primary screening assay for identification of inhibitors of FN fibrillogenesis is fibroblast-based, as this is a cell type known to deposit large quantities of FN into…	3	fibrillogenesis	fibronectin (fn), extracellular matrix (ecm)		https://pubchem.ncbi.nlm.nih.gov/bioassay/743247		nervous System
504558	Inhibitors of Epstein-Barr LMP1 inducible NF-kappaB luciferase reporter Measured in Cell-Based System Using Plate Reader - 2122-01_Inhibitor_SinglePoint_HTS_Activity	Broad Institute	LMP1 [Human herpesvirus 4]	345298	2374	Keywords: NF-kappaB, Epstein-Barr Virus, inhibitor, LMP1, Latent Membrane Protein 1, luciferase reporter, TES1, TES2 Assay Overview: Epstein-Barr Virus is a ubiquitous Herpesvirus that is an important cause of Hodgkin's Disease, other Lymphoproliferative Diseases, and Nasopharyngeal Carcinoma. EBV infection mimics NF-kB hyperactivation states present in many malignancies. The EBV oncoprotein LMP1…	3	epsteinbarr virus	nf-kappab, latent membrane protein 1, nf-kb, tes1	P03230	https://pubchem.ncbi.nlm.nih.gov/bioassay/504558		virus
652197	MLPCN ERAP1 Measured in Biochemical System Using Plate Reader - 7016-01_Inhibitor_SinglePoint_HTS_Activity	Broad Institute	ERAP1 protein	339137	500	Keywords: aminopeptidase major histocompatibility complex (MHC) ankylosing spondylitis, autoimmune diseases Assay Overview: ERAP1 is an aminopeptidase involved in processing peptide antigens for presentation by MHC proteins. ERAP1 is required for trimming certain antigenic precursors after transport to the endoplasmic reticulum so that they can be bound by major histocompatibility complex (MHC) p…	3	autoimmune, immune	aminopeptidase major histocompatibility complex (mhc), erap1	Q9NZ08	https://pubchem.ncbi.nlm.nih.gov/bioassay/652197		immune system	Protease
488895	High Throughput Screen for Tat Transport Inhibitors Measured in Microorganism System Using Plate Reader - 2093-01_Inhibitor_SinglePoint_HTS_Activity	Broad Institute	twin arginine protein translocation system - TatA protein	337881	123	Keywords: Twin arginine translocation, Escherichia coli, cytoplasmic membrane, periplasm, fully folded protein Assay Overview: Screen for inhibitors of E. coli twin-arginine translocation (TAT) system. The E. coli strain MC4100 was engineered to overexpress the essential components of the Tat machinery (TatA, TatB, and TatC) and a fluorescently labeled cargo protein (mCherry) containing a N-termi…	3	escherichia coli	tat, tora	P69428	https://pubchem.ncbi.nlm.nih.gov/bioassay/488895		bacteria
488965	Fluorescent Biochemical Primary HTS to Identify Inhibitors of P. aeruginosa PvdQ acylase Measured in Biochemical System Using Plate Reader and Imaging Combination - 2091-01_Inhibitor_SinglePoint_HTS_Activity	Broad Institute	protein PvdQ	337881	213	Keywords: Pyoverdine, laurate, PvdQ Assay Overview: Fluorometric assay (4-methylumbelliferone). Bacteria typically require total iron concentrations in the uM range to support growth. Many pathogens such as P. aeruginosa produce siderophores (e.g. pyoverdine) with molecular weights below 1500 Da that bind to iron with remarkably high affinities. The PvdQ acylase is responsible for removal of the …	3	bacteria, p aeruginosa	pvdq acylase	A0A448BKY5	https://pubchem.ncbi.nlm.nih.gov/bioassay/488965		bacteria	Hydrolase
493131	Activator for delta FosB/delta FosB homodimer Measured in Biochemical System Using Plate Reader - 2072-01_Activator_SinglePoint_HTS_Activity	Broad Institute	protein fosB isoform 1	337613	3331	Keywords: transcriptional factor, delta FosB homodimer, AP-1 DNA binding, activator screening, biochemical fluorescence polarization assay Assay Overview: The assay uses fluorescence polarization to measure the binding of purified recombinant delta FosB to a TAMRA-labeled (fluorescent) oligonucleotide derived from the AP-1 consensus site of the Cdk5 gene (TAMRA-CDK5), a confirmed target gene. The…	3	mtuberculosis	uridine diphosphate (udp), udp-galactopyranose mutase (ugm)	P13346	https://pubchem.ncbi.nlm.nih.gov/bioassay/493131		bacteria
504523	Fluorescence polarization to screen for inhibitors that disrupt the protein-protein interaction between Keap1 and Nrf2 Measured in Biochemical System Using Plate Reader - 2119-01_Inhibitor_SinglePoint_HTS_Activity	Broad Institute	kelch-like ECH-associated protein 1; ... Total	337116	489	Keywords: Keap1- Nrf2 complex, Kelch domain, Inhibitor screening, biochemical fluorescence polarization assay Assay Overview: The Keap1, an oxidative stress "sensor" protein, forms a complex with the transcription factor Nrf2 and keeps Nrf2 in the cytosol for ubiquitination and subsequent proteosomal degradation. Under oxidative stress conditions, Keap1 liberates Nrf2 from its repression, resulti…	3	cancer, inflammation, neurodegeneration	keap1, nrf2	Q14145,Q16236	https://pubchem.ncbi.nlm.nih.gov/bioassay/504523		cancer,immune system,nervous System	Transcription factor
504582	In vivo-based yeast HTS to detect compounds rescuing yeast growth/survival of Plasmodium Falciparum HSP40-mediated toxicity Measured in Whole Organism System Using Plate Reader - 2120-01_Inhibitor_SinglePoint_HTS_Activity	Broad Institute	HSP40, subfamily A [Plasmodium falciparum 3D7]	336846	2306	Keywords: Heat shock proteins, malaria Assay Overview: During its life cycle in its human host P. falciparum infects and remodels red blood cells. Strikingly, P. falciparum also shows a marked expansion of the heat shock protein 40 (Hsp40) family of co-chaperones and it's been proposed that during this process the parasite relies on a greatly expanded class of Hsp40 co-chaperones to infect and ki…	3	malaria, p falciparum	heat shock proteins, heat shock protein 40 (hsp40)	Q8IL88	https://pubchem.ncbi.nlm.nih.gov/bioassay/504582		parasite
504423	C-LANA FP assay Measured in Biochemical System Using Plate Reader - 2117-01_Inhibitor_SinglePoint_HTS_Activity	Broad Institute	LANA	336736	262	Keywords: KSHV, LANA, DNA-binding, latency, fluorescence polarization Assay Overview: C-terminal LANA self-associates to bind a specific 20 bp terminal repeat (TR) DNA sequence (Kd of 1.51+/- 0.16 nM) on the KSHV episome. LANA binding is essential for episome persistence since it tethers the KSHV DNA episome to host chromosomes and is essential for LANA to mediate replication of TR DNA. We develo…	3	cancer	lana	E5LC01	https://pubchem.ncbi.nlm.nih.gov/bioassay/504423		cancer
602346	Identification of VIF Inhibitors Measured in Cell-Based System Using Imaging - 2108-01_Inhibitor_SinglePoint_HTS_Activity	Broad Institute	Vif	336061	1162	Keywords: VIF, multimerization, HIV, high content, imaging Assay Overview: The goal of this project is to develop small molecules that antagonize Vif self-association and hence, viral infectivity. Basically, EGFP-V5-VIF and VIF-HA-REACh2 are coexpressed in HEK293T cells by transient transfection. Transfected cells are incubated with approximately 7.5 uM compounds for 24 hrs. Compounds that disrup…	3	hiv		P69723	https://pubchem.ncbi.nlm.nih.gov/bioassay/602346		virus
602342	Small molecule inhibitors of miR122 Measured in Cell-Based System Using Plate Reader - 2144-01_Inhibitor_SinglePoint_HTS_Activity	Broad Institute		335997	1023	Keywords: microRNA, miR-122, HCV, hepatoma Huh7 Assay Overview: The primary screen searches for small molecule inhibitors of miR-122 using Huh7 cells that have been stably transfected with a plasmid based on the psiCHECK-2 vector that acts as a sensor for endogenous miR-122 by the control of Renilla luciferase expression. Huh7-psiCHECK-miR122 cells are grown in 384 assay plates with compound for …	3	hcv, hepatoma	mir-122		https://pubchem.ncbi.nlm.nih.gov/bioassay/602342		virus,cancer
623901	Small molecule inhibitors of miR122 Measured in Cell-Based System Using Plate Reader - 2144-01_Activator_SinglePoint_HTS_Activity	Broad Institute		335997	472	Keywords: microRNA, miR-122, HCV, hepatoma Huh7 Assay Overview: The primary screen searches for small molecule inhibitors of miR-122 using Huh7 cells that have been stably transfected with a plasmid based on the psiCHECK-2 vector that acts as a sensor for endogenous miR-122 by the control of Renilla luciferase expression. Huh7-psiCHECK-miR122 cells are grown in 384 assay plates with compound for …	3	hcv, hepatoma	mir-122		https://pubchem.ncbi.nlm.nih.gov/bioassay/623901		virus,cancer
743397	HTS for Inhibition of CaV1.3 ICDI/IQ interaction using a live-cell FRET assay Measured in Cell-Based System Using Plate Reader - 7081-01_Inhibitor_SinglePoint_HTS_Activity	Broad Institute		335787	328	Keywords: CaV 1.3, L-type Ca2+ channels, Calcium dependent inactivation, CDI, FRET Assay Overview: Interactions between ICDI and IQ domains of CaV1.3 channels attenuate the strength of Ca2+ feedback inhibition of the opening of these channels (i.e., they reduce CDI). Thus, disrupters of this interaction could strengthen CDI, offering a selective inhibitor of CaV1.3 versus other CaV1 (L-type) chan…	3	metabolism	ca2+ channels, cav1.3		https://pubchem.ncbi.nlm.nih.gov/bioassay/743397		metabolic disorders
488839	Development of CDK5 inhibitors Measured in Biochemical System Using Plate Reader - 2083-01_Inhibitor_SinglePoint_HTS_Activity	Broad Institute	CDK5; ... Total	334758	33	Keywords: CDK5, Tau phosphorylation, Alzheimer's disease, kinase, HTS Assay Overview: CDK5 has been implicated in many neurodegenerative diseases, including Alzheimer's disease and cerebral ischemia, multiple sclerosis, Parkinson's disease and amyotrophic lateral sclerosis (ALS). CDK5 can be activated in the cytoplasm where it can phosphorylate inappropriate substrates including the Tau protein, …	3	alzheimers disease, alzheimer, multiple sclerosis, parkinsons disease	cdk5, kinase, nft	Q8TAM4,Q6IAW3	https://pubchem.ncbi.nlm.nih.gov/bioassay/488839		nervous System,immune system	Kinase,Kinase
602340	HTS for suppressors of simvastatin-induced mytoxicity in differentiated C2C12 cells Measured in Cell-Based System Using Plate Reader - 2112-01_Suppressor_SinglePoint_HTS_Activity	Broad Institute		331791	2587	Keywords: 3-hydroxy-3methylglutaryl-coenzyme A (HMG-CoA) inhibitors, low-density lipoprotein (LDL), statin, muscle toxicity, ATP, cholesterol biogenesis, C2C12 myotubes, simvastatin, Assay Overview: Mouse C2C12 myoblasts can be differentiated to myotubes when grown to confluency in the presence of 2% horse serum. This differentiation causes the cells to fuse to form syncytial myotubes characteris…	3	muscle toxicity, cholesterol biogenesis	3-hydroxy-3methylglutaryl-coenzyme a (hmg-coa, ldl		https://pubchem.ncbi.nlm.nih.gov/bioassay/602340		toxicity,obesity
488899	MITF Measured in Cell-Based System Using Plate Reader - 2084-01_Inhibitor_SinglePoint_HTS_Activity	Broad Institute	Microphthalmia-associated transcription factor	331578	2767	Keywords: MITF, TRPM-1, melanoma, SK-MEL-5, luciferase reporter Assay Overview: The primary HTS will be performed using SK-MEL-5 cells stably expressing the TRPM1 promoter upstream of the luciferase gene. TRPM-1 is a known target of the transcription factor, MITF. The assay in its current format utilizes plating of 2000 cells per well in 384 well plates using 30 ul total volume (cells plus media)…	3	melanoma	trpm-1	O75030	https://pubchem.ncbi.nlm.nih.gov/bioassay/488899		cancer	Transcription factor
540336	Rtt109/Vps75 Measured in Biochemical System Using Plate Reader - 2106-01_Inhibitor_SinglePoint_HTS_Activity	Broad Institute	H3 histone acetyltransferase; ... Total	328452	521	Keywords: Rtt109, Vps75, Histone H3, Lys56, K56, acetyl transferase, anti-fungal Assay Overview: Rtt109, a histone acetyl transferase enzyme unique to fungii such as C. albicans, is associated with both resistance to genotoxic stress (such as H2O2 or Camptothecin) and pathogenesis. It is thought that small molecule inhibition of Rtt109 activity in vivo could be a viable route to a novel antifunga…	3	c albicans, genotoxic stress	vps75, histone h3, acetyl transferase	Q5AAJ8,A0A1D8PT39	https://pubchem.ncbi.nlm.nih.gov/bioassay/540336		fungal,cancer
504406	Inhibitors of Mycobacterium tuberculosis UDP-galactopyranose mutase (UGM) enzyme - High throughput screening using Fluorescent polarization assay Measured in Biochemical System Using Plate Reader - 2105-01_Inhibitor_SinglePoint_HTS_Activity_Set6	Broad Institute	UDP-galactopyranose mutase	324148	194	Keywords: Uridine Diphosphate (UDP), UDP-Galactopyranose Mutase (UGM), Inhibitor Screening, Fluorescent Polarization (FP) assay, Mycobacterium tuberculosis Assay Overview: This is a FP assay to measure binding between UGM from M.tuberculosis and UDP. UGM is a recombinant protein with a N-terminal 6xHistidine tag expressed in and purified from E.coli bacteria. UDP is conjugated to a fluororescein …	3	mtuberculosis	uridine diphosphate (udp), udp-galactopyranose mutase (ugm)	P9WIQ1	https://pubchem.ncbi.nlm.nih.gov/bioassay/504406		bacteria
488896	HTS using DiI-HDL to assay lipid transfer in ldlA[SR-BI] cells Measured in Cell-Based System Using Plate Reader - 2085-01_Inhibitor_SinglePoint_HTS_Activity	Broad Institute	scavenger receptor class B member 1 isoform 1	319533	3066	Keywords: HDL, Scavenger receptor, SR-BI, cholesterol Assay Overview: HDL particles are labeled with DiI and added to mSR-B1 cells at 10 ug/mL in black, 384 well plates. Cells normally take up HDL via the SR-B1 scavenger receptor in 2 to 3 hours. After significant uptake of the DiI-HDL, cells become fluorescent. The level of fluorescence correlates with the amount of HDL uptake and can be measure…	3	cholesterol	hdl, scavenger receptor	Q61009	https://pubchem.ncbi.nlm.nih.gov/bioassay/488896		cardiovascular,obesity	Membrane receptor
504775	HTS using DiI-HDL to assay lipid transfer in ldlA[SR-BI] cells Measured in Cell-Based System Using Plate Reader - 2085-01_Activator_SinglePoint_HTS_Activity	Broad Institute	scavenger receptor class B member 1 isoform 1	317297	306	Keywords: HDL, Scavenger receptor, SR-BI, cholesterol Assay Overview: HDL particles are labeled with DiI and added to mSR-B1 cells at 10 ug/mL in black, 384 well plates. Cells normally take up HDL via the SR-B1 scavenger receptor in 2 to 3 hours. After significant uptake of the DiI-HDL, cells become fluorescent. The level of fluorescence correlates with the amount of HDL uptake and can be measure…	3	cholesterol	hdl, scavenger receptor	Q61009	https://pubchem.ncbi.nlm.nih.gov/bioassay/504775		cardiovascular,obesity	Membrane receptor
743445	Development of Small Molecule Probes of the Histone Methyltransferase, NSD2 Measured in Biochemical System Using Plate Reader - 7053-01_Inhibitor_SinglePoint_HTS_Activity_Set2	Broad Institute	histone-lysine N-methyltransferase NSD2 isoform 1	309832	1662	Keywords: H3K36, histone methyltransferase, cancer, multiple myeloma, NSD2 small molecule inhibitors, histone-modifying, t(4;14) chromosomal translocation, AlphaScreen Assay Overview: The NSD2 methyltransferase reaction is designed to monitor the lysine methylation of a 16-amino acid biotinylated peptide (Ac-RLARRGGVKRISGLI[K-Ahx-Biot]amide) (H4 peptide). NSD2 transfers a methyl group from S-aden…	3	cancer, multiple myeloma	h3k36, histone methyltransferase, nsd2 methyltransferase	O96028	https://pubchem.ncbi.nlm.nih.gov/bioassay/743445		cancer	Epigenetic regulator
743398	Wnt/Beta-catenin HTS Measured in Cell-Based System Using Plate Reader - 2161-01_Activator_SinglePoint_HTS_Activity	Broad Institute		304746	3631	Keywords: iPS cells, neural progenitor, TCF/LEF reporter system, Wnt3a Assay Overview: The canonical Wnt signaling pathway regulation is thought to be critical in in several disorders, including bipolar disorder and schizophrenia as well as in embryonic brain development and adult neurogenesis. Signaling through the Wnt pathway leads to the accumulation and nuclear translocation of a-catenin, and…	3	bipolar disorder, schizophrenia, neurogenesis	wnt signaling pathway		https://pubchem.ncbi.nlm.nih.gov/bioassay/743398		nervous System
588334	MITF Measured in Cell-Based System Using Plate Reader - 2084-01_Activator_SinglePoint_HTS_Activity	Broad Institute		301034	2272	Keywords: MITF, TRPM-1, melanoma, SK-MEL-5, luciferase reporter Assay Overview: The primary HTS will be performed using SK-MEL-5 cells stably expressing the TRPM1 promoter upstream of the luciferase gene. TRPM-1 is a known target of the transcription factor, MITF. The assay in its current format utilizes plating of 2000 cells per well in 384 well plates using 30 mul total volume (cells plus media…	3	melanoma	trpm-1		https://pubchem.ncbi.nlm.nih.gov/bioassay/588334		cancer
686992	Identification of agents that induce E-selectin on human endothelial cells Measured in Cell-Based System Using Imaging - 2152-01_Activator_SinglePoint_HTS_Activity	Broad Institute	E-selectin precursor	260364	963	Keywords: E-Selectin, HUVEC, Squamous Cell Carcinoma, T Cell, Addressin, Non-Melanoma Skin Cancer Assay Overview: Squamous cell carcinomas of the skin (SCC) are a leading cause of death in organ transplant recipients and treatment of non-melanoma skin cancers, of which SCC is the second most frequent type, account for 4.5% of all Medicare cancer costs. Immune evasion in human SCC primarily result…	3	carcinoma		P16581	https://pubchem.ncbi.nlm.nih.gov/bioassay/686992		cancer
2016	Multiplex HTS Screen of TOR pathway GFP-fusion proteins in Saccharomyes cerevisiae_specifically_ MEP2_MLPCN.	NMMLSC	MEP2	326763	1682	The target of rapamycin, TOR, is a ser/thr protein kinase evolutionarily conserved from yeast to man [Wullschleger, et al. 2006]. TOR functions in two distinct protein complexes, TOR complex 1 (TORC1) and TORC2 [Cafferkey, et al. 1993; Stan, et al. 1994]. Curiously, only TOR in TORC1 is bound and inhibited by the lipophilic macrolide rapamycin [Kunz, et al. 1993; Helliwell, et al. 1998; Zhang, et…	3	energy and stresses, tumor	rapamycin, tor, ser/thr protein kinase, torc1	P41948	https://pubchem.ncbi.nlm.nih.gov/bioassay/2016		nervous System,cancer	Transporter
2025	Multiplex HTS Screen of TOR pathway GFP-fusion proteins in Saccharomyes cerevisiae_specifically_ RPL19A_MLPCN.	NMMLSC	RPL19A	325484	982	The target of rapamycin, TOR, is a ser/thr protein kinase evolutionarily conserved from yeast to man [Wullschleger, et al. 2006]. TOR functions in two distinct protein complexes, TOR complex 1 (TORC1) and TORC2 [Cafferkey, et al. 1993; Stan, et al. 1994]. Curiously, only TOR in TORC1 is bound and inhibited by the lipophilic macrolide rapamycin [Kunz, et al. 1993; Helliwell, et al. 1998; Zhang, et…	3	energy and stresses, tumor	rapamycin, tor, ser/thr protein kinase, torc1	P0CX83	https://pubchem.ncbi.nlm.nih.gov/bioassay/2025		nervous System,cancer
2023	Multiplex HTS Screen of TOR pathway GFP-fusion proteins in Saccharomyes cerevisiae_specifically_ LAP4_MLPCN.	NMMLSC	LAP4	324844	1091	The target of rapamycin, TOR, is a ser/thr protein kinase evolutionarily conserved from yeast to man [Wullschleger, et al. 2006]. TOR functions in two distinct protein complexes, TOR complex 1 (TORC1) and TORC2 [Cafferkey, et al. 1993; Stan, et al. 1994]. Curiously, only TOR in TORC1 is bound and inhibited by the lipophilic macrolide rapamycin [Kunz, et al. 1993; Helliwell, et al. 1998; Zhang, et…	3	energy and stresses, tumor	rapamycin, tor, ser/thr protein kinase, torc1	P14904	https://pubchem.ncbi.nlm.nih.gov/bioassay/2023		nervous System,cancer	Protease
2066	Multiplex HTS Screen of TOR pathway GFP-fusion proteins in Saccharomyes cerevisiae_specifically_ AGP1_MLPCN.	NMMLSC	amino acid transporter AGP1	322926	51	The target of rapamycin, TOR, is a ser/thr protein kinase evolutionarily conserved from yeast to man [Wullschleger, et al. 2006]. TOR functions in two distinct protein complexes, TOR complex 1 (TORC1) and TORC2 [Cafferkey, et al. 1993; Stan, et al. 1994]. Curiously, only TOR in TORC1 is bound and inhibited by the lipophilic macrolide rapamycin [Kunz, et al. 1993; Helliwell, et al. 1998; Zhang, et…	3	energy and stresses, tumor	rapamycin, tor, ser/thr protein kinase, torc1	P25376	https://pubchem.ncbi.nlm.nih.gov/bioassay/2066		nervous System,cancer	Transporter
2029	Multiplex HTS Screen of TOR pathway GFP-fusion proteins in Saccharomyes cerevisiae_specifically_ CIT2_MLPCN.	NMMLSC	citrate synthase 2, partial	321643	210	The target of rapamycin, TOR, is a ser/thr protein kinase evolutionarily conserved from yeast to man [Wullschleger, et al. 2006]. TOR functions in two distinct protein complexes, TOR complex 1 (TORC1) and TORC2 [Cafferkey, et al. 1993; Stan, et al. 1994]. Curiously, only TOR in TORC1 is bound and inhibited by the lipophilic macrolide rapamycin [Kunz, et al. 1993; Helliwell, et al. 1998; Zhang, et…	3	energy and stresses, tumor	rapamycin, tor, ser/thr protein kinase, torc1	P08679	https://pubchem.ncbi.nlm.nih.gov/bioassay/2029		nervous System,cancer	Transferase
2462	Luminescence Cell-Based Primary HTS to Identify Inhibitors of A1 Apoptosis.	Broad Institute	Chain A, BCL-2-RELATED PROTEIN A1; ... Total	325733	216	Keywords: apoptosis, BH3 domain, Bcl2-A1, BIM, caspase, cancer Primary Collaborator: Todd Golub, Broad Institute, golub@broadinstitute.org Assay Overview: The fate of cell survival versus apoptosis is determined by the balance of anti and pro-apoptotic proteins. Expression of activator BH3-only proteins, such as BIM or tBID, leads to downstream caspase activation and apoptosis. A1 can functionall…	4	cancer	apoptosis, bcl2-a1, caspase	Q16548,O43521	https://pubchem.ncbi.nlm.nih.gov/bioassay/2462		cancer
2661	Luminescence Cell-Free Homogenous Primary HTS to Identify Inhibitors of Serine/Threonine Kinase 33 Activity	Broad Institute	serine/threonine-protein kinase 33 isoform a	321908	235	Primary Collaborators: Robert Gould,Broad Institute,Cambridge, MA,rgould@broainstitute.org,617.714.7220, Keywords: STK33 Kinase, Non-ATP Competitive Inhibitor Assay Overview: Purified STK33 Kinase is pre-incubated with potential inhibitors and allowed to phosphorylate MBP at ~ 1.5 Km ATP. Kinase activity is measured using the ADP Glo Kit (Promega) which converts ADP reaction product into a lumine…	4	metabolism	stk33 kinase	Q9BYT3	https://pubchem.ncbi.nlm.nih.gov/bioassay/2661		metabolic disorders	Kinase
2716	Luminescence Microorganism Primary HTS to Identify Inhibitors of the SUMOylation Pathway Using a Temperature Sensitive Growth Reversal Mutant Mot1-301	Broad Institute		318770	3324	Keywords: SUMO, Ubiquitin Primary Collaborators: Gregory Prelich, Albert Einstein College of Medicine of Yeshiva University, gregory.prelich@einstein.ny.edu, 718-430-2181 Assay Overview: Luciferase assay (Bactiter-Glo, Promega). Primary screen using a yeast (S.Cerevisiae) temperature-sensitive mutant of the transcription factor MOT1 (Mot1-301) to selectively identify small molecules inhibitors of…	4	cancer	sumo, mot1		https://pubchem.ncbi.nlm.nih.gov/bioassay/2716		cancer
2718	Fluorescence Cell-Free Homogeneous Primary HTS to Identify Inhibitors of Histone Deacetylase 3	Broad Institute	histone deacetylase 3 isoform 2	318388	485	Keywords: histone deacetylase, HDAC3, epigenetics Assay Overview: HDAC3 is incubated with compounds for 10 minutes before addition of a coumarin-linked tripeptide substrate containing a terminal acetylated lysine, and trypsin. If HDAC3 is not inhibited it will deacetylate the substrate, which renders the peptide a substrate for trypsin. Trypsin can then liberate the coumarin, increasing fluoresce…	4	cancer	histone deacetylase, hdac3	O15379	https://pubchem.ncbi.nlm.nih.gov/bioassay/2718		cancer	Epigenetic regulator
2650	Luminescence Cell-Free Homogenous Primary HTS to Identify Inhibitors of GSK-3 alpha	Broad Institute	glycogen synthase kinase-3 alpha	315508	318	Keywords: Glycogen synthase kinase-3 alpha (GSK-3 alpha), kinase, acute myeloblastic leukemia (AML), multiple myeloma (MM), cancer, high-throughput screening (HTS) Assay Overview: GSK-3 alpha has emerged as a target for acute myeloblastic leukemia (AML) and multiple myeloma (MM) in both RNAi-based and chemical genomic-based high-throughput screening. The overall objective is to identify one or mo…	4	acute myeloblastic leukemia, aml, cancer	glycogen synthase kinase-3 alpha (gsk-3 alpha)	P49840	https://pubchem.ncbi.nlm.nih.gov/bioassay/2650		cancer	Kinase
435005	Luminescence Cell-Based Primary HTS to Identify Inhibitors of Beta Cell Apoptosis.	Broad Institute		303588	2443	Keywords: cytokine-induced apoptosis, pancreatic beta cells, INS1E insulinoma cells, Type I diabetes Assay Overview: INS1E rat insulinoma cells are similar to pancreatic beta cells because they secrete insulin in response to glucose stimulation. In the primary assay, INS1E cells are treated with 3 cytokines (Interferon-gamma, Tumor necrosis factor-alpha and Interleukin 1-beta) and compounds for 4…	4	diabetes	cytokine-induced apoptosis, atp		https://pubchem.ncbi.nlm.nih.gov/bioassay/435005		diabetes,immune system,obesity
1885	Luminescence Cell-Based/Microorganism Primary HTS to Identify Inhibitors of T.Cruzi Replication	Broad Institute		303286	4396	Keywords: Trypanosoma cruzi, Chagas disease Assay Overview: The assay detects intracellular trypanosomes that are replicating inside host cells. NIH3T3 cells are trypsinized, counted, and plated in 384-well tissue culture plates. After plating the NIH3T3 cells, compounds are added to the wells. T. cruzi that are genetically modified to express b-galactosidase are then harvested and active Trypoma…	4	trypanosoma, cruzi			https://pubchem.ncbi.nlm.nih.gov/bioassay/1885		parasite
1979	Fluorescence Cell-Based Primary HTS of C.albicans growth in the presence of Fluconazole and compound	Broad Institute	heat shock protein 90	302509	1737	Broad Institute: Reversing Antifungal Drug Resistance Project ID: 2037 Keywords: Candida albicans, drug resistance, fluconazole, Hsp90, Calcineurin, stress response Primary Collaborators: Susan Lindquist, Whitehead Institute for Biomedical Research, sll@wi.mit.edu Assay Overview: The basic assay strategy will consist of fluconazole-resistant C. albicans clinical isolate cultured in 1536-well form…	4	candida albicans	hsp90	P46598	https://pubchem.ncbi.nlm.nih.gov/bioassay/1979		fungal
2097	Cell-Free Homogeneous Primary HTS to Identify Inhibitors of GSK3beta Activity	Broad Institute	glycogen synthase kinase-3 beta isoform 1	302503	116	Keywords: GSK3beta, kinase, inhibition, HTS Assay Overview: The glycogen synthase kinase-3 beta (GSK-3b) is a known master regulator for several cellular pathways and plays a critical role in metabolism, transcription, development, cell survival, and neuronal functions. The overall objective is to identify one or multiple series of inhibitors of GSK-3beta with micromolar potency. Such compounds w…	4	cell survival, neuronal functions	gsk3beta, the glycogen synthase kinase-3 beta (gsk-3b), metabolism, wntsignaling	P49841	https://pubchem.ncbi.nlm.nih.gov/bioassay/2097		nervous System	Kinase
2717	Luminescence Cell-Based Primary HTS to Identify Inhibitors of Cancer Stem Cells	Broad Institute		300718	3190	Keywords: Breast Cancer Stem Cells Assay Overview: The objective of the experiments in this proposal is to identify compounds that can selectively kill breast cancer stem cells (CSCs). The HMLE cell line suppressing E-Cadherin expression (HMLE_sh_ECad) is a stable cell line that has been induced into epithelial-to-mesenchymal transdifferentiation (EMT). This cell line was used to represent a unif…	4	breast cancer			https://pubchem.ncbi.nlm.nih.gov/bioassay/2717		cancer
1910	Luminescence Cell-Based Primary HTS to Identify Transcriptional Activators of Hypoxia-Inducible Factor Pathway	Broad Institute		300409	950	Keywords: Hypoxia, Hypoxia Inducible Factor (HIF), Hypoxia Responsive Element (HRE), luciferase, transcriptional activation, tissue regeneration, ischemia Assay Overview: Luciferase assay (Steady-Glo, Promega). Primary screen using human osteosarcoma U2OS cells stably over-expressing a plasmid containing 3 copies of the Hypoxia Responsive Element linked to luciferase gene (U2OS HRE-luciferase cel…	4	hypoxia	hypoxia inducible factor (hif), hypoxia responsive element (hre)		https://pubchem.ncbi.nlm.nih.gov/bioassay/1910		cardiovascular,nervous System
841	Non-Nucleoside Inhibitor of Measles Virus RNA-Dependent RNA Polymerase Complex Activity HTS Single Point (MLSMR Library)	Emory University Molecular Libraries Screening Center		137798	2077	Grant number: none Paramyxoviruses comprise several major human pathogens. Although a live-attenuated vaccine protects against measles virus (MV), a member of the paramyxovirus family, the virus remains a principal cause of worldwide mortality and accounts for approximately 21 million cases and 300,000 to 400,000 deaths annually. The development of novel antivirals that allow improved case manage…	4	measles virus, mv, antivirals			https://pubchem.ncbi.nlm.nih.gov/bioassay/841		virus
1053175	A screen for compounds that inhibit growth of Escherichia coli	ICCB-Longwood Screening Facility, Harvard Medical School		329176	702	Our screen seeks to address the problem of mounting antibiotic resistance in bacteria. In particular, the development of new antibiotics against Gram-negative bacteria has been especially challenging due to their decreased permeability to small molecules in general. In collaboration with others, our lab is studying the pathways that assemble the essential Gram-negative cellular structures respons…	4	antibiotic resistance, bacteria, gramnegative			https://pubchem.ncbi.nlm.nih.gov/bioassay/1053175		bacteria
1259309	A screen for compounds that are lethal to S. aureus RN4220 with the processive glycosyltransferase UgtP deleted	ICCB-Longwood Screening Facility, Harvard Medical School		329176	1792	A screen for compounds that are lethal to Staphylococcus aureus RN4220 with the processive glycosyltransferase UgtP deleted. The goal is to identify compounds that selectively kill the UgtP-lacking RN4220 strain. UgtP is a processive glycosyltransferase required to transfer two glucose moieties from UDP-Glc to the membrane lipid diacylglycerol. This forms the anchor of lipoteichoic acids, which a…	4	staphylococcus aureus, bacteria	glycosyltransferaseugtp		https://pubchem.ncbi.nlm.nih.gov/bioassay/1259309		bacteria
1259311	A screen for compounds that are lethal to S. aureus RN4220	ICCB-Longwood Screening Facility, Harvard Medical School		329176	1071	A screen for compounds that are lethal to Staphylococcus aureus RN4220. Potential hits will be used as tools to better understand cell wall biology associated with lipoteichoic acids. Additionally, compounds found to be lethal can be arrayed into a library for a general anti-Staph subset of compounds. Briefly, compounds will be pinned into 30uL of culture media. Bacteria will then be added to a f…	4	staphylococcus aureus, bacteria	glycosyltransferaseugtp		https://pubchem.ncbi.nlm.nih.gov/bioassay/1259311		bacteria
720641	A screen for compounds that inhibit the activity of LtaS in Staphylococcus aureus	ICCB-Longwood Screening Facility, Harvard Medical School	anion-binding protein	168808	902	The current epidemic of infections caused by antibiotic-resistant Gram-positive bacteria requires the discovery of new drug targets and the development of new therapeutics. Lipoteichoic acid (LTA), a cell wall polymer of Gram-positive bacteria, consists of 1,3-polyglycerol-phosphate linked to glycolipid. LTA synthase (LtaS) polymerizes polyglycerol-phosphate from phosphatidylglycerol, a reaction …	4	infections, grampositive, bacteria	lta synthas	Q2G093	https://pubchem.ncbi.nlm.nih.gov/bioassay/720641		infection,bacteria	Enzyme (other)
588519	A screen for compounds that inhibit viral RNA polymerase binding and polymerization activities	ICCB-Longwood Screening Facility, Harvard Medical School	Chain A, Genome polyprotein	152580	1006	Viral RNA-dependent RNA polymerase (RdRP) enzymes are essential for the replication of positive-strand RNA viruses and established targets for the development of selective antiviral therapeutics. We performed a high-throughput screen using a fluorescence-based RNA elongation assay to identify poliovirus polymerase inhibitors. Screening and subsequent validation experiments resulted in the identif…	4	viruses, antiviral	rna-dependent rna polymerase (rdrp)	P03300	https://pubchem.ncbi.nlm.nih.gov/bioassay/588519		virus	Protease
492967	A screen for compounds that inhibit the CapD enzyme of Bacillus anthracis	ICCB-Longwood Screening Facility, Harvard Medical School	gamma-glutamyltranspeptidase (plasmid)	139468	320	Bacillus anthracis is the causative agent of anthrax. The enzyme CapD cleaves the poly-gamma-D-glutamate capsule and generates amide bonds with peptidoglycan crossbridges to deposit capsular material into the envelope of B. anthracis. B. anthracis capD variants do not deposit capsule into the envelope and display defects in anthrax pathogenesis. This screen identified the CapD inhibitor capsidin,…	4	bacillus anthracis, anthrax	enzymecapd, capd	Q51693	https://pubchem.ncbi.nlm.nih.gov/bioassay/492967		bacteria
504770	A screen for compounds that inhibit replication of Vibrio cholerae chromosome II	ICCB-Longwood Screening Facility, Harvard Medical School	hypothetical protein VC_A0002	132739	352	The Vibrionaceae is comprised of numerous aquatic species and includes several human pathogens, such as Vibrio cholerae, the cause of cholera. All organisms in this family have two chromosomes, and replication of the smaller one depends on rctB, a gene that is restricted to the Vibrionaceae. Given the increasing prevalence of multi-drug resistance in pathogenic vibrios, there is a need for new ta…	4	vibrionaceae, vibrio cholerae, cholera	rctb	Q9KNG2	https://pubchem.ncbi.nlm.nih.gov/bioassay/504770		bacteria
485395	A screen for compounds that inhibit the activity of Staphylococcus aureus DNA helicase	ICCB-Longwood Screening Facility, Harvard Medical School	replicative DNA helicase	116258	55	Antibacterial compounds with new mechanisms of action are needed for effective therapy against drug-resistant pathogens in the clinic and in biodefense. Inhibitors of the essential replicative helicase of Staphylococcus aureus were identified using an assay based on the helicase-mediated dissociation of two annealed oligonucleotides, one with a fluorescent label, the other bearing a quencher moie…	4	antibacterial, staphylococcus aureus		A0A0E1VPI3	https://pubchem.ncbi.nlm.nih.gov/bioassay/485395		bacteria	Enzyme (other)
493033	A screen for compounds that inhibit the bacterial siderophore biosynthetic enzyme MbtI	ICCB-Longwood Screening Facility, Harvard Medical School	Salicylate synthase	104781	931	A simple steady-state kinetic high-throughput assay was developed for the salicylate synthase MbtI from Mycobacterium tuberculosis, which catalyzes the first committed step of mycobactin biosynthesis. The mycobactins are small-molecule iron chelators produced by M. tuberculosis, and their biosynthesis has been identified as a promising target for the development of new antitubercular agents. The …	4	mycobacterium tuberculosis		P9WFX0	https://pubchem.ncbi.nlm.nih.gov/bioassay/493033		bacteria	Enzyme (other)
540299	A screen for compounds that inhibit the MenB enzyme of Mycobacterium tuberculosis	ICCB-Longwood Screening Facility, Harvard Medical School	1,4-dihydroxy-2-naphthoyl-CoA synthase	103205	440	Menaquinone is an essential component of the electron transport chain in many pathogens, and consequently enzymes in the menaquinone biosynthesis pathway are potential drug targets for the development of novel antibacterial agents. To identify leads that target MenB, the 1,4-dihydroxy-2-naphthoyl-CoA synthase from Mycobacterium tuberculosis, a high-throughput screen was performed. Several 1,4-ben…	4	mycobacterium tuberculosis	menaquinone	P9WNP5	https://pubchem.ncbi.nlm.nih.gov/bioassay/540299		bacteria
651702	Flow Cytometric HTS Screening for Inhibitors of Lytic Granule Exocytosis with MLPCN Compound Library	NMMLSC		364202	2404	A high-throughput screen of lytic granule exocytosis Target cell killing by cytotoxic T lymphocytes (CTLs), critical for the immune response to viruses and tumors, is involved in transplant rejection and contributes to autoimmune disease pathogenesis. A key mechanism CTLs use to kill target cells is secretion of cell-killing agents from specialized lysosomal lytic granules. Screening a small mole…	4	viruses, tumors, autoimmune, immunomodulatory	cytotoxic t lymphocytes (ctls)		https://pubchem.ncbi.nlm.nih.gov/bioassay/651702		virus,cancer,immune system
588497	High-throughput multiplex microsphere screening for inhibitors of toxin protease, specifically Botulinum neurotoxin light chain F protease, MLPCN compound set	NMMLSC	botulinum neurotoxin type F, BoNT/F	355114	780	Proteases regulate many biological pathways that include: coagulation, immune system activation, metastasis, and viral life cycles. Within the larger set of proteases, pharmaceutical development for the proteases of the two-part bacterial toxins of Clostridium botulinum and Bacillus anthracis is of great interest due to their role in natural disease and biothreat scenarios (1-4). No effective pha…	4	coagulation, immune system, metastasis, viral	proteases, bont/f, bontflcprotease, botulinum neurotoxin type a	D2KHQ7	https://pubchem.ncbi.nlm.nih.gov/bioassay/588497		cardiovascular,immune system,cancer,virus	Enzyme (other)
588501	High-throughput multiplex microsphere screening for inhibitors of toxin protease, specifically Lethal Factor Protease, MLPCN compound set	NMMLSC	lethal factor (plasmid)	355114	425	Proteases regulate many biological pathways that include: coagulation, immune system activation, metastasis, and viral life cycles. Within the larger set of proteases, pharmaceutical development for the proteases of the two-part bacterial toxins of Clostridium botulinum and Bacillus anthracis is of great interest due to their role in natural disease and biothreat scenarios (1-4). Anthrax most com…	4	coagulation, immune system, metastasis, viral	proteases, bont/f, bontflcprotease, botulinum neurotoxin type a	P15917	https://pubchem.ncbi.nlm.nih.gov/bioassay/588501		cardiovascular,immune system,cancer,virus	Protease
504577	HTS of Small Molecules that Regulate V-ATPase Proton Transport in Yeast using pHLuorin	NMMLSC	H(+)-transporting V0 sector ATPase subunit c'	346222	1287	Distributed among the endomembrane system of all eukaryotic cells, V-ATPase proton pumps are responsible for acidification of intracellular compartments. V-ATPases maintain the low pH necessary for endocytic and exocytic vesicular transport, zymogen activation, and protein sorting and degradation. Enveloped viruses, such as influenza virus, as well as toxins, such as diphtheria toxin, enter cells…	4	influenza virus	v-atpase	P32842	https://pubchem.ncbi.nlm.nih.gov/bioassay/504577		virus	Hydrolase
485275	Phenotypic HTS multiplex for antifungal efflux pump inhibitors	NMMLSC		329010	1437	UNM CMD Assay Overview: Fungal infections, exemplified by oral and invasive candidiasis, cause considerable morbidity and mortality in the immunocompromised. Treatment of patients with fungal infections is severely hampered by the development of antifungal drug resistance [Cannon, et al 2009]. The goal of this project is to address this health need by discovering novel chemical compounds that rev…	4	fungal infections, immunocompromised, antifungal			https://pubchem.ncbi.nlm.nih.gov/bioassay/485275		fungal,immune system
2690	A yeast HTS for caloric restriction mimetics that inhibit age-related superoxide	NMMLSC		328943	590	Assay technical support: Travis Houston, Keon Ahghar, Stephanie Sedillo Reactive oxygen species (ROS) and activation of growth signaling pathways are important components of aging and contribute to a variety of age-related pathologies, including neoplastic, cardiovascular and neurodegenerative diseases [Halazonetis et al 2008, Lu and Finkel, 2008, Herrup and Yang 2007]. Recent findings point to D…	4	neoplastic, cardiovascular, neurodegenerative	ros, histone deacetylases		https://pubchem.ncbi.nlm.nih.gov/bioassay/2690		cancer,cardiovascular,nervous System
1347041	qHTS assay for inhibitors of human lactate dehydrogenase	National Center for Advancing Translational Sciences (NCATS)		484712	736	LDH is a key glycolytic enzyme that catalyzes the final step in the glycolytic pathway, reducing pyruvate to lactate and regenerating NAD+ equivalents necessary for continued glycolysis. LDHA has been linked to the carcinogenesis and malignancy in numerous forms of cancers and many other diseases. Consequently, both pharma and academia have invested in significant research efforts to identify sma…	4	cancer	ldh, glycolytic enzyme, nad+, ldha		https://pubchem.ncbi.nlm.nih.gov/bioassay/1347041		cancer
602332	qHTS for Inducers of the Endoplasmic Reticulum Stress Response (ERSR) in Human Glioma: qHTS	National Center for Advancing Translational Sciences (NCATS)	heat shock 70kDa protein 5 (glucose-regulated protein, 78kDa)	424929	77	Primary protein unfolding takes place for many diseases, including diabetes and hypoxia, , and triggers a reaction in the cells called ER stress response (ERSR). ). ERSR is designed as a repair mechanism, but ultimately leads to cell death via apoptosis if conditions triggering protein unfolding persist (1). The molecular clue to ERSR activation is the enhancement of the expression of key molecul…	4	diabetes, hypoxia	stress response, grp78	P11021	https://pubchem.ncbi.nlm.nih.gov/bioassay/602332	https://www.ebi.ac.uk/chembl/assay_report_card/CHEMBL1963893	diabetes,immune system,obesity,cardiovascular,nervous System
686979	qHTS for Inhibitors of human tyrosyl-DNA phosphodiesterase 1 (TDP1): qHTS in cells in presence of CPT	National Center for Advancing Translational Sciences (NCATS)	TDP1 protein	424035	49946	Human tyrosyl-DNA phosphodiesterase 1 (TDP1) is a novel repair gene, and we propose to use it as a new target for anticancer drug development. TDP1 is not an essential protein, but under treatment with topoisomerase I poison (camptothecin: CPT), TDP1 works as a critical factor for cell survival. To directly identify novel TDP1 inhibitors active in a cellular environment, we have knocked-out the T…	4	anticancer	tyrosyl-dna phosphodiesterase 1 (tdp1), tdp1, cpt	Q32Q25	https://pubchem.ncbi.nlm.nih.gov/bioassay/686979	https://www.ebi.ac.uk/chembl/assay_report_card/CHEMBL2354254	cancer	NTPase
686978	qHTS for Inhibitors of human tyrosyl-DNA phosphodiesterase 1 (TDP1): qHTS in cells in absence of CPT	National Center for Advancing Translational Sciences (NCATS)	TDP1 protein	424003	64212	Human tyrosyl-DNA phosphodiesterase 1 (TDP1) is a novel repair gene, and we propose to use it as a new target for anticancer drug development. TDP1 is not an essential protein, but under treatment with topoisomerase I poison (camptothecin: CPT), TDP1 works as a critical factor for cell survival. To directly identify novel TDP1 inhibitors active in a cellular environment, we have knocked-out the T…	4	anticancer	tyrosyl-dna phosphodiesterase 1 (tdp1), tdp1, cpt	Q32Q25	https://pubchem.ncbi.nlm.nih.gov/bioassay/686978	https://www.ebi.ac.uk/chembl/assay_report_card/CHEMBL2354221	cancer	NTPase
624173	qHTS of Trypanosoma Brucei Inhibitors	National Center for Advancing Translational Sciences (NCATS)	hypothetical protein, conserved	410870	494	Members of the Trypanosomatidae family of parasitic protozoans cause a spectrum of diseases throughout the tropical and subtropical world. Sleeping sickness, caused by two subspecies of Trypanosoma brucei, is endemic to areas of sub-Saharan Africa, while Chagas' disease, a manifestation of Trypanosoma cruzi infection, is prevalent throughout Central and South America. In addition, many species of…	4	trypanosomatidae, parasitic, protozoans, trypanosoma brucei		Q57TT1	https://pubchem.ncbi.nlm.nih.gov/bioassay/624173	https://www.ebi.ac.uk/chembl/assay_report_card/CHEMBL2114916	parasite
1347131	qHTS Assay for Foot and Mouth Disease Virus Antivirals: Primary Screen against the MLPCN compound library	National Center for Advancing Translational Sciences (NCATS)	FMDV polyprotein, partial	408697	1964	Foot-and-Mouth Disease Virus (FMDV) is a picornavirus that infects cloven-hoofed animals and leads to severe losses in livestock production. Like many picornaviruses, FMDV uses an unusual form of decoding called StopGo or Stop-Carry on (or formerly "2A"). In StopGo there is non-standard release of an upstream encoded protein when there is a glycine codon in the ribosomal P-site (Stop) and continu…	4	footandmouth disease virus, fmdv	stopgo	P03308	https://pubchem.ncbi.nlm.nih.gov/bioassay/1347131		virus,cardiovascular	Transferase
1159524	High Throughput Screening for Foot and Mouth Disease Virus Antivirals	National Center for Advancing Translational Sciences (NCATS)		408696	5052	Foot-and-Mouth Disease Virus (FMDV) is a picornavirus that infects cloven-hoofed animals and leads to severe losses in livestock production. Like many picornaviruses, FMDV uses an unusual form of decoding called StopGo or Stop-Carry on (or formerly "2A"). In StopGo there is non-standard release of an upstream encoded protein when there is a glycine codon in the ribosomal P-site (Stop) and continu…	4	footandmouth disease virus, fmdv	stopgo		https://pubchem.ncbi.nlm.nih.gov/bioassay/1159524	https://www.ebi.ac.uk/chembl/assay_report_card/CHEMBL3562077	virus,cardiovascular
1347071	qHTS for compounds that reverse cellular toxicity of Amyloid beta (A-beta) peptide in yeast: Primary Screen	National Center for Advancing Translational Sciences (NCATS)	Amyloid beta A4 protein; ABPP; APPI; APP; Alzheimer disease amyloid protein; Cerebral vascular amyloid peptide; CVAP; PreA4; Protease nexin-II; PN-II; N-APP; Soluble APP-alpha; S-APP-alpha; Soluble APP-beta; S-APP-beta; C99; Beta-amyloid protein 42; Beta-APP42; Beta-amyloid protein 40; Beta-APP40; C83; P3(42); P3(40); C80; Gamma-secretase C-terminal fragment 59; Amyloid intracellular domain 59; A…	407462	257	The A-beta peptide is produced by the processing of the amyloid precursor protein (APP) by two proteases, beta and gamma secretases [1, 2]. These enzymatic processes generate multiple A-beta isoforms, most notably A-beta40 and A-beta42, and these isoforms are major constituents of amyloid plaques found in the brain regions of AD patients. A-beta42 is regarded as the most amyloidogenic form due to…	4	neurodegenerative, alzheimers	amyloid precursor protein (app), a-beta42	P05067	https://pubchem.ncbi.nlm.nih.gov/bioassay/1347071		nervous System	Membrane receptor
1259415	qHTS Assay for inhibitors of the human cytomegalovirus (HCMV)	National Center for Advancing Translational Sciences (NCATS)		406408	18444	NCGC Assay Overview: Infection with human cytomegalovirus (HCMV) continues to pose significant threats for pregnant women and immunocompromised hosts. HCMV causes serious morbidity and mortality in transplant recipients, and congenital HCMV is the leading infectious cause of mental retardation and deafness in children. In the 1990s, the annual costs associated with the disease burden of congenita…	4	infection, cytomegalovirus, hcmv			https://pubchem.ncbi.nlm.nih.gov/bioassay/1259415		infection,virus
588453	qHTS Assay for Inhibitors of Mammalian Selenoprotein Thioredoxin Reductase 1 (TrxR1): qHTS	National Center for Advancing Translational Sciences (NCATS)	thioredoxin reductase	392548	4037	The selenoprotein thioredoxin reductase (TrxR; EC 1.8.1.9) is a FAD containing homodimeric pyridine nucleotide-disulfide oxidoreductase with many cellular roles. Together with NADPH and its prime substrate thioredoxin (Trx), the enzyme forms the core of the Trx system. The mammalian Trx system exerts a wide spectrum of functions including redox regulation, antioxidant defense, regulation of trans…	4	anticancer	fad, nadph, nfkb	O89049	https://pubchem.ncbi.nlm.nih.gov/bioassay/588453	https://www.ebi.ac.uk/chembl/assay_report_card/CHEMBL1794424	cancer	Oxidoreductase
588456	qHTS Assay for Substrates of Mammalian Selenoprotein Thioredoxin Reductase 1 (TrxR1): qHTS	National Center for Advancing Translational Sciences (NCATS)	thioredoxin reductase	391276	56	The selenoprotein thioredoxin reductase (TrxR; EC 1.8.1.9) is a FAD containing homodimeric pyridine nucleotide-disulfide oxidoreductase with many cellular roles. Together with NADPH and its prime substrate thioredoxin (Trx), the enzyme forms the core of the Trx system. The mammalian Trx system exerts a wide spectrum of functions including redox regulation, antioxidant defense, regulation of trans…	4	anticancer	fad, nadph, nfkb	O89049	https://pubchem.ncbi.nlm.nih.gov/bioassay/588456	https://www.ebi.ac.uk/chembl/assay_report_card/CHEMBL1794440	cancer	Oxidoreductase
588795	qHTS Assay for the Inhibitors of Human Flap endonuclease 1 (FEN1).	National Center for Advancing Translational Sciences (NCATS)	flap endonuclease 1	391275	1368	The major human flap endonuclease FEN1 is an efficient structure-specific enzyme that recognizes and cleaves a 5'-unannealed DNA flap. It belongs to the RAD2 family nucleases, which are involved in DNA metabolism and are highly conserved in prokaryotes and eukaryotes. FEN1 is a key enzyme in DNA replication, repair and maintenance of genomic stability. 5'-flap removal by FEN1 is critical for Okaz…	4	genomic stability	endonuclease fen1, rad2, fen1, to repair dna	P39748	https://pubchem.ncbi.nlm.nih.gov/bioassay/588795	https://www.ebi.ac.uk/chembl/assay_report_card/CHEMBL1794486	cancer	Hydrolase
602179	qHTS for Inhibitors of mutant isocitrate dehydrogenase 1 (IDH1): qHTS	National Center for Advancing Translational Sciences (NCATS)	isocitrate dehydrogenase 1, partial	390606	365	Unbiased genomic sequencing for 22 glioma genomes found recurrent mutation of isocitrate dehydrogenase 1 (IDH1) on chromosome 2q33-a gene encoding the cytosolic isoform of IIDH1associated with the tricarboxylic acid cycle (TCA) that catalyzes the oxidative decarboxylation of isocitrate, yielding alpha-ketoglutarate and CO2 via NADP+ to NADPH conversion. Subsequent studies confirmed the recurrent …	4	cancer, oncogene	isocitrate dehydrogenase 1 (idh1), tricarboxylic acid cycle (tca)	Q0QER2	https://pubchem.ncbi.nlm.nih.gov/bioassay/602179	https://www.ebi.ac.uk/chembl/assay_report_card/CHEMBL1964002	cancer	Oxidoreductase
686970	qHTS for induction of synthetic lethality in tumor cells producing 2HG: qHTS for the HT-1080-NT fibrosarcoma cell line	National Center for Advancing Translational Sciences (NCATS)	IDH1	364851	5979	Unbiased genomic sequencing for 22 glioma genomes found recurrent mutation of IDH1 on chromosome 2q33, a gene encoding the cytosolic isoform of IDH1 associated with the tricarboxylic acid cycle (TCA) that catalyzes the oxidative decarboxylation of isocitrate, yielding alpha-ketoglutarate and CO2 via NADP+ to NADPH conversion. Subsequent studies confirmed the recurrent IDH mutations in up to 70% o…	4	glioma, acute myeloid leukemia	the tri-carboxylic acid cycle (tca), nadp+, nadph, idh1	Q6FI37	https://pubchem.ncbi.nlm.nih.gov/bioassay/686970	https://www.ebi.ac.uk/chembl/assay_report_card/CHEMBL2354311	cancer	Oxidoreductase
686971	qHTS for induction of synthetic lethality in tumor cells producing 2HG: qHTS for the HT-1080-IDH1KD cell line	National Center for Advancing Translational Sciences (NCATS)		364851	7452	Unbiased genomic sequencing for 22 glioma genomes found recurrent mutation of IDH1 on chromosome 2q33, a gene encoding the cytosolic isoform of IIDH1 associated with the tri-carboxylic acid cycle (TCA) that catalyzes the oxidative decarboxylation of isocitrate, yielding alpha-ketoglutarate and CO2 via NADP+ to NADPH conversion. Subsequent studies confirmed the recurrent IDH mutations in up to 70%…	4	glioma, acute myeloid leukemia	the tri-carboxylic acid cycle (tca), nadp+, nadph, idh1		https://pubchem.ncbi.nlm.nih.gov/bioassay/686971	https://www.ebi.ac.uk/chembl/assay_report_card/CHEMBL2354211	cancer
485364	qHTS Assay for the Inhibitors of Schistosoma Mansoni Peroxiredoxins	National Center for Advancing Translational Sciences (NCATS)	thioredoxin glutathione reductase	359841	10784	Schistosomiasis is a major neglected tropical disease that currently affects over 200 million. It is caused by different species of flatworms, such as Schistosoma mansoni. Over the last century, drugs to treat the disease have evolved from potassium antimonyl tartrate, artemisinin, oxamniquine, to praziquantel, with praziquantel remaining the universally-used single drug of choice over the past t…	4	schistosomiasis, flatworms, schistosoma, mansoni	thioredoxin glutathione reductase (tgr), glutathione (gsh)	Q962Y6	https://pubchem.ncbi.nlm.nih.gov/bioassay/485364	https://www.ebi.ac.uk/chembl/assay_report_card/CHEMBL1614161	parasite	Enzyme (other)
2528	qHTS Assay for Inhibitors of Bloom's syndrome helicase (BLM)	National Center for Advancing Translational Sciences (NCATS)	Bloom syndrome protein isoform 1	354860	697	Survival of cells and the faithful propagation of the genome depend on elaborate mechanisms of detecting and repairing DNA damage. Treatment of advanced cancer relies on radiation therapy or chemotherapy, which kill cancer cells by causing extensive DNA damage. It is often found, that cancer cells develop resistance to therapy through enhanced activity of DNA repair functions; this has led to an …	4	dna damage, cancer	blm helicase	P54132	https://pubchem.ncbi.nlm.nih.gov/bioassay/2528	https://www.ebi.ac.uk/chembl/assay_report_card/CHEMBL1614067	cancer	Enzyme (other)
485290	qHTS Assay for Inhibitors of Tyrosyl-DNA Phosphodiesterase (TDP1)	National Center for Advancing Translational Sciences (NCATS)	Chain A, TYROSYL-DNA PHOSPHODIESTERASE	352260	986	NIH Molecular Libraries Probe Production Network [MLPCN] Assay Title: qHTS Assay for Inhibitors of Tyrosyl-DNA Phosphodiesterase (TDP1) Assay Overview: Human tyrosyl-DNA phosphodiesterase I (Tdp1) is a rational anticancer target because this enzyme is involved in the repair of DNA lesions created by the trapping of human DNA topoisomerase I (Top1) following treatment by anticancer agents such as …	4	anticancer	tyrosyl-dna phosphodiesterase i (tdp1)	Q9NUW8	https://pubchem.ncbi.nlm.nih.gov/bioassay/485290	https://www.ebi.ac.uk/chembl/assay_report_card/CHEMBL1614364	cancer	NTPase
2517	qHTS Assay for Inhibitors of the Human Apurinic/apyrimidinic Endonuclease 1 (APE1)	National Center for Advancing Translational Sciences (NCATS)	Chain A, MAJOR APURINIC/APYRIMIDINIC ENDONUCLEASE	352185	1227	The apurinic/apyrimidinic endonuclease APE1 is the primary mammalian enzyme responsible for the removal of abasic (or AP) sites in DNA and functions centrally in the base excision DNA repair (BER) pathway. Recent studies suggested a link between an overexpression of APE1 in many cancers and resistance of these tumor cells to radio- and chemotherapy. Thus, targeting APE1 could improve the efficacy…	4	tumor	ape1	P27695	https://pubchem.ncbi.nlm.nih.gov/bioassay/2517	https://www.ebi.ac.uk/chembl/assay_report_card/CHEMBL1614211	cancer	Enzyme (other)
485281	qHTS Assay for Identification of Novel General Anesthetics	National Center for Advancing Translational Sciences (NCATS)	Chain A, Ferritin light chain	346372	256	Assay Submitter: Roderic Eckenhoff, University of Pennsylvania Screening Center PI: Christopher P. Austin, NIH NIH Grant Number: MH084836-01 Anesthetic development has remained a largely empirical process. There are growing concerns about the cognitive effects of known general anesthetics [1] and acceleration of the onset of neurodegenerative disease [2]. The compounds' toxicity [3] and multiple …	4	neurodegenerative		P02791	https://pubchem.ncbi.nlm.nih.gov/bioassay/485281	https://www.ebi.ac.uk/chembl/assay_report_card/CHEMBL1614249	nervous System
624296	A quantitative high throughput screen for small molecules that induce DNA re-replication in MCF 10a normal breast cells.	National Center for Advancing Translational Sciences (NCATS)	geminin	345034	9908	H Molecular Libraries Probe Production Network [MLPCN] Assay Overview Eukaryotic cells normally restrict genome duplication to once per cell division. When this process is aberrant, DNA re-replication occurs when cells reinitiate DNA replication before the first round of replication is complete. DNA re-replication induces the DNA damage response, arrests cell proliferation, and triggers apoptosis…	4	cancer	cyclin a, cdt-1, cdc6	O75496	https://pubchem.ncbi.nlm.nih.gov/bioassay/624296	https://www.ebi.ac.uk/chembl/assay_report_card/CHEMBL2114843	cancer
624297	A quantitative high throughput screen for small molecules that induce DNA re-replication in SW480 colon adenocarcinoma cells.	National Center for Advancing Translational Sciences (NCATS)	geminin	344074	6247	H Molecular Libraries Probe Production Network [MLPCN] Assay Overview Eukaryotic cells normally restrict genome duplication to once per cell division. When this process is aberrant, DNA re-replication occurs when cells reinitiate DNA replication before the first round of replication is complete. DNA re-replication induces the DNA damage response, arrests cell proliferation, and triggers apoptosis…	4	cancer	cyclin a, cdt-1, cdc6	O75496	https://pubchem.ncbi.nlm.nih.gov/bioassay/624297	https://www.ebi.ac.uk/chembl/assay_report_card/CHEMBL2114780	cancer
651820	qHTS Assay for Inhibitors of Hepatitis C Virus (HCV)	National Center for Advancing Translational Sciences (NCATS)		343600	11664	Hepatitis C virus (HCV) infects about 200 million people in the world. Many infected people progress to chronic liver disease including cirrhosis with a risk of developing liver cancer. To date, there is no effective vaccine for hepatitis C. Current therapy based on interferon is only effective in about half of the patients and is associated with significant adverse effects. The fraction of peopl…	4	hepatitis c virus, hcv			https://pubchem.ncbi.nlm.nih.gov/bioassay/651820	https://www.ebi.ac.uk/chembl/assay_report_card/CHEMBL2114775	virus
540267	Small Molecules that selectively kill Giardia lamblia: qHTS	National Center for Advancing Translational Sciences (NCATS)		343276	531	Giardia lamblia is a human pathogen afflicting impoverished nations, and the most common cause of outbreaks of diarrhea in the United States. Giardia has been classified by the CDC as a category B bioterrorism organism. The favored anti giardiasis drugs in the US are metronidazole or tinidazole, compounds that have undesirable side effects. Moreover, increasing resistance to drug regimes and recu…	4	diarrhea, trophozoites	giardia lamblia		https://pubchem.ncbi.nlm.nih.gov/bioassay/540267		parasite
504937	Inhibitors of Secretory Acid Sphingomyelinase (S-ASM): qHTS	National Center for Advancing Translational Sciences (NCATS)	acid sphingomyelinase	338135	20	Atherosclerosis is the underlying process for cardiovascular disease and thus is a major contributor to disease burden in the population. The infiltration of LDL into the subendothelial space of the vessel wall, and more importantly its retention, has been shown to be the key factors in the initiation of atherosclerosis. Recently, it has been found that secretory acid sphingomyelinase (S-ASM) act…	4	atherosclerosis, cardiovascular disease	ldl, secretory acid sphingomyelinase (s-asm)	P17405	https://pubchem.ncbi.nlm.nih.gov/bioassay/504937	https://www.ebi.ac.uk/chembl/assay_report_card/CHEMBL1794495	cardiovascular,immune system	NTPase
624288	qHTS for Antagonists of gsp, the Etiologic Mutation Responsible for Fibrous Dysplasia/McCune-Albright Syndrome: qHTS	National Center for Advancing Translational Sciences (NCATS)	Guanine nucleotide-binding protein G(s) subunit alpha isoforms short; Adenylate cyclase-stimulating G alpha protein	337678	1356	McCune-Albright syndrome (MAS) is a rare disease caused by somatic mutations in Gsgsp), a widely expressed protein central in signal transduction from G-coupled protein receptors (GPCRs). The disease symptoms are diverse, owing to the fact that the patients are mosaics with varying degrees of tissue involvement. Greater than 90% of the mutations in Gs in MAS occur at the R201 position and are equ…	4	mccunealbright syndrome, mas	gsgsp, g-coupled protein receptors (gpcrs), r201h	P63092	https://pubchem.ncbi.nlm.nih.gov/bioassay/624288	https://www.ebi.ac.uk/chembl/assay_report_card/CHEMBL2114817	epigenetics_genetics
624287	qHTS for Agonist of gsp, the Etiologic Mutation Responsible for Fibrous Dysplasia/McCune-Albright Syndrome: qHTS	National Center for Advancing Translational Sciences (NCATS)	Guanine nucleotide-binding protein G(s) subunit alpha isoforms short; Adenylate cyclase-stimulating G alpha protein	335013	423	McCune-Albright syndrome (MAS) is a rare disease caused by somatic mutations in Gsgsp), a widely expressed protein central in signal transduction from G-coupled protein receptors (GPCRs). The disease symptoms are diverse, owing to the fact that the patients are mosaics with varying degrees of tissue involvement. Greater than 90% of the mutations in Gs in MAS occur at the R201 position and are equ…	4	mccunealbright syndrome, mas	gsgsp, g-coupled protein receptors (gpcrs), r201h	P63092	https://pubchem.ncbi.nlm.nih.gov/bioassay/624287	https://www.ebi.ac.uk/chembl/assay_report_card/CHEMBL2114810	epigenetics_genetics
463254	qHTS Assay for Inhibitors of Ubiquitin-specific Protease USP2a Using CHOP2 as the Reporter	National Center for Advancing Translational Sciences (NCATS)	ubiquitin carboxyl-terminal hydrolase 2 isoform a	331108	41	NIH Molecular Libraries Screening Centers Network [MLSCN] MLSCN Grant: XO1-MH079852-01 PI Name: Nicholson, Ben. Progenra Inc, Malvern, PA NCGC Assay Overview: Homeostasis of cellular proteins is maintained through a combination of synthesis and degradation. The pathway that accounts for the majority of protein degradation is the ubiquitin-proteasomal pathway. Ubiquitin (Ub) is highly conserved in…	4	oncology	ubiquitin-proteasomal pathway, ubiquitin, deubiquitinating enzymes (dubs)	O75604	https://pubchem.ncbi.nlm.nih.gov/bioassay/463254	https://www.ebi.ac.uk/chembl/assay_report_card/CHEMBL1614474	cancer	Protease
720580	qHTS for Stage-Specific Inhibitors of Vaccinia Orthopoxvirus: Venus Reporter Primary qHTS	National Center for Advancing Translational Sciences (NCATS)	67.9K protein	330461	1530	Orthopoxviruses are a genus of viruses that include monkeypox, variola (the causative agent of smallpox) and vaccinia, the prototypical orthopoxvirus which was used in the world-wide vaccination program that eradicated smallpox [1]. Smallpox was once the most deadly human pathogen, and is estimated to have killed more than 300 million people. Following the eradication of smallpox, routine vaccina…	4	orthopoxviruses, smallpox		Q01222	https://pubchem.ncbi.nlm.nih.gov/bioassay/720580	https://www.ebi.ac.uk/chembl/assay_report_card/CHEMBL3215270	virus
504466	qHTS screen for small molecules that induce genotoxicity in human embryonic kidney (HEK293T) cells expressing luciferase-tagged ELG1	National Center for Advancing Translational Sciences (NCATS)	ATAD5 protein, partial	330308	4174	NIH Molecular Libraries Probe Production Network [MLPCN] Keywords: MLPCN, qHTS, NCGC, genotoxicity, cancer Assay Overview: Cancer cells divide rapidly compared to normal cells in the body. During cell division, cancer cells need to duplicate their genome by DNA replication. The failure of genome duplication leads to cancer cells' death. Therefore, inhibitors of DNA replication could specifically …	4	cancer	elg1	Q96QE3	https://pubchem.ncbi.nlm.nih.gov/bioassay/504466	https://www.ebi.ac.uk/chembl/assay_report_card/CHEMBL1738317	cancer
504467	qHTS screen for small molecules that inhibit ELG1-dependent DNA repair in human embryonic kidney (HEK293T) cells expressing luciferase-tagged ELG1	National Center for Advancing Translational Sciences (NCATS)	ATAD5 protein, partial	330279	7656	NIH Molecular Libraries Probe Production Network [MLPCN] Keywords: MLPCN, qHTS, NCGC, genotoxicity, cancer Assay Overview: Cancer cells divide rapidly compared to normal cells in the body. During cell division, cancer cells need to duplicate their genome by DNA replication. The failure of genome duplication leads to cancer cells' death. Therefore, inhibitors of DNA replication could specifically …	4	cancer	elg1	Q96QE3	https://pubchem.ncbi.nlm.nih.gov/bioassay/504467	https://www.ebi.ac.uk/chembl/assay_report_card/CHEMBL1738588	cancer
652105	qHTS for Inhibitors of phosphatidylinositol 5-phosphate 4-kinase (PI5P4K)	National Center for Advancing Translational Sciences (NCATS)	Phosphatidylinositol 5-phosphate 4-kinase type-2 alpha	329140	4081	Phosphatidylinositol (PI) signaling has been shown to impact a large and diverse set of cellular processes including proliferation, survival, and growth; their dysregulation is common in cancer and other diseases. Recently, PI5P has been shown to regulate the tumor suppressor ING2. In addition to finding PI5P, we discovered the type II phosphatidylinositol 5-phosphate 4-kinase (PI5P4K) family (al…	4	cancer	phosphatidylinositol (pi) signaling, type ii phosphatidylinositol 5-phosphate 4-kinase (pi5p4k), phosphatidylinositol-4-phosphate (pi4p), pi5p4k	P48426	https://pubchem.ncbi.nlm.nih.gov/bioassay/652105	https://www.ebi.ac.uk/chembl/assay_report_card/CHEMBL2354223	cancer	Transferase
2101	qHTS Assay for Inhibitors and Activators of N370S glucocerebrosidase as a Potential Chaperone Treatment of Gaucher Disease	National Center for Advancing Translational Sciences (NCATS)	glucocerebrosidase	326770	299	NIH Molecular Libraries Probe Production Centers Network [MLPCN] Glucocerebrosidase (GC) catalyzes the hydrolysis of beta-glucocerebroside to glucose and ceramide in lysosomes. Mutations in the glucocerebrosidase gene result in Gaucher disease, an autosomal recessive lysosomal storage disorder. Many of the mutations encountered in patients with Gaucher disease are missense alterations that may ca…	4	gaucher		P04062	https://pubchem.ncbi.nlm.nih.gov/bioassay/2101	https://www.ebi.ac.uk/chembl/assay_report_card/CHEMBL1613818	epigenetics_genetics	Enzyme (other)
504834	Primary qHTS for delayed death inhibitors of the malarial parasite plastid, 96 hour incubation	National Center for Advancing Translational Sciences (NCATS)		324050	22396	The goal of this screen is to discover new antimalarial compounds that act by inhibiting the development of the apicoplast in the malarial parasite Plasmodium falciparum. The biochemical processes that make this organelle essential for erythrocytic stage parasites are not well understood. However, antibiotics such as azithromycin and tetracycline, which target the apicoplast translational machine…	4	antimalarial, plasmodium falciparum	apicoplast		https://pubchem.ncbi.nlm.nih.gov/bioassay/504834	https://www.ebi.ac.uk/chembl/assay_report_card/CHEMBL1794345	parasite
485349	qHTS Assay for Identifying a Potential Treatment of Ataxia-Telangiectasia	National Center for Advancing Translational Sciences (NCATS)	serine-protein kinase ATM isoform a	322704	619	Ataxia-telangiectasia (A-T) is a devastating and progressive disease for which, there is no cure. Although A-T is a multisystem disease, it is stereotyped characterized by its neurological symptoms such as truncal ataxia, due to cerebellar cortical degeneration of the Purkinje and granule cells. Other symptoms of A-T are telangiectasias (dilated blood vessels), primary immunodeficiency, marked se…	4	ataxiatelangiectasia, at	neurological, atm	Q13315	https://pubchem.ncbi.nlm.nih.gov/bioassay/485349	https://www.ebi.ac.uk/chembl/assay_report_card/CHEMBL1614153	nervous System	Kinase
2685	qHTS Assay for Lipid Storage Modulators in Drosophila S3 Cells	National Center for Advancing Translational Sciences (NCATS)		321194	2061	NIH Molecular Libraries Probe Production Centers Network [MLPCN] NCGC Assay Overview: Storing lipids as a reservoir for energy or the anabolism of elementary metabolites is a common feature of probably all cells and is conserved from bacteria to humans. The universal cellular lipid storage organelle is the so-called lipid storage droplet (LD). Although ubiquitous, LDs share a simple structure com…	4	insulin resistance	lipid, endoplasmic reticulum (er), adipocyte triglyceride lipase (atgl)		https://pubchem.ncbi.nlm.nih.gov/bioassay/2685	https://www.ebi.ac.uk/chembl/assay_report_card/CHEMBL1614459	diabetes,immune system
720579	qHTS for Stage-Specific Inhibitors of Vaccinia Orthopoxvirus: mCherry Reporter Primary qHTS	National Center for Advancing Translational Sciences (NCATS)	67.9K protein	310752	1944	Orthopoxviruses are a genus of viruses that include monkeypox, variola (the causative agent of smallpox) and vaccinia, the prototypical orthopoxvirus which was used in the world-wide vaccination program that eradicated smallpox [1]. Smallpox was once the most deadly human pathogen, and is estimated to have killed more than 300 million people. Following the eradication of smallpox, routine vaccina…	4	orthopoxviruses, smallpox		Q01222	https://pubchem.ncbi.nlm.nih.gov/bioassay/720579	https://www.ebi.ac.uk/chembl/assay_report_card/CHEMBL3215017	virus
504832	Primary qHTS for delayed death inhibitors of the malarial parasite plastid, 48 hour incubation	National Center for Advancing Translational Sciences (NCATS)		305803	18126	The goal of this screen is to discover new antimalarial compounds that act by inhibiting the development of the apicoplast in the malarial parasite Plasmodium falciparum. The biochemical processes that make this organelle essential for erythrocytic stage parasites are not well understood. However, antibiotics such as azithromycin and tetracycline, which target the apicoplast translational machine…	4	antimalarial, plasmodium falciparum	apicoplast		https://pubchem.ncbi.nlm.nih.gov/bioassay/504832	https://www.ebi.ac.uk/chembl/assay_report_card/CHEMBL1794580	parasite
2100	qHTS Assay for Inhibitors and Activators of Human alpha-Glucosidase Cleavage of Glycogen	National Center for Advancing Translational Sciences (NCATS)	lysosomal alpha-glucosidase preproprotein	304269	1169	NIH Molecular Libraries Probe Production Centers Network [MLPCN] NCGC Assay Overview: Alpha-glucosidase is responsible for the hydrolysis of terminal, non-reducing 1,4-linked alpha-D-glucose residues, which releases alpha-D-glucose. It is a lysosomal hydrolase that is required for the degradation of a small percentage (1-3%) of cellular glycogen in humans. Deficiency of this enzyme results in gly…	4	glycogenstorage disease type ii, gsdii, pompe, disease	alpha-d-glucose, 1-deoxynojirimycin	P10253	https://pubchem.ncbi.nlm.nih.gov/bioassay/2100	https://www.ebi.ac.uk/chembl/assay_report_card/CHEMBL1614076	epigenetics_genetics,metabolic disorders,cardiovascular	Hydrolase
2314	Cycloheximide Counterscreen for Small Molecule Inhibitors of Shiga Toxin	National Center for Advancing Translational Sciences (NCATS)	shiga toxin 1 B subunit; ... Total	296456	37055	Shiga toxin (Stx) is released by certain strains of E. coli and is associated with food-borne gastroenteritis. In some patients, especially children, the toxin enters the bloodstream and causes hemolytic uremic syndrome, a condition that results in kidney, heart, and occasionally brain injury. The pathogenic effects of Stx arise by the toxin entering cells and inhibiting protein synthesis. To ide…	4	e coli, gastroenteritis, hemolytic uremic syndrome	shiga toxin (stx)	Q7WZI8,Q7DH26	https://pubchem.ncbi.nlm.nih.gov/bioassay/2314		bacteria,immune system,infection,cardiovascular,metabolic disorders	Hydrolase
2472	qHTS Assay for Inhibitors of Fructose-1,6-bisphosphate Aldolase from Giardia Lamblia: Coupling assay counterscreen	National Center for Advancing Translational Sciences (NCATS)	glyceraldehyde-3-phosphate dehydrogenase isoform 1	291445	1950	NCGC Assay Overview: The objective of this project is to obtain compounds that inhibit Giardia lamblia growth. G. lamblia is a human pathogen which afflicts impoverished nations; it is the most common cause of outbreaks of diarrhea in the United States. During the course of our study of potential drug targets in Giardia, we have identified the Class II (Zn2+ functions in electrophilic catalysis) …	4	giardia lamblia	zn2, nad	P04406	https://pubchem.ncbi.nlm.nih.gov/bioassay/2472		virus	Oxidoreductase
2451	qHTS Assay for Inhibitors of Fructose-1,6-bisphosphate Aldolase from Giardia Lamblia	National Center for Advancing Translational Sciences (NCATS)	Chain A, Putative fructose-1,6-bisphosphate aldolase	291269	2061	NCGC Assay Overview: The objective of this project is to obtain compounds that inhibit Giardia lamblia growth. G. lamblia is a human pathogen which afflicts impoverished nations; it is the most common cause of outbreaks of diarrhea in the United States. During the course of our study of potential drug targets in Giardia, we have identified the Class II (Zn2+ functions in electrophilic catalysis) …	4	giardia lamblia	zn2, nad	O97447	https://pubchem.ncbi.nlm.nih.gov/bioassay/2451	https://www.ebi.ac.uk/chembl/assay_report_card/CHEMBL1614275	virus	Enzyme (other)
1868	qHTS Assay for Inhibitors of Human Galactokinase (GALK)	National Center for Advancing Translational Sciences (NCATS)	galactokinase	274908	19	NIH Molecular Libraries Probe Production Centers Network [MLPCN] NCGC Assay Overview: Inherited deficiency of galactose-1-phosphate uridyltransferase (GALT) can result in a potentially lethal disorder called Classic Galactosemia (OMIM 230400). Several lines of evidence indicate that an elevated level of galactose-1-phosphate (gal-1-p), the product of galactokinase (GALK), is a major, if not sole,…	4	classic galactosemia, omim 230400	galactose-1-phosphateuridyltransferase(galt), galactose-1-phosphate (gal-1-p), galactokinase	P51570	https://pubchem.ncbi.nlm.nih.gov/bioassay/1868		epigenetics_genetics,metabolic disorders	Transferase
1460	qHTS for Inhibitors of Tau Fibril Formation, Thioflavin T Binding	National Center for Advancing Translational Sciences (NCATS)	Microtubule-associated protein tau	271676	5825	NIH Molecular Libraries Probe Production Network [MLPCN] NCGC Assay Overview: The microtubule-associated protein tau is an abundant protein in the axons of neurons that stabilizes microtubules. With its ability to modulate microtubule dynamics, tau contributes directly or indirectly, to key structural and regulatory cellular functions. Particularly important is the influence tau exerts on axonal …	4	neurons	protein tau	P10636	https://pubchem.ncbi.nlm.nih.gov/bioassay/1460	https://www.ebi.ac.uk/chembl/assay_report_card/CHEMBL1614421	nervous System
1768	qHTS Assay for Inhibitors Targeting the Menin-MLL Interaction in MLL Related Leukemias: Competition With Texas Red Labeled MLL-derived Mutant Peptide	National Center for Advancing Translational Sciences (NCATS)	histone-lysine N-methyltransferase 2A isoform 2 precursor; ... Total	266676	615	qHTS Assay for Inhibitors Targeting the Menin-MLL Interaction in MLL Related Leukemias Translocations of the MLL (Mixed Lineage Leukemia) gene are frequently found in human leukemias affecting both children and adults. Fusion of MLL to one of more than 60 genes results in generation of oncogenic proteins upregulating Hox genes, which are vital to blood cell development. Patients harboring fusion …	4	leukemias, leukemia	menin, menin-mll interaction	O00255,Q03164	https://pubchem.ncbi.nlm.nih.gov/bioassay/1768	https://www.ebi.ac.uk/chembl/assay_report_card/CHEMBL1614257	cancer	Epigenetic regulator
1631	qHTS Assay for Activators of Human Muscle isoform 2 Pyruvate Kinase	National Center for Advancing Translational Sciences (NCATS)	pyruvate kinase PKM isoform a	264516	892	Matthew G. Vander Heiden, M.D., Ph.D. [Harvard Medical School, 77 Avenue Louis Pasteur, Boston, MA 02115] NCGC Assay Overview: Human pyruvate kinase muscle 2 (hPK-M2) enzyme was supplied as a highly purified (>95% pure) preparation from Harvard Medical School and assayed for its ability to generate ATP from ADP using phosphoenolpyruvate (PEP) as a substrate. ATP generation was detected in a coupl…	4	metabolism	human pyruvate kinase muscle 2 (hpk-m2) enzyme, phosphoenolpyruvate (pep)	P14618	https://pubchem.ncbi.nlm.nih.gov/bioassay/1631	https://www.ebi.ac.uk/chembl/assay_report_card/CHEMBL1614428	metabolic disorders	Enzyme (other)
1634	qHTS Assay for Inhibitors of Human Muscle isoform 2 Pyruvate Kinase	National Center for Advancing Translational Sciences (NCATS)	pyruvate kinase PKM isoform a	264516	154	Matthew G. Vander Heiden, M.D., Ph.D. [Harvard Medical School, 77 Avenue Louis Pasteur, Boston, MA 02115] NCGC Assay Overview: Human pyruvate kinase muscle 2 (hPK-M2) enzyme was supplied as a highly purified (>95% pure) preparation from Harvard Medical School and assayed for its ability to generate ATP from ADP using phosphoenolpyruvate (PEP) as a substrate. ATP generation was detected in a coupl…	4	metabolism	human pyruvate kinase muscle 2 (hpk-m2) enzyme, phosphoenolpyruvate (pep)	P14618	https://pubchem.ncbi.nlm.nih.gov/bioassay/1634	https://www.ebi.ac.uk/chembl/assay_report_card/CHEMBL1613996	metabolic disorders	Enzyme (other)
2107	qHTS Assay for Inhibitors and Activators of Human alpha-Galactosidase From Spleen Homogenate	National Center for Advancing Translational Sciences (NCATS)	alpha-galactosidase	239498	19	NIH Molecular Libraries Probe Production Centers Network [MLPCN] NCGC Assay Overview: Alpha-galactosidase is a homodimeric glycoprotein that hydrolyzes the terminal alpha-galactosyl moieties from glycolipids and glycoproteins. Deficiency of this enzyme results in Fabry Disease with progressive accumulation of globotriaosylceramide and other glycosphingolipids in vascular endothelial cells that ca…	4	fabry disease	1-deoxygalactonojirimycin (dgj)	P06280	https://pubchem.ncbi.nlm.nih.gov/bioassay/2107	https://www.ebi.ac.uk/chembl/assay_report_card/CHEMBL1614217	epigenetics_genetics,metabolic disorders,obesity	Hydrolase
1471	qHTS Multiplex Assay to Identify Dual Action Probes in a Cell Model of Huntington: Cytoprotection (ATP)	National Center for Advancing Translational Sciences (NCATS)	huntingtin isoform 2	227407	307	NIH Molecular Libraries Probe Production centers Network [MLPCN] NCGC Assay Overview: Huntington's disease is a neurodegenerative disorder caused by a trinucleotide repeat expansion in Exon 1 of the Huntingtin gene. The CAG trinucleotide encodes glutamine and polyglutamine expansions cause cell death in selective areas of the brain. Huntington polyglutamine repeats have the tendency to form aggre…	4	huntingtons disease, neurodegenerative, huntingtin	gfp	P42858	https://pubchem.ncbi.nlm.nih.gov/bioassay/1471		nervous System
1688	qHTS Multiplex Assay to Identify Dual Action Probes in a Cell Model of Huntington: Aggregate Formation (GFP)	National Center for Advancing Translational Sciences (NCATS)	huntingtin isoform 2	221029	2385	NIH Molecular Libraries Probe Production centers Network [MLPCN] NCGC Assay Overview: Huntington's disease is a neurodegenerative disorder caused by a trinucleotide repeat expansion in Exon 1 of the Huntingtin gene. The CAG trinucleotide encodes glutamine and polyglutamine expansions cause cell death in selective areas of the brain. Huntington polyglutamine repeats have the tendency to form aggre…	4	huntingtons disease, neurodegenerative, huntingtin	gfp	P42858	https://pubchem.ncbi.nlm.nih.gov/bioassay/1688	https://www.ebi.ac.uk/chembl/assay_report_card/CHEMBL1613918	nervous System
1030	qHTS Assay for Inhibitors of Aldehyde Dehydrogenase 1 (ALDH1A1)	National Center for Advancing Translational Sciences (NCATS)	aldehyde dehydrogenase 1 family, member A1	220402	16117	Aldehyde dehydrogenase 1 (ALDH1A1) catalyzes the NAD+ dependent oxidation of a variety of endogenous and exogenous aldehydes to the corresponding carboxylic acids. The enzyme is the critical step in the metabolic activation of retinoic acid, which plays essential roles as nuclear receptor ligand. Furthermore, the precursor, retinaldehyde has recently been shown to play a fundamental role in adipo…	4	adipogenesis, obesity	aldehyde dehydrogenase 1 (aldh1a1), nad+, aldh1a1	P00352	https://pubchem.ncbi.nlm.nih.gov/bioassay/1030	https://www.ebi.ac.uk/chembl/assay_report_card/CHEMBL1614458	obesity	Oxidoreductase
1379	Counterscreen for Luciferase (Kinase-Glo TM) Inhibition	National Center for Advancing Translational Sciences (NCATS)	luciferase	201160	565	NCGC Assay Overview: NIH Molecular Libraries Screening Centers Network [MLSCN] MLSCN Grant: None Luciferase (Kinase-Glo, Promega Corporation) was assayed for its ability to generate light using ATP and luciferin as substrates. The ATP concentration in the assay (10 uM) was within the linear range of enzyme activity for the assay conditions used.	4	metabolism	atp	Q94696	https://pubchem.ncbi.nlm.nih.gov/bioassay/1379	https://www.ebi.ac.uk/chembl/assay_report_card/CHEMBL1614493	metabolic disorders	Enzyme (other)
2242	qHTS Assay for Activators of Human alpha-Glucosidase as a Potential Chaperone Treatment of Pompe Disease	National Center for Advancing Translational Sciences (NCATS)	lysosomal alpha-glucosidase preproprotein	199303	715	NIH Molecular Libraries Probe Production centers Network [MLPCN] NCGC Assay Overview: Alpha-glucosidase is responsible for hydrolysis of terminal, non-reducing 1,4-linked alpha-D-glucose residues with release of alpha-D-glucose. It is a lysosomal hydrolase that is required for the degradation of a small percentage (1-3%) of cellular glycogen in human. Deficiency of this enzyme results in glycogen…	4	glycogenstorage disease type ii, gsdii, pompe, disease	alpha-d-glucose, 1-deoxynojirimycin	P10253	https://pubchem.ncbi.nlm.nih.gov/bioassay/2242	https://www.ebi.ac.uk/chembl/assay_report_card/CHEMBL1614031	epigenetics_genetics,metabolic disorders,cardiovascular	Hydrolase
1476	qHTS Assay for Promiscuous and Specific Inhibitors of Cruzain (without detergent)	National Center for Advancing Translational Sciences (NCATS)	Chain A, Cruzipain	197846	4523	Cruzain is a cysteine protease from the tropical parasite Trypanosoma cruzi. Dual qHTS experiment was performed against the NCGC compound collection in order to 1) identify novel inhibitors of the enzyme and 2) profile the compound collection for promiscuous inhibitors operating via colloidal aggregation (by performing detergent-free and detergent-containing comparison screens). Cruzain was assay…	4	parasite, trypanosoma, cruzi	cruzain, cysteine protease	P25779	https://pubchem.ncbi.nlm.nih.gov/bioassay/1476	https://www.ebi.ac.uk/chembl/assay_report_card/CHEMBL1613769	parasite	Protease
1478	qHTS Assay for Promiscuous and Specific Inhibitors of Cruzain (with detergent)	National Center for Advancing Translational Sciences (NCATS)	Chain A, Cruzipain	197846	860	Cruzain (3.4.22.51) is a cysteine protease from the tropical parasite Trypanosoma cruzi. Dual qHTS experiment was performed against the NCGC compound collection in order to 1) identify novel inhibitors of the enzyme and 2) profile the compound collection for promiscuous inhibitors operating via colloidal aggregation (by performing detergent-free and detergent-containing comparison screens). Cruza…	4	parasite, trypanosoma, cruzi	cruzain, cysteine protease	P25779	https://pubchem.ncbi.nlm.nih.gov/bioassay/1478	https://www.ebi.ac.uk/chembl/assay_report_card/CHEMBL1614195	parasite	Protease
1452	qHTS Assay for Inhibitors of 12-hLO (12-human lipoxygenase)	National Center for Advancing Translational Sciences (NCATS)	polyunsaturated fatty acid lipoxygenase ALOX12	153607	187	Screening Center PI: Austin, C.P. Human lipoxygenase 12hLO is a member of the closely related lipoxygenase family of enzymes which catalyze the site-specific oxidation of arachidonic acid to various hormone precursor molecules and as such is a candidate for drug development in a variety of disease areas, such as cancer and inflammation. Inhibition of 12hLO activity was screened by utilizing arach…	4	cancer, inflammation	lipoxygenase, 12hlo	P18054	https://pubchem.ncbi.nlm.nih.gov/bioassay/1452	https://www.ebi.ac.uk/chembl/assay_report_card/CHEMBL1614252	cancer,immune system	Enzyme (other)
894	qHTS Assay for Inhibitors of HPGD (15-Hydroxyprostaglandin Dehydrogenase)	National Center for Advancing Translational Sciences (NCATS)	15-hydroxyprostaglandin dehydrogenase [NAD(+)] isoform 1	150839	6496	Human 15-Hydroxyprostaglandin dehydrogenase (HPGD) catalyzes the inactivation of prostaglandin E2, and plays a major role in cancer biology by antagonizing the oncogenic potential of cyclooxygenase type 2 (COX2). Assays are available, based on absorbance/fluorescence increase of NADH with the substrate 15-OH prostaglandin E2.	4	cancer	human 15-hydroxyprostaglandin dehydrogenase (hpgd)	P15428	https://pubchem.ncbi.nlm.nih.gov/bioassay/894	https://www.ebi.ac.uk/chembl/assay_report_card/CHEMBL1614038	cancer	Enzyme (other)
902	qHTS Screen for Compounds that Selectively Target Cancer Cells with p53 Mutations: Cytotoxicity of p53ts Cells at the Nonpermissive Temperature	National Center for Advancing Translational Sciences (NCATS)	cellular tumor antigen p53 isoform a	126600	1909	NIH Molecular Libraries Screening Centers Network [MLSCN] MLSCN Grant: 1 X01 MH079844-01 NCGC Assay Overview: Synthetic Lethal Screen for Compounds to Kill Cancer Cells with p53 Mutation. Tumor suppressor gene p53 serves as a major cellular barrier against tumorigenesis. It has been reported that p53 mutations occurs in half of all tumors, and the other half possess alterations in the p53 pathway…	4	cancer	p53	P04637	https://pubchem.ncbi.nlm.nih.gov/bioassay/902	https://www.ebi.ac.uk/chembl/assay_report_card/CHEMBL1613992	cancer	Transcription factor
924	qHTS Screen for Compounds that Selectively Target Cancer Cells with p53 Mutations: Cytotoxicity of p53ts Cells at the Permissive Temperature	National Center for Advancing Translational Sciences (NCATS)	cellular tumor antigen p53 isoform a	125218	1168	NIH Molecular Libraries Screening Centers Network [MLSCN] MLSCN Grant: 1 X01 MH079844-01 NCGC Assay Overview: Synthetic Lethal Screen for Compounds to Kill Cancer Cells with p53 Mutation. Tumor suppressor gene p53 serves as a major cellular barrier against tumorigenesis. It has been reported that p53 mutations occurs in half of all tumors, and the other half possess alterations in the p53 pathway…	4	cancer	p53	P04637	https://pubchem.ncbi.nlm.nih.gov/bioassay/924	https://www.ebi.ac.uk/chembl/assay_report_card/CHEMBL1613995	cancer	Transcription factor
1347417	qHTS Primary assay for Inhibitors of Plasmodium falciparum Dd2 growth in vitro	National Center for Advancing Translational Sciences (NCATS)		124024	5323	Malaria, a parasitic disease spread to humans through the bite of a Plasmodium infected Anopheles mosquito, continues to be a global health burden affecting millions of people, with an estimated 228 million cases and 405,000 deaths in 2018. Concerns about safety and limitations of current antimalarial treatments strongly emphasize the need to develop new therapeutic options. The scarce number of …	4	malaria, parasitic, plasmodium			https://pubchem.ncbi.nlm.nih.gov/bioassay/1347417		parasite
881	qHTS Assay for Inhibitors of 15-hLO-2 (15-human lipoxygenase 2)	National Center for Advancing Translational Sciences (NCATS)	Polyunsaturated fatty acid lipoxygenase ALOX15B	108408	610	Assay Overview: NIH Molecular Libraries Screening Centers Network [MLSCN] MLSCN Grant: MH081283-01A1 PI Name: Holman, T.R., University of California, Santa Cruz Human lipoxygenase 15hLO-2 is a member of the closely related lipoxygenase family of enzymes which catalyze the site-specific oxidation of arachidonic acid to various hormone precursor molecules and as such is a candidate for drug develop…	4	cancer, inflammation	lipoxygenase 15hlo-2	O15296	https://pubchem.ncbi.nlm.nih.gov/bioassay/881	https://www.ebi.ac.uk/chembl/assay_report_card/CHEMBL1613800	cancer,immune system	Oxidoreductase
624168	uHTS identification of small molecule activators of alpha dystroglycan glycosylation	Burnham Center for Chemical Genomics	LARGE	364168	805	A number of muscular dystrophies (MD) are associated with abnormal O-mannosylation of alpha dystroglycan (alpha-DG) that plays a central role in linking the extracellular matrix (ECM) to the actin-based cytoskeleton in muscle. Hypoglycosylation of alpha-DG impairs its ability to bind to the ECM proteins such as laminins and results in pathogenesis in the muscle and nerve systems and often causes …	4	muscle, nerve systems	alpha-dg	O95461	https://pubchem.ncbi.nlm.nih.gov/bioassay/624168		nervous System	Enzyme (other)
624204	uHTS identification of small molecule inhibitors of the catalytic domain of the SUMO protease, SENP1 in a FRET assay	Burnham Center for Chemical Genomics	sentrin-specific protease 1	364168	774	A growing body of evidence indicates that, SUMOylation plays key homeostatic roles in the androgen mediated development and function of the prostate both by restraining the transcriptional activity of the androgen receptor (AR) and by inducing the normal process of senescence, which is a growth-arrest program that limits the lifespan of mammalian cells and prevents tumor progression. Notably, rec…	4	tumor	sumoylation, androgen receptor (ar), senp1	Q9P0U3	https://pubchem.ncbi.nlm.nih.gov/bioassay/624204		cancer	Protease
624354	uHTS identification of Caspase-8 TRAIL sensitizers in a luminesence assay	Burnham Center for Chemical Genomics	tumor necrosis factor receptor superfamily member 10B isoform 1 precursor	364168	3770	Tumor Necrosis Factor-Related Apoptosis-Inducing Ligand (TRAIL) is of great potential use as an anticancer therapeutic; however its use as a potential therapeutic agent has been limited by resistance. TRAIL selectively induces apoptosis in cancer cells whilst normal cells are refractory [1]. TRAIL is safe when administered in vivo and shows none of the toxicity usually associated with other membe…	4	anticancer	tumor necrosis factor-related apoptosis-inducing ligand (trail), apoptosis, dr4, caspase-8, rab5, cell death	O14763	https://pubchem.ncbi.nlm.nih.gov/bioassay/624354		cancer	Membrane receptor
651560	uHTS identification of small molecule inhibitors of Low Molecular Weight Protein Tyrosine Phosphatase, LMPTP, via a fluorescence intensity assay	Burnham Center for Chemical Genomics	Low molecular weight phosphotyrosine protein phosphatase	364168	818	Obesity is frequently complicated by a constellation of metabolic and cardiovascular anomalies, called the metabolic syndrome, which significantly increases morbidity and mortality of affected individuals. Insulin resistance is an important component of the metabolic syndrome. Protein tyrosine phosphatases (PTPs) that regulate insulin signaling are, in principle, excellent therapeutic targets for…	4	obesity, cardiovascular, diabetes	tyrosine phosphatases (ptps), lmptp	P24666	https://pubchem.ncbi.nlm.nih.gov/bioassay/651560		obesity,cardiovascular,diabetes,immune system	Phosphatase
602244	uHTS identification of CXCR6 Inhibitors in a B-arrestin luminescence assay	Burnham Center for Chemical Genomics	C-X-C chemokine receptor type 6	362388	1305	Prostate cancer (PCa) is the second leading cause of cancer death in American men and its morbidity has increased globally in recent years. The high mortality rate is closely associated with the spread of malignant cells to various tissues including bone. Nearly 10% of patients whose conditions are diagnosed as PCa initially present with bone metastasis and almost all patients who die of prostate…	4	prostate cancer, , pca, , cancer	cxcr6, cxcr6/cxcl16	O00574	https://pubchem.ncbi.nlm.nih.gov/bioassay/602244		cancer	Membrane receptor
602261	uHTS identification of small molecule inhibitors of the thioesterase domain of fatty acid synthase via a fluorescence intensity assay	Burnham Center for Chemical Genomics	fatty acid synthase	362388	2430	This study will focus on developing drug-like inhibitors/probes against fatty acid synthase, an enzyme that is essential for growth of solid tumors. Notably, FAS has only marginal importance in adults because dietary fat provides for normal physiology. The link between FAS and cancer was uncovered in 1994 when Frank Kuhajda found that the OA-519 antigen, a marker for poor prognosis in breast and …	4	tumors, prostate cancer	fatty acid synthase, thioesterase(te)	P49327	https://pubchem.ncbi.nlm.nih.gov/bioassay/602261		cancer	Transferase
602274	uHTS luminescent assay for identification of compounds that enhance the survival of human induced pluripotent stem cells when cultured as single cells	Burnham Center for Chemical Genomics		362388	160	The recent derivation of human induced pluripotent stem cells (hiPSCs) has allowed for an abundant supply of undifferentiated cells that avoid immune rejection and that could be utilized in patient-tailored therapy. However, prior to establishment of patient specific cells for cell therapy it is important to understand the basic regulation of cell fate decisions in human pluripotent stem cells (h…	4	immune	pluripotent stem cells (hipscs)		https://pubchem.ncbi.nlm.nih.gov/bioassay/602274		immune system
602399	uHTS identification of inhibitors of NadD in a Colorimetric assay	Burnham Center for Chemical Genomics	hypothetical protein SA1422	362388	2821	The increasing occurrence of multidrug resistant strains of bacterial pathogens poses a significant threat to public health calling for urgent actions. More than half of all S. aureus infections in U.S. hospitals are resistant to common antibiotics such as penicillins and cephalosporins. Some of the strains of MRSA (methicillin-resistant S. aureus), are resistant to "drugs of last resort" such as…	4	bacterial, mrsa	s. aureus, nicotinamide adenine dinucleotide (nad), nad	P65502	https://pubchem.ncbi.nlm.nih.gov/bioassay/602399		bacteria	Transferase
588458	uHTS identification of DNMT1 inhibitors in a Fluorescent Molecular Beacon assay	Burnham Center for Chemical Genomics	DNA (cytosine-5)-methyltransferase 1 isoform b	359521	2975	Hypermethylation of CpG dinucleotides in promoter regions of tumor suppressor genes by DNA 5-C-MTases is an important hallmark of human cancers [1-3]. Such reversible epigenetic silencing is a key pathway resulting in loss-of-function phenotypes that promote the growth of many cancers. Examples of genes that have undergone hypermethylation-induced silencing include the genes encoding the cell cyc…	4	tumor	hypermethylation, mtase, dna methyltransferase-1 (dnmt1)	P26358	https://pubchem.ncbi.nlm.nih.gov/bioassay/588458		cancer	Epigenetic regulator
588489	uHTS identification of microRNA-mediated mRNA deadenylation inhibitors by fluoresence polarization assay	Burnham Center for Chemical Genomics	polyadenylate-binding protein 1	359521	1308	The regulation of gene expression is a mechanism that allows cells to respond to growth and proliferation stimuli, stress, and nutrient availability. It is managed at multiple levels: mRNA expression, mRNA translation initiation and mRNA decay (1). MicroRNAs (miRNAs) are endogenous small RNAs that post-transcriptionally regulate gene expression to control a wide range of biological processes incl…	4	proliferation stimuli, stress, cancer, neurodegeneration	mrna, micrornas, mirnas, rnas, poly(a)-binding protein (pabp)	P11940	https://pubchem.ncbi.nlm.nih.gov/bioassay/588489		nervous System,cancer
588492	uHTS identification of small molecule modulators of myocardial damage	Burnham Center for Chemical Genomics		359521	2272	Myocardial infarction ("heart attack") is one of the most common causes of morbidity and mortality in the United States and the world1. It is precipitated by acute rupture of an atherosclerotic plaque leading to thrombotic occlusion of a coronary artery. The sudden cessation of blood flow leads within hours to massive death of heart muscle cells by apoptosis and necrosis1. Prompt myocardial reper…	4	myocardial infarction, heart attack			https://pubchem.ncbi.nlm.nih.gov/bioassay/588492		cardiovascular
588621	uHTS identification of small molecule inhibitors of Striatal-Enriched Phosphatase via a fluorescence intensity assay	Burnham Center for Chemical Genomics	tyrosine-protein phosphatase non-receptor type 5 isoform a	359521	889	Disturbance of the dynamic balance between protein tyrosine phosphorylation and dephosphorylation is crucial for the development of many serious conditions, including cancer, diabetes, and autoimmune disorders. This is the first time that tyrosine phosphatase inhibitors are being proposed to improve cognitive function in Alzheimer's disease (AD). STriatal-Enriched Phosphatase (STEP) is a brain-sp…	4	cancer, diabetes, autoimmune, alzheimers disease, ad	tyrosine phosphorylation, dephosphorylation	P54829	https://pubchem.ncbi.nlm.nih.gov/bioassay/588621		cancer,diabetes,immune system,obesity,nervous System	Phosphatase
588850	uHTS identification of cystic fibrosis induced NFkb Inhibitors in a fluoresence assay	Burnham Center for Chemical Genomics	cystic fibrosis transmembrane conductance regulator	359521	3107	The inflammatory response in Cystic Fibrosis (CF) is a complex interplay between several factors. It has been suggested that pro-inflammatory cytokines are elevated in the epithelial lining fluid samples of CF patients1. Conversely, expressions of anti-inflammatory cytokines are reduced2. 90% of all CF deaths occurs from defective lung function. The activation of NFkB via toll-like receptors foll…	4	inflammatory, cystic fibrosis, cf	nfkb	P13569	https://pubchem.ncbi.nlm.nih.gov/bioassay/588850		immune system,pulmonary	Ion channel
602141	uHTS determination of small molecule cytotoxicity in a fluorescence assay to identify cystic fibrosis induced NFkb Inhibitors	Burnham Center for Chemical Genomics		359521	1310	The inflammatory response in Cystic Fibrosis (CF) is a complex interplay between several factors. It has been suggested that pro-inflammatory cytokines are elevated in the epithelial lining fluid samples of CF patients(1). Conversely, expressions of anti-inflammatory cytokines are reduced(2). 90% of all CF deaths occurs from defective lung function. The activation of NFkB via toll-like receptors …	4	inflammatory, cystic fibrosis, cf	nfkb		https://pubchem.ncbi.nlm.nih.gov/bioassay/602141		immune system,pulmonary
504720	uHTS identification of MazEF TA System activators via a fluorescence-based single-stranded RNase assay	Burnham Center for Chemical Genomics	endoribonuclease toxin MazF	349168	1104	Bacterial resistance to antibiotics is a worldwide health crisis. Resistance typically occurs as a result of chromosomal mutation or acquisition of a mobile genetic element, such as a plasmid, that harbors resistance-mediating genes. One of the most common plasmid maintenance systems is the toxin-antitoxin (TA) postsegregational killing mechanism. In this mechanism, if a plasmid-free daughter cel…	4	antibiotics	toxin-antitoxin (ta), mazftoxin	P0AE70	https://pubchem.ncbi.nlm.nih.gov/bioassay/504720		bacteria	Enzyme (other)
493091	uHTS Colorimetric assay for identification of inhibitors of Scp-1	Burnham Center for Chemical Genomics	carboxy-terminal domain RNA polymerase II polypeptide A small phosphatase 1 isoform 1	340929	2991	Human Scp phosphatases are regulators involved in neuronal gene silencing. This family of phosphatases exhibits specificity for phosphoryl-Ser5 in the heptad repeats of the C-terminal domain of RNA polymerase II (RNA Pol II) and thus inhibit initiation of transcription [1, 2]. Scps strongly associate with the REST/NRSF neuronal silencing complex that functions to inhibit transcription of neuronal…	4	neuronal, neurons	humanscpphosphatases, nervous system-specific microrna mir-124	Q9GZU7	https://pubchem.ncbi.nlm.nih.gov/bioassay/493091		nervous System	Phosphatase
493160	uHTS Fluorescent assay for identification of inhibitors of hexokinase domain containing I (HKDC1)	Burnham Center for Chemical Genomics	hexokinase HKDC1	340929	541	The gene HKDC1 (HexoKinase Domain Containing I) was found to encode a fifth mammalian hexokinase. Since hexokinases are the first step in glucose metabolism, they play a major role in regulating the metabolic fate of glucose in the tissues they are expressed. Understanding both the proper and pathological metabolism of glucose is obviously of critical importance to deciphering the dysregulation o…	4	glucose metabolism, diabetes, type 2 diabetes	gene hkdc1, hexokinase, glucose, hkdc1 mrna	Q2TB90	https://pubchem.ncbi.nlm.nih.gov/bioassay/493160		metabolic disorders,diabetes,immune system,obesity	Transferase
493011	uHTS identification of APOBEC3A DNA Deaminase Inhibitors via a fluorescence-based single-stranded DNA deaminase assay	Burnham Center for Chemical Genomics	DNA dC->dU-editing enzyme APOBEC-3A isoform a	331861	1373	The human APOBEC3G (A3G) protein is a DNA deaminase that has potent activity against HIV-1 and a variety of other retroelements. Although HIV encodes a natural inhibitor of A3G called Vif, it was hypothesized that the virus still benefits from the mutagenic activity of A3G (immune escape and drug resistance). The purpose of the screening is to identify A3G inhibitor by using a fluorescence-based …	4	hiv1	apobec3g (a3g) protein, vif, a3g	P31941	https://pubchem.ncbi.nlm.nih.gov/bioassay/493011		virus	Hydrolase
493012	uHTS identification of APOBEC3G DNA Deaminase Inhibitors via a fluorescence-based single-stranded DNA deaminase assay	Burnham Center for Chemical Genomics	DNA dC->dU-editing enzyme APOBEC-3G isoform 1	331861	933	The human APOBEC3G (A3G) protein is a DNA deaminase that has potent activity against HIV-1 and a variety of other retroelements. Although HIV encodes a natural inhibitor of A3G called Vif, it was hypothesized that the virus still benefits from the mutagenic activity of A3G (immune escape and drug resistance). The purpose of the screening is to identify A3G inhibitor by using a fluorescence-based …	4	hiv1	apobec3g (a3g) protein, vif, a3g	Q9HC16	https://pubchem.ncbi.nlm.nih.gov/bioassay/493012		virus	Hydrolase
449763	uHTS identification of small molecule activators of the apoptotic arm of the Unfolded Protein response via a luminescent-based reporter assay	Burnham Center for Chemical Genomics		331760	1125	Tremendous advances in our understanding of pathologic mechanisms have recently revealed that defective protein processing within the secretory pathway is an integral component of many genetic and environmental diseases. Diverse disease states ranging from diabetes, Alzheimer's disease, and Parkinson's disease, to hemophilia and lysosomal storage diseases have all been characterized by folding de…	4	diabetes, alzheimers, parkinsons, hemophilia, lysosomal storage diseases	unfolded protein response (upr), upr		https://pubchem.ncbi.nlm.nih.gov/bioassay/449763		diabetes,immune system,obesity,nervous System,epigenetics_genetics
463104	uHTS identification of small molecule activators of the adaptive arm of the Unfolded Protein response via a luminescent-based reporter assay	Burnham Center for Chemical Genomics		331760	1101	Tremendous advances in our understanding of pathologic mechanisms have recently revealed that defective protein processing within the secretory pathway is an integral component of many genetic and environmental diseases. Diverse disease states ranging from diabetes, Alzheimer's disease, and Parkinson's disease, to hemophilia and lysosomal storage diseases have all been characterized by folding de…	4	diabetes, alzheimers, parkinsons, hemophilia, lysosomal storage diseases	unfolded protein response (upr), upr		https://pubchem.ncbi.nlm.nih.gov/bioassay/463104		diabetes,immune system,obesity,nervous System,epigenetics_genetics
463190	uHTS identification of small molecule inhibitors of tim10-1 yeast via a luminescent assay	Burnham Center for Chemical Genomics	TPA	331760	7320	Defects in mitochondrial assembly impact a wide range of diseases from degenerative muscle and neural diseases to cancer (Wallace, 2005). The mitochondrion is not only important for the production of energy but plays an important role in other aspects such as intermediary metabolism and signaling. The mitochondrion contains an inner membrane and outer membrane that separate the matrix from the in…	4	degenerative muscle, neural diseases, cancer	mitochondrial	P87108	https://pubchem.ncbi.nlm.nih.gov/bioassay/463190		nervous System,cancer
463212	uHTS identification of small molecule inhibitors of tim23-1 yeast via a luminescent assay	Burnham Center for Chemical Genomics	TPA	331760	4406	Defects in mitochondrial assembly impact a wide range of diseases from degenerative muscle and neural diseases to cancer (Wallace, 2005). The mitochondrion is not only important for the production of energy but plays an important role in other aspects such as intermediary metabolism and signaling. The mitochondrion contains an inner membrane and outer membrane that separate the matrix from the in…	4	degenerative muscle, neural diseases, cancer	mitochondrial	P32897	https://pubchem.ncbi.nlm.nih.gov/bioassay/463212		nervous System,cancer
435022	uHTS luminescence assay for the identification of chemical inhibitors of B-cell specific antigen receptor-induced NF-kB activation	Burnham Center for Chemical Genomics		331759	1079	Many cellular pathways leading to activation of NF-kB-family transcription factors have been identified to be participating in host-defense, immunity, inflammation, and cancer. Recently, a unique pathway activated by antigen receptors on T- and B-Lymphocytes has been revealed, involving a cascade of participating proteins that includes CARMA1 (BIMP3), Bcl-10, paracaspase (MALT1), TRAF6, and Ubc13…	4	immunity, inflammation, cancer	nf-kb-family, nf-kb		https://pubchem.ncbi.nlm.nih.gov/bioassay/435022		immune system,cancer
2380	uHTS identification of small molecules that induce b-cell replication in the MIN-6 cell line	Burnham Center for Chemical Genomics		330480	956	Identifying compounds from HTS that may affect b-cell replication has a potential to increase our understanding of the fundamental processes regulation cell cycle entry in b-cells and may lead to potential therapies based on enhancing b-cell replication in patients with type I and type II diabetes. It has been discovered that b-cell replication occurs at very slow rates in healthy humans but can …	4	diabetes	b-cell		https://pubchem.ncbi.nlm.nih.gov/bioassay/2380		diabetes,immune system,obesity
2825	uHTS Luminescent assay for identification of inhibitors of NALP3 in yeast	Burnham Center for Chemical Genomics	NLRP3 protein	330480	1296	NLR family proteins are an important component of the innate immune system of vertebrates. These proteins possess a nucleotide-binding oligomerization domain, called NACHT, in combination with variable numbers of Leucine-Rich Repeat (LRR) domains that bind molecules produced by pathogens and probably also products of tissue injury. Among the effector mechanisms of NLR family proteins is activatio…	4	immune system	caspase mediated il-1, caspase-1	Q96P20	https://pubchem.ncbi.nlm.nih.gov/bioassay/2825		immune system
435003	uHTS luminescence assay for the identification of chemical inhibitors of T-cell specific antigen receptor-induced NF-kB activation	Burnham Center for Chemical Genomics		330480	1736	Many cellular pathways leading to activation of NF-kB-family transcription factors have been identified to be participating in host-defense, immunity, inflammation, and cancer. Recently, a unique pathway activated by antigen receptors on T- and B-Lymphocytes has been revealed, involving a cascade of participating proteins that includes CARMA1 (BIMP3), Bcl-10, paracaspase (MALT1), TRAF6, and Ubc13…	4	immunity, inflammation, cancer	nf-kb-family, nf-kb		https://pubchem.ncbi.nlm.nih.gov/bioassay/435003		immune system,cancer
651582	uHTS identification of small molecule Triacylglycerol inhbitors in a fluoresence assay	Burnham Center for Chemical Genomics		226862	1502	In the obese state, complex lipids, chiefly triacylglycerides (TAG), accumulate within cells of tissues that do not typically store fat, including skeletal muscle. An association between muscle lipid accumulation and insulin resistance is widely recognized.(1,2) However, the development of effective therapeutics aimed at this linkage has been hampered because the mechanistic underpinnings of the …	4	obese, fat, insulin resistance	chieflytriacylglycerides(tag)		https://pubchem.ncbi.nlm.nih.gov/bioassay/651582		obesity,diabetes,immune system
1443	uHTS for the identification of compounds that potentiate TRAIL-induced apoptosis of cancer cells	Burnham Center for Chemical Genomics	tumor necrosis factor ligand superfamily member 10 isoform 1	217187	883	Cytotoxic chemotherapy induces apoptosis via a pathway involving mitochondria, sometimes referred to as the "intrinsic pathway." An acquired resistance to anticancer drugs commonly results from the accumulation of defects in components of the mitochondrial pathway for apoptosis. Discovering and identifying alternative pathways for triggering tumor cells apoptosis offer hope for more effective out…	4	chemotherapy, anticancer	apoptosis, tumor necrosis factor (tnf)	P50591	https://pubchem.ncbi.nlm.nih.gov/bioassay/1443		cancer
1135	uHTS identification of compounds inhibiting TNAP at a high concentration of phosphate acceptor detected in a luminescent assay	Burnham Center for Chemical Genomics	alkaline phosphatase, tissue-nonspecific isozyme isoform 1 preproprotein	195624	66	Alkaline phosphatases (EC 3.1.3.1) (APs) catalyze the hydrolysis of phosphomonoesters, releasing phosphate and alcohol. APs are dimeric enzymes found in the most organisms. In human, four isozymes of APs have been identified. Three isozymes are tissue-specific and the fourth one is tissue-non specific, named TNAP. TNAP deficiency is associated with defective bone mineralization in the form of ric…	4	osteomalacia	alkaline phosphatases, diethanolamine (dea)	P05186	https://pubchem.ncbi.nlm.nih.gov/bioassay/1135		aging	Enzyme (other)
1217	uHTS Identification of Diaphorase Inhibitors and Chemcical Oxidizers: Counter Screen for Diaphorase-based Primary Assays	Burnham Center for Chemical Genomics	Dihydrolipoamide dehydrogenase	194226	1342	Diaphorase is an enzyme which reversibly catalyzes the reaction of converting NAD(P)+ to NAD(P)H and transfers its electrons to a variety of Redox dyes, e.g. resazurin also known as Alamar Blue. The enzyme from Clostridium kluyveri could utilize both NAD(H) and NADP(H) with similar efficiency; thus is an attractive coupling enzyme for detection of oxidoreductase- and dehydrogenase-based reactions…	4	metabolism	diaphorase, nad(p)+, nadph	P09622	https://pubchem.ncbi.nlm.nih.gov/bioassay/1217		metabolic disorders	Oxidoreductase
1029	Image-based Screening Assay for Inhibitors of Phagocytosis	Burnham Center for Chemical Genomics		109291	81	Phagocytic uptake of large particles such as invading pathogens, foreign particles and dead cell bodies represents a key component of the immune system of mammalian organisms. Due to the complexity and the different mechanisms involved in the engulfment and subsequent digestion of these large particles, the regulation of this pathway is still not fully understood. Identification of chemical inhib…	4	infectious diseases	phagocytic		https://pubchem.ncbi.nlm.nih.gov/bioassay/1029		infection
720637	qHTS assay for small molecule disruptors of the mitochondrial membrane potential: Summary	Tox21		10486	1260	A homogenous cell-based assay with a water soluble mitochondrial membrane potential sensor (m-MPI, Codex Biosolutions, MD) was used to evaluate chemically induced mitochondrial toxicity. The dye accumulates in the mitochondria of healthy cells as aggregates, with red fluorescence. The mitochondrial potential decreases and the dye could not accumulate in the mitochondria and remains in the cytopla…	4	toxicity			https://pubchem.ncbi.nlm.nih.gov/bioassay/720637		toxicity
1347034	Caspase-3/7 induction in HepG2 cells by small molecules, qHTS assay: Summary	Tox21	caspase 7, apoptosis-related cysteine protease; ... Total	9667	415	Apoptosis is a process of programmed cell death and plays a central role in the development of multicellular organisms. It is a highly regulated process and induces cell death by activating caspases, which are the members of cysteine aspartic acid-specific protease (caspase) family. Caspases involved in apoptosis are classified by their mechanism of action as initiator caspases (caspase-2, -8, -9…	4	cancers, autoimmune, inflammatory	apoptosis, caspases, caspase-2, caspase-3	P55210,P42574	https://pubchem.ncbi.nlm.nih.gov/bioassay/1347034		cancer,immune system	Protease,Protease
1347037	Caspase-3/7 induction in CHO-K1 cells by small molecules, qHTS assay: Summary	Tox21	Caspase-7; ... Total	9667	221	Apoptosis is a process of programmed cell death and plays a central role in the development of multicellular organisms. It is a highly regulated process and induces cell death by activating caspases, which are the members of cysteine aspartic acid-specific protease (caspase) family. Caspases involved in apoptosis are classified by their mechanism of action as initiator caspases (caspase-2, -8, -9…	4	cancers, autoimmune, inflammatory	apoptosis, caspases, caspase-2, caspase-3	G3IL63,C4PFX6	https://pubchem.ncbi.nlm.nih.gov/bioassay/1347037		cancer,immune system	Protease,Protease
602233	qHTS Assay to Find Inhibitors of Phosphoglycerate Kinase	National Center for Advancing Translational Sciences (NCATS)	phosphoglycerate kinase	384023	167	Several species of the Trypanosomatidae family of parasitic protozoans cause a spectrum of diseases throughout the tropical and subtropical world. Sleeping sickness, caused by two subspecies of Trypanosoma brucei, is endemic to areas of sub-Saharan Africa, while Chagas disease, a manifestation of Trypanosoma cruzi infection, is prevalent throughout Central and South America. In addition, many spe…	5	protozoans, sleeping sickness, trypanosoma brucei, chagas disease	trypanosomatidae, phosphoglycerate kinase (pgk)	Q4GZG4	https://pubchem.ncbi.nlm.nih.gov/bioassay/602233	https://www.ebi.ac.uk/chembl/assay_report_card/CHEMBL1963937	parasite	Enzyme (other)
485367	qHTS Assay to Find Inhibitors of T. brucei phosphofructokinase	National Center for Advancing Translational Sciences (NCATS)	ATP-dependent phosphofructokinase	331108	560	NIH Molecular Libraries Probe Production Network [MLPCN] Grant: 1 R03 MH092153-01 PI Name: Malcolm Walkinshaw, University of Edinburgh NCGC Assay Overview: Various species of the protozoan family Trypanosomatidae are responsible for a range of serious human diseases in tropical and subtropical areas of the world. The subspecies Trypanosoma brucei is one of three known to cause sleeping sickness i…	5	protozoan, trypanosomatidae, trypanosoma brucei	rna interference (rnai), phosphofructokinase (pfk), fructose-6-phosphate (f6p), pfk	D6XDN4	https://pubchem.ncbi.nlm.nih.gov/bioassay/485367	https://www.ebi.ac.uk/chembl/assay_report_card/CHEMBL1614292	parasite	Enzyme (other)
1490	qHTS Assay for Inhibitors of Bacillus subtilis Sfp phosphopantetheinyl transferase (PPTase)	National Center for Advancing Translational Sciences (NCATS)	phosphopantetheinyl transferase	310852	10950	Assay Submitter: Michael Burkart, University of California, San Diego Screening Center PI: Austin, C.P. The covalent attachment of a phosphopantetheinyl (4'-PP) arm to a variety of synthases and other proteins is a key posttranslational protein modification. The 4'-PP is installed on the proteins post-translationally from coenzyme A (CoA) on a conserved serine residue by action of phosphopantethe…	5	metabolism, obese, diabetes	phosphopantetheinyl(4'-pp), coenzyme a (coa), pptase	Q9F4F7	https://pubchem.ncbi.nlm.nih.gov/bioassay/1490	https://www.ebi.ac.uk/chembl/assay_report_card/CHEMBL1614174	metabolic disorders,obesity,diabetes,immune system	Transferase
1468	qHTS for Inhibitors of Tau Fibril Formation, Fluorescence Polarization	National Center for Advancing Translational Sciences (NCATS)	Microtubule-associated protein tau	275712	1071	NIH Molecular Libraries Probe Production Network [MLPCN] NCGC Assay Overview: The microtubule-associated protein tau is an abundant protein in the axons of neurons that stabilizes microtubules. With its ability to modulate microtubule dynamics, tau contributes directly or indirectly, to key structural and regulatory cellular functions. Particularly important is the influence tau exerts on axonal …	5	neurons		P10636	https://pubchem.ncbi.nlm.nih.gov/bioassay/1468	https://www.ebi.ac.uk/chembl/assay_report_card/CHEMBL1614250	nervous System
602440	uHTS Fluorescent Assay Using Nedd8 Protein Substrate for Identification of Inhibitors of Sentrin-Specific Protease 8 (SENP8)	Burnham Center for Chemical Genomics	sentrin-specific protease 8	364168	2342	The human peptidase clan CE is defined by seven proteases with a common fold and catalytic mechanism, commonly known as SENPs [1-3]. SENPs 1, 2, 3, 5, 6, and 7 are specific for processing SUMO precursors and removing SUMO conjugated to protein substrates, while the most divergent member of the family, SENP8, also called NEDP1 [4] or DEN1 [5], is essential for the similar metabolism of the small u…	5	anticancer	peptidase, senps, nedp1, den1, nedd8, cullin-ring ubiquitin ligases (crls), dna replication, dna damage, senp8, nedd8	Q96LD8	https://pubchem.ncbi.nlm.nih.gov/bioassay/602440		cancer	Protease
504690	uHTS identification of small molecule inhibitors of Plasmodium falciparum Glucose-6-phosphate dehydrogenase via a fluorescence intensity assay	Burnham Center for Chemical Genomics	glucose-6-phosphate dehydrogenase-6-phosphogluconolactonase	349168	2717	Tropical malaria caused by the protozoan parasite Plasmodium falciparum is responsible for up to three million deaths annually. Due to increasing regional distribution and resistances against the clinically used antimalarials, novel antimalarial drugs - which have new mechanisms of action and are suitable for combination therapies - are urgently required. Plasmodium falciparum Glucose-6-phosphate…	5	malaria, plasmodium falciparum	pfglupho, ppp, glucose-6-phosphate dehydrogenase (g6pd), g6pd	Q9BHT9	https://pubchem.ncbi.nlm.nih.gov/bioassay/504690		parasite	Enzyme (other)
588413	uHTS identification of Gli-Sufu Antagonists in a luminescence reporter assay	Burnham Center for Chemical Genomics	Gli1	338560	2509	The Hh pathway plays a critical role in the patterning of certain embryonic tissues and contributes to their neoplastic transformation later in life. Hh signaling regulates cerebellar patterning by promoting the proliferation of neuronal precursor cells, and constitutive Hh target gene expression can lead to medulloblastoma, the most common pediatric brain tumor(1). Hh signaling is normally initi…	5	brain, tumor, oncogenic, gpcr	protein ptch1(2), transcriptional activators (gli2/3a), proteinsufu, gli2, smo, tumors	P47806	https://pubchem.ncbi.nlm.nih.gov/bioassay/588413		nervous System,cancer	Transcription factor
652067	Luminescence-based cell-based primary high throughput screening assay to identify activators of the DAF-12 from the parasite H. contortus (hcDAF-12)	The Scripps Research Institute Molecular Screening Center	Nuclear hormone receptor family member daf-12	370276	5354	Description: Parasitic helminthes (worms) are a significant health and economic burden: over two billion people are infected by helminthes (1), and parasitic nematodes cause billions of dollars of crop damage each year in the United States (2). The developmental stages of these organisms are widely studied (3, 4). One stage, dauer (German for "duration," also known as an alternative L3 larval sta…	5	parasitic, helminthes, worms, helminthes	nuclear receptor, daf-12	G5EFF5	https://pubchem.ncbi.nlm.nih.gov/bioassay/652067		parasite	Nuclear receptor
652126	Luminescence-based cell-based primary high throughput screening assay to identify activators of the DAF-12 from the parasite S. stercoralis (ssDAF-12)	The Scripps Research Institute Molecular Screening Center	Nuclear hormone receptor family member daf-12	370276	3700	Grant Proposal Pi: David Mangelsdorf, UT Southwestern Description: Parasitic helminthes (worms) are a significant health and economic burden: over two billion people are infected by helminthes [1], and parasitic nematodes cause billions of dollars of crop damage each year in the United States [2]. The developmental stages of these organisms are widely studied [3, 4]. One stage, dauer (German for …	5	parasitic, helminthes, worms, helminthes	nuclear receptor, daf-12	G5EFF5	https://pubchem.ncbi.nlm.nih.gov/bioassay/652126		parasite	Nuclear receptor
652257	Primary biochemical fluorescence polarization-based high throughput screening assay to identify inhibitors of protein arginine methyltransferase 1 (PRMT1)	The Scripps Research Institute Molecular Screening Center	PRMT1 protein, partial	370276	4763	Description: Protein Arginine Methyltransferases (PRMTs) catalyze the addition of a methyl group from S- adenosylmethionine (SAM) to guanidino nitrogen atoms on arginine residues. Many biological processes are regulated by PRMTs, including transcription, DNA repair, RNA processing, and signal transduction (1-2). PRMT1 is the predominant arginine methyltransferase, accounting for > 85% of cellular…	5	cardiovascular, malignant, infectious, autoimmune disease	arginine methyltransferases (prmts), prmts	Q99873	https://pubchem.ncbi.nlm.nih.gov/bioassay/652257		cardiovascular,cancer,infection,immune system	Epigenetic regulator
686964	TRFRET-based biochemical primary high throughput screening assay to identify inhibitors of 5-meCpG-binding domain protein 2 (MBD2)-DBD binding to methylated oligonucleotide	The Scripps Research Institute Molecular Screening Center	Methyl-CpG binding domain protein 2	370276	1149	Description: Of all the somatic genome changes that accumulate during the pathogenesis of human cancers, only changes in DNA methylation appear to occur consistently (virtually all cases), to arise early (first appearing in preneoplastic lesions), and to be potentially reversible (the DNA sequence remains intact) (1-4). One such change in DNA methylation, increased CpG dinucleotide methylation at…	5	cancers	dna methylation, cpg, mecp2, mbd2, pi-class glutathione s-transferase 1 (gstp1)	Q9UBB5	https://pubchem.ncbi.nlm.nih.gov/bioassay/686964		cancer	Epigenetic regulator
687014	Luminescence-based cell-based primary high throughput screening assay to identify agonists of the DAF-12 from the parasite H. glycines (hgDAF-12).	The Scripps Research Institute Molecular Screening Center	Nuclear hormone receptor family member daf-12	370276	6840	Grant Proposal Pi: David Mangelsdorf, UT Southwestern Description: Parasitic helminthes (worms) are a significant health and economic burden: over two billion people are infected by helminthes [1], and parasitic nematodes cause billions of dollars of crop damage each year in the United States [2]. The developmental stages of these organisms are widely studied [3, 4]. One stage, dauer (German for …	5	parasitic, helminthes, worms, helminthes	nuclear receptor, daf-12	G5EFF5	https://pubchem.ncbi.nlm.nih.gov/bioassay/687014		parasite	Nuclear receptor
687016	Counterscreen for inhibitors of 5-meCpG-binding domain protein 2 (MBD2): TRFRET-based biochemical primary high throughput screening assay to identify inhibitors of binding of ubiquitin-like with PHD and ring finger domains 1 (UHRF1) to methylated oligonucleotide	The Scripps Research Institute Molecular Screening Center	E3 ubiquitin-protein ligase UHRF1 isoform 1	370276	2779	External Assay: UHRF1-CPGDNA_INH_TRFRET_1536_1X%INH CSRUN for MBD2-CPGDNA INH Description: Of all the somatic genome changes that accumulate during the pathogenesis of human cancers, only changes in DNA methylation appear to occur consistently (virtually all cases), to arise early (first appearing in preneoplastic lesions), and to be potentially reversible (the DNA sequence remains intact) (1-4).…	5	cancers	dna methylation, mecp2, mbd2, glutathione s-transferase 1 (gstp1)	Q96T88	https://pubchem.ncbi.nlm.nih.gov/bioassay/687016		cancer	Epigenetic regulator
720596	TRFRET-based cell-based primary high throughput screening assay to identify inhibitors of cell surface Prion Protein (PRPC)	The Scripps Research Institute Molecular Screening Center	major prion protein preproprotein Prp precursor	370276	1597	Description: Prion diseases are lethal infectious neurodegenerative diseases affecting animals and humans [1]. In humans, Creutzfeldt-Jakob Disease (CJD) is either sporadic, affecting mainly people over 60 years, iatrogenic, or genetic with a high penetrance. Prion diseases are characterized by the accumulation, in brain and lymphoid tissue of PrPsc [2], a misfolded, aggregated form of the host p…	5	prion diseases, neurodegenerative, creutzfeldtjakob disease, cjd	proteinprp, prpsc	P04156	https://pubchem.ncbi.nlm.nih.gov/bioassay/720596		nervous System
720702	Epi Absorbance-based biochemical primary high throughput screening assay to identify inhibitors of human tyrosyl-DNA phosphodiesterase 2 (TDP2)	The Scripps Research Institute Molecular Screening Center	tyrosyl-DNA phosphodiesterase 2	370276	1243	Description: The TopoisomeraseII (TopII) family is an important class of topoisomerases that produces transient 5? DNA-protein crosslinks [1, 2]. Drugs targeting these enzymes act by stabilizing the crosslinks, producing a covalent DNA-protein complex [3, 4]. Despite their clinical efficacy, drugs that target TopII (TopII poisons) may lead to negative side-effects, including secondary malignancie…	5	cancer	topoisomeraseii(topii), htdp2	O95551	https://pubchem.ncbi.nlm.nih.gov/bioassay/720702		cancer	NTPase
743126	QFRET-based biochemical high throughput primary assay to identify inhibitors of human group III secreted phospholipase A2 enzyme (HGIII-sPLA2)	The Scripps Research Institute Molecular Screening Center	phospholipase A2, group III	370276	2090	Description: Phospholipases A2 (PLA2s) are a class of enzymes that hydrolyze the sn-2 ester of glycerophospholipids to release a free fatty acid and a lysophospholipid [1]. Secreted PLA2s (sPLA2s) have been implicated in the pathogenesis of inflammatory disease in humans. Inhibitors of many of the sPLA2s in the human and mouse genome have been made, but to date no inhibitor of human group III sPL…	5	inflammatory disease	phospholipases a2 (pla2s	Q9NZ20	https://pubchem.ncbi.nlm.nih.gov/bioassay/743126		immune system	Hydrolase
1053197	Fluorescence polarization-based biochemical high throughput primary assay to identify inhibitors of sialic acid acetylesterase (SIAE)	The Scripps Research Institute Molecular Screening Center	Sialate O-acetylesterase; H-Lse; Sialic acid-specific 9-O-acetylesterase [Homo sapiens]	370256	2555	Description: The key problem in HIV immunization is that many HIV epitopes that would be useful targets of neutralizing antibodies are weakly immunogenic in vivo. The only way high affinity neutralizing antibodies can be generated against some epitopes is by the induction of a high level of somatic hypermutation. Unfortunately no effective strategies exist today for reproducibly generating broadl…	5	hiv, immunization, immune	sialic acid acetyl esterase (siae)	Q9HAT2	https://pubchem.ncbi.nlm.nih.gov/bioassay/1053197		virus,immune system	Hydrolase
651821	Fluorescence-based biochemical primary high throughput screening assay to identify molecules that bind r(CAG) RNA repeats	The Scripps Research Institute Molecular Screening Center		369245	4670	Description: RNA plays a critical role in a host of diseases and can thus serve as an important drug target. The vast majority of RNA targets, however, have not been utilized in targeting endeavors. This is due to a lack of information on the RNA motifs that bind small molecules, such as internal and hairpin loops. Translation of mutant mRNA into protein causes disease. For example, translation o…	5	huntingtons disease, hd	mrna, protein kinase (dmpk), pre-mrna splicing regulatormuscleblind-like 1 protein (mbnl1)		https://pubchem.ncbi.nlm.nih.gov/bioassay/651821		nervous System
651957	Luminescence-based cell-based primary high throughput screening assay to identify inhibitors of the Steroid Receptor Coactivator 2 (SRC2; NCOA2)	The Scripps Research Institute Molecular Screening Center	nuclear receptor coactivator 2 isoform a	369245	620	Description: The steroid receptor coactivator (SRC) family contains three members, SRC-1(1), SRC-2/TIF2/GRIP1(2, 3) and SRC-3/AIB-1/pCIP(4, 5), and each plays broad roles in promoting NR-mediated gene expression. Coactivators are required for NRs to function as transcription factors and play key roles as rheostats that determine the amplitude of biological responses to hormones(6). Consistent wit…	5	cancer	steroid receptor coactivator (src), src-1(1), nrs, hormones, src-2, glucose-6-phosphatase (g6pase)	Q15596	https://pubchem.ncbi.nlm.nih.gov/bioassay/651957		cancer	Nuclear receptor
652010	Luminescence-based cell-based primary high throughput screening assay for inhibitors of the orphan nuclear receptor subfamily 0, group B, member 1 (DAX1; NR0B1): repression of SF-1 (NR5A1) activated StAR promoter by full-length DAX-1	The Scripps Research Institute Molecular Screening Center	nuclear receptor subfamily 0 group B member 1	369245	4096	Description: Nuclear receptors are a family of small molecule and hormone-regulated transcription factors that share conserved DNA-binding (DBD) and ligand-binding domains (LBD) (1-3). Of interest, DAX-1 (NR0B1; nuclear receptor subfamily 0, group B, member 1; dosage-sensitive sex reversal-adrenal hypoplasia congenita critical region on the X chromosome gene 1) is an orphan nuclear receptor shown…	5	tumor, cancer	nuclear receptors, dax-1	P51843	https://pubchem.ncbi.nlm.nih.gov/bioassay/652010		cancer	Nuclear receptor
652039	Fluorescence Intensity-based biochemical primary high throughput screening assay to identify activators of kallikrein-7 (K7) zymogen	The Scripps Research Institute Molecular Screening Center	kallikrein-7 isoform 1 preproprotein	369245	3330	Description: The objective of this project is to identify small molecule probes that selectively activate the chymotrypsin-like serine protease kallikrein-7 (K7) zymogen. Although zymogens are widely processed by proteolytic removal of a propeptide, this mechanism of activation is difficult to control in biological systems. Consequently, the biological functions of many proteases remain obscure. …	5	cancer, alzheimers disease	chymotrypsin-like serine protease kallikrein-7 (k7) zymogen	P49862	https://pubchem.ncbi.nlm.nih.gov/bioassay/652039		cancer,nervous System	Protease
602281	Luminescence-based biochemical primary high throughput screening assay to identify inhibitors of the interaction of the lipase co-activator protein, abhydrolase domain containing 5 (ABHD5) with perilipin-5 (MLDP; PLIN5)	The Scripps Research Institute Molecular Screening Center	1-acylglycerol-3-phosphate O-acyltransferase ABHD5 isoform a; ... Total	364131	2853	Description: Adipocytes are important regulators of vertebrate energy stores, in part through the storage of dietary fat (triglyceride) that is mobilized via lipolysis during fasting states for use by tissues such as heart and skeletal muscle (1, 2). However, in chronic conditions of overnutrition, such as obesity and lipid storage disorders, excess intracellular lipid accumulation and reduced li…	5	heart, skeletal muscle, obesity, lipid storage disorders	triglyceride, abhydrolasedomain-containing 5 (abhd5), myocyte lipid droplet protein (mldp), mldp	Q00G26,Q8WTS1	https://pubchem.ncbi.nlm.nih.gov/bioassay/602281		cardiovascular,obesity	Transferase,Transferase
624267	Fluorescence-based cell-based primary high throughput screening assay to identify inhibitors of the interaction of nucleotide-binding oligomerization domain containing 2 (NOD2) and the receptor-interacting serine-threonine kinase 2 (RIPK2)	The Scripps Research Institute Molecular Screening Center	caspase recruitment domain family, member 15; ... Total	364131	1387	Description: The function of members of the cytosolic NOD-like receptor (NLR) family has been the object of much research in the last several years focused on determining their triggers and the signaling pathways that they control. NLRs are involved in initiating pathogenic inflammatory responses to a wide variety of pathogens as well as mediating several important diseases of chronic sterile inf…	5	inflammatory, gramnegative bacterial, blaus, syndrome	cytosolic nod-like receptor (nlr), nfkb	O43353,Q9HC29	https://pubchem.ncbi.nlm.nih.gov/bioassay/624267		immune system,bacteria	Kinase
624268	Luminescence-based biochemical primary high throughput screening assay to identify inhibitors of Trypanosoma brucei methionyl tRNA synthetase (MetRS)	The Scripps Research Institute Molecular Screening Center	methionyl-tRNA synthetase, putative	364131	1456	Description: Human African trypanosomiasis (HAT; also called sleeping sickness) is a neglected tropical disease that is caused by the protozoan Trypanosoma brucei, which employs the tsetse fly as its insect vector. Related tropical diseases include Chagas disease (caused by Trypanosoma cruzi) and leishmaniasis (caused by Leishmania species). Each of these diseases has a major impact on human heal…	5	human african trypanosomiasis, sleeping sickness, protozoan trypanosoma brucei, chagas disease, trypanosoma, cruzi, leishmaniasis	aminoacyl-trna synthetases (aars), aars, metrs	Q38C91	https://pubchem.ncbi.nlm.nih.gov/bioassay/624268		parasite	Enzyme (other)
624377	Fluorescence polarization-based biochemical primary high throughput screening assay to identify inhibitors of ArfGAP with SH3 domain, ankyrin repeat and PH domain 1 (ASAP1)	The Scripps Research Institute Molecular Screening Center	arf-GAP with SH3 domain, ANK repeat and PH domain-containing protein 1 isoform 2	362877	680	Description: The low molecular weight ADP-ribosylation factors (Arfs) regulate actin remodeling, vesicle trafficking, membrane lipid composition, and phospholipid metabolism (1). Arfs are members of the Ras family of GTP-binding proteins, switching between the GTP- and GDP-bound forms (2). Arf GTP binding and GTP hydrolysis is regulated by ARFGAPs (ARF GTPase-activating proteins) which associate …	5	cancer, alzheimer, disease, autism	adp-ribosylation factors (arfs), arfs, arfgap1, arfgap1	Q9ULH1	https://pubchem.ncbi.nlm.nih.gov/bioassay/624377		cancer,nervous System,epigenetics_genetics
624416	TRFRET-based biochemical primary high throughput screening assay to identify small molecules that bind to the HIV-1-gp120 binding antibody, PG9	The Scripps Research Institute Molecular Screening Center	Envelope surface glycoprotein gp160, precursor	362877	1546	Description: Development of a vaccine to prevent AIDS is the best hope for controlling the epidemic that has led to infection of more than 30 million people with the HIV-1 virus worldwide (1). A vaccine approach that reduces viral load would certainly be beneficial, but one that elicits sterilizing immunity would be preferred (2). The HIV envelope glycoprotein (Env) is key to vaccine development …	5	aids, hiv1	hiv envelope glycoprotein (env), cd4	P04578	https://pubchem.ncbi.nlm.nih.gov/bioassay/624416		virus
651718	Absorbance-based biochemical primary high throughput screening assay to identify inhibitors of Methionine sulfoxide reductase A (MsrA)	The Scripps Research Institute Molecular Screening Center	MSRA protein	362877	2709	Description: Oxidative damage, resulting from the production of reactive oxygen species (ROS) within cells, is believed to be a major factor in age-related diseases and the aging process. One of the mechanisms by which this damage occurs is via oxidation of methionine residues to methionine sulfoxide (Met(O)) derivatives in cellular proteins, which can lead to protein inactivation (1). These Met(…	5	cardiovascular, neurodegenerative, lung, eye diseases	oxidative damage, reactive oxygen species (ros)	P54149	https://pubchem.ncbi.nlm.nih.gov/bioassay/651718		cardiovascular,nervous System,pulmonary	Oxidoreductase
651800	Fluorescence-based biochemical primary high throughput assay to identify inhibitors of T-cell receptor (TCR)-CD3 interaction using a TAMRA-labeled TCR probe	The Scripps Research Institute Molecular Screening Center	TCRAV4S1, partial	362874	1344	Description: Immunosuppressive drugs are critical for organ transplantation and the control of autoimmunity. The current arsenal of usable drugs is limited to small molecules targeting intracellular signaling pathways, e.g. cyclosporine A (1, 2), or antibodies with poorly known mode of action, e.g. OKT3 (3-5). Both categories are endowed with short and long-term life-threatening side effects (1, …	5	immunosuppressive, organ transplantation, autoimmunity, immunity, immune, diabetes	t-cell receptor (tcr)	A0A0B4J268	https://pubchem.ncbi.nlm.nih.gov/bioassay/651800		immune system,diabetes,obesity	Membrane receptor
651572	Fluorescence polarization-based biochemical primary high throughput screening assay to identify inhibitors of ADP-ribosylation factor GTPase activating protein 1 (ARFGAP1)	The Scripps Research Institute Molecular Screening Center	ADP-ribosylation factor GTPase-activating protein 1	362839	954	Description: The low molecular weight ADP-ribosylation factors (Arfs) regulate actin remodeling, vesicle trafficking, membrane lipid composition, and phospholipid metabolism (1). Arfs are members of the Ras family of GTP-binding proteins, switching between the GTP- and GDP-bound forms (2). Arf GTP binding and GTP hydrolysis is regulated by ARFGAPs (ARF GTPase-activating proteins) which associate …	5	cancer, alzheimer, disease, autism	adp-ribosylation factors (arfs), arfs, arfgap1, arfgap1	Q62848	https://pubchem.ncbi.nlm.nih.gov/bioassay/651572		cancer,nervous System,epigenetics_genetics
602163	Absorbance-based biochemical primary high throughput screening assay to identify activators of Methionine sulfoxide reductase A (MsrA)	The Scripps Research Institute Molecular Screening Center	MSRA protein	362351	1074	Description: Oxidative damage, resulting from the production of reactive oxygen species (ROS) within cells, is believed to be a major factor in age-related diseases and the aging process. One of the mechanisms by which this damage occurs is via oxidation of methionine residues to methionine sulfoxide (Met(O)) derivatives in cellular proteins, which can lead to protein inactivation (1). These Met(…	5	cardiovascular, neurodegenerative, lung, eye diseases	oxidative damage, reactive oxygen species (ros)	P54149	https://pubchem.ncbi.nlm.nih.gov/bioassay/602163		cardiovascular,nervous System,pulmonary	Oxidoreductase
602123	Fluorescence polarization-based primary biochemical high throughput screening assay to identify inhibitors of Escherichia coli DNA-binding ATP-dependent protease La (eLon)	The Scripps Research Institute Molecular Screening Center	Lon protease	362345	1524	Description: Lon is an ATP-dependent serine protease responsible for degradation of misfolded proteins, whose name is derived from the phenotype of E. coli mutants lacking Lon activity, which appear longer than their wildtype counterparts (1-3). Lon functions in the degradation of damaged and certain short-lived regulatory proteins (2, 4-12), and Lon activity has been shown to be essential for ce…	5	neuromuscular disorders, cardiomyopathies, cancers, aging	atp-dependent serine protease, human mitochondrial lon (hlon)	P0A9M0	https://pubchem.ncbi.nlm.nih.gov/bioassay/602123		nervous System,cardiovascular,cancer,aging	Protease
540364	Luminescence-based cell-based primary high throughput screening assay to identify activators of the GAA850 frataxin (FXN) promoter	The Scripps Research Institute Molecular Screening Center		356407	1985	Description: The most frequently inherited early-onset ataxia in Caucasians is Friedreich's ataxia (FRDA), a severe autosomal recessive neurodegenerative disease. FRDA is associated with progressive neurological disability, hypertrophic cardiomyopathy, increased risk of diabetes mellitus, severe disruption of iron-sulfur (Fe-S) cluster biosynthesis, mitochondrial iron overload coupled to cellular…	5	ataxia, caucasians is friedreichs ataxia, frda, neurodegenerative disease	iron-sulfur (fe-s), fxn		https://pubchem.ncbi.nlm.nih.gov/bioassay/540364		nervous System,epigenetics_genetics
504411	Fluorescence-based primary biochemical high throughput screening assay to identify inhibitors of human diacylglycerol lipase, beta (DAGLB)	The Scripps Research Institute Molecular Screening Center	diacylglycerol lipase-beta isoform 1	343700	203	Description: Endocannabinoids (ECs) represent a unique group of lipids that function as chemical messengers in the nervous system. To date, the two principle ECs identified in mammals are N-arachidonoyl-ethanolamine (anandamide) and 2-arachidonoyl-glycerol (2-AG). They have been implicated in various physiological and pathological functions including appetite, pain, sensation, memory, and addicti…	5	nervous system, addiction	endocannabinoids (ecs)	Q8NCG7	https://pubchem.ncbi.nlm.nih.gov/bioassay/504411		nervous System	Enzyme (other)
504700	Fluorescence polarization-based biochemical primary high throughput screening assay to identify activators of the Protein Kinase A-R2B (PKA-R2B) complex	The Scripps Research Institute Molecular Screening Center	cAMP-dependent protein kinase catalytic subunit beta isoform 3; ... Total	343700	273	Description: Protein phosphorylation is one of the most important mechanisms for regulation in mammalian cells, and cAMP is an ancient second messenger signaling molecule. Protein kinase A (PKA) is a ubiquitous cAMP-dependent serine/threonine protein kinase that phosphorylates intracellular protein substrates in response to the secondary messenger, adenosine 3',5'-cyclic monophosphate (cAMP). It …	5	tumor	protein kinase a (pka), pka, pkac	P22694,P31323	https://pubchem.ncbi.nlm.nih.gov/bioassay/504700		cancer	Kinase,Kinase
504707	Fluorescence polarization-based biochemical primary high throughput screening assay to identify activators of the Protein Kinase A-R1A (PKA-R1A) complex	The Scripps Research Institute Molecular Screening Center	cAMP-dependent protein kinase catalytic subunit beta isoform 1; ... Total	343700	285	Description: Protein phosphorylation is one of the most important mechanisms for regulation in mammalian cells, and cAMP is an ancient second messenger signaling molecule. Protein kinase A (PKA) is a ubiquitous cAMP-dependent serine/threonine protein kinase that phosphorylates intracellular protein substrates in response to the secondary messenger, adenosine 3',5'-cyclic monophosphate (cAMP). It …	5	tumor	. protein kinase a (pka), r1a	P00514,P68181	https://pubchem.ncbi.nlm.nih.gov/bioassay/504707		cancer	Kinase,Kinase
504734	Fluorescence-based cell-based primary high throughput screening assay to identify inhibitors of TLR9-MyD88 binding.	The Scripps Research Institute Molecular Screening Center	toll-like receptor 9	343700	734	Description: Toll-like receptors (TLRs) are involved in initiating inflammatory responses to a number of components of pathogens as well as markers of sterile injury. As such they initiate homeostatic responses but also pathologic responses. Our focus on TLR9 is based on its role in autoimmune disease. Auto-antibodies to DNA, RNA, or both are characteristic of systemic lupus erythematosus (SLE) (…	5	inflammatory, immunological	toll-like receptors (tlrs), tlr9, tlr7	Q9NR96	https://pubchem.ncbi.nlm.nih.gov/bioassay/504734		immune system	Membrane receptor
504766	Luminescence-based primary cell-based high throughput screening assay to identify inhibitors of the orphan nuclear receptor subfamily 0, group B, member 1 (DAX1; NR0B1)	The Scripps Research Institute Molecular Screening Center	nuclear receptor subfamily 0 group B member 1	343700	3418	Description: Nuclear receptors are a family of small molecule and hormone-regulated transcription factors that share conserved DNA-binding (DBD) and ligand-binding domains (LBD) (1-3). Of interest, DAX-1 (NR0B1; nuclear receptor subfamily 0, group B, member 1; dosage-sensitive sex reversal-adrenal hypoplasia congenita critical region on the X chromosome gene 1) is an orphan nuclear receptor shown…	5	tumor, cancer	nuclear receptors, dax-1	P51843	https://pubchem.ncbi.nlm.nih.gov/bioassay/504766		cancer	Nuclear receptor
504803	Fluorescence polarization-based primary biochemical high throughput screening assay to identify inhibitors of the HTRA serine peptidase 1 (HTRA1)	The Scripps Research Institute Molecular Screening Center	HTRA1 protein	343699	1713	Description: High temperature-responsive antigen (HTRA) proteins comprise a family of four serine proteases that play critical roles in a diversity of biological processes, including protein quality control, especially under conditions of cellular stress (1, 2). One member, HTRA1, has been shown to play a role in osteoarthritis (3-6), Alzheimer's disease (7), and age-related macular degeneration …	5	osteoarthritis, alzheimers disease, agerelated macular degeneration	high temperature-responsive antigen (htra) proteins, htra1, tgf-beta signaling	Q05DJ8	https://pubchem.ncbi.nlm.nih.gov/bioassay/504803		aging,nervous System	Hydrolase
492953	Fluorescence polarization-based primary biochemical high throughput screening assay to identify inhibitors of human platelet-activating factor acetylhydrolase 1b, catalytic subunit 2 (PAFAH1B2)	The Scripps Research Institute Molecular Screening Center	platelet-activating factor acetylhydrolase IB subunit alpha2 isoform b	335461	4161	Description: Atherosclerosis is a process in which plaques, deposits of low density lipoproteins (LDL), lipid-laden macrophages and other inflammatory cells, calcium, and cellular debris - build up in the inner lining of an artery. These plaques interfere with blood flow, damage the arterial wall, and eventually rupture, causing debris to migrate downstream, leading to myocardial infarction or st…	5	plaques, myocardial infarction, stroke	low densitylipoproteins (ldl), human platelet activating factoracetylhydrolase(ppafah), ca2+, pafah	P68402	https://pubchem.ncbi.nlm.nih.gov/bioassay/492953		cardiovascular	Enzyme (other)
492956	Fluorescence polarization-based primary biochemical high throughput screening assay to identify inhibitors of human platelet activating factor acetylhydrolase 2 (PAFAH2)	The Scripps Research Institute Molecular Screening Center	platelet-activating factor acetylhydrolase 2, cytoplasmic	335461	3326	Description: Atherosclerosis is a process in which plaques, deposits of low density lipoproteins (LDL), lipid-laden macrophages and other inflammatory cells, calcium, and cellular debris build up in the inner lining of an artery. These plaques interfere with blood flow, damage the arterial wall, and eventually rupture, causing debris to migrate downstream, leading to myocardial infarction or stro…	5	plaques, myocardial infarction, stroke	low densitylipoproteins (ldl), human platelet activating factoracetylhydrolase(ppafah), ca2+, pafah	Q99487	https://pubchem.ncbi.nlm.nih.gov/bioassay/492956		cardiovascular	Hydrolase
492972	Fluorescence polarization-based primary biochemical high throughput screening assay to identify inhibitors of human platelet-activating factor acetylhydrolase 1B, catalytic subunit 3 (PAFAH1B3)	The Scripps Research Institute Molecular Screening Center	platelet-activating factor acetylhydrolase IB subunit alpha1	335461	930	Description: Atherosclerosis is a process in which plaques, deposits of low density lipoproteins (LDL), lipid-laden macrophages and other inflammatory cells, calcium, and cellular debris - build up in the inner lining of an artery. These plaques interfere with blood flow, damage the arterial wall, and eventually rupture, causing debris to migrate downstream, leading to myocardial infarction or st…	5	plaques, myocardial infarction, stroke	low densitylipoproteins (ldl), human platelet activating factoracetylhydrolase(ppafah), ca2+, pafah	Q15102	https://pubchem.ncbi.nlm.nih.gov/bioassay/492972		cardiovascular	Hydrolase
493008	Fluorescence-based biochemical primary high throughput screening assay to identify activators of the calcium sensitivity of cardiac Regulated Thin Filaments (RTF)	The Scripps Research Institute Molecular Screening Center	cardiac alpha tropomyosin; ... Total	335461	801	Description: Cardiomyopathies are myocardial diseases that often lead to cardiac remodeling to compensate for deficiencies in cardiac output (1). Cardiomyopathies are characterized as having systolic dysfunctions (i.e. reduced ejection fraction) in dilated cardiomyopathy or diastolic dysfunctions (i.e. impaired relaxation) in hypertrophic and restrictive cardiomyopathies (2). The regulated thin f…	5	cardiomyopathies, myocardial diseases, cardiac, heart	rtf	P42639,P19429,P45379,P63316	https://pubchem.ncbi.nlm.nih.gov/bioassay/493008		cardiovascular
493087	Fluorescence polarization-based cell-based primary high throughput screening assay to identify activators of insulin-degrading enzyme (IDE)	The Scripps Research Institute Molecular Screening Center	insulin-degrading enzyme isoform 1	335461	245	Description: Alzheimer's disease (AD) is characterized by accumulation of amyloid beta-protein (A-beta; AB) in brain regions involved in memory and cognition (1). The steady-state levels of AB reflect a balance between its production via beta- and gamma-secretases and its catabolism by proteolytic degradation (2-4). Because AB cleavage products are less neurotoxic than intact AB, enzymes that cle…	5	alzheimers disease, ad, diabetes	amyloid beta-protein, abeta, insulin-degrading enzyme (ide)	P14735	https://pubchem.ncbi.nlm.nih.gov/bioassay/493087		nervous System,diabetes,immune system,obesity	Enzyme (other)
493244	Fluorescence-based biochemical primary high throughput screening assay to identify inhibitors of the calcium sensitivity of cardiac Regulated Thin Filaments (RTF)	The Scripps Research Institute Molecular Screening Center	cardiac alpha tropomyosin; ... Total	335460	390	Description: Cardiomyopathies are myocardial diseases that often lead to cardiac remodeling to compensate for deficiencies in cardiac output (1). Cardiomyopathies are characterized as having systolic dysfunctions (i.e. reduced ejection fraction) in dilated cardiomyopathy or diastolic dysfunctions (i.e. impaired relaxation) in hypertrophic and restrictive cardiomyopathies (2). The regulated thin f…	5	cardiomyopathies, myocardial diseases, cardiac, heart	rtf	P42639,P19429,P45379,P63316	https://pubchem.ncbi.nlm.nih.gov/bioassay/493244		cardiovascular
463082	Fluorescence polarization-based primary biochemical high throughput screening assay to identify inhibitors of the plasma platelet activating factor acetylhydrolase (pPAFAH)	The Scripps Research Institute Molecular Screening Center	platelet-activating factor acetylhydrolase precursor	326136	4934	Description: Atherosclerosis is a process in which plaques, deposits of low density lipoproteins (LDL), lipid-laden macrophages and other inflammatory cells, calcium, and cellular debris - build up in the inner lining of an artery. These plaques interfere with blood flow, damage the arterial wall, and eventually rupture, causing debris to migrate downstream, leading to myocardial infarction or st…	5	plaques, myocardial infarction, stroke	low densitylipoproteins (ldl), human platelet activating factoracetylhydrolase(ppafah), ca2+, pafah	Q13093	https://pubchem.ncbi.nlm.nih.gov/bioassay/463082		cardiovascular	Hydrolase
2751	Fluorescence polarization-based primary biochemical high throughput screening assay to identify inhibitors of the prolyl oligopeptidase-like enzyme (PREPL)	The Scripps Research Institute Molecular Screening Center	Prolyl endopeptidase-like	324858	2222	Description: Hypotonia-cystinuria syndrome (HCS) and 2p21 deletion syndrome are debilitating and poorly understood diseases, both involving deletion of the gene encoding prolyl oligopeptidase-like enzyme (PREPL), a member of the prolyl oligopeptidase (POP) family of serine peptidases [1]. Saghatelian and colleagues have developed an advanced LC-MS-based peptide metabolite profiling platform that …	5	hypotoniacystinuria syndrome, hcs	prolyloligopeptidase-like enzyme (prepl), prolyloligopeptidase(pop), kiaa1363	Q4J6C6	https://pubchem.ncbi.nlm.nih.gov/bioassay/2751		epigenetics_genetics	Enzyme (other)
434962	Fluorescence polarization-based cell-based primary high throughput screening assay to identify inhibitors of insulin-degrading enzyme (IDE)	The Scripps Research Institute Molecular Screening Center	insulin-degrading enzyme isoform 1	324858	1316	Description: Alzheimer's disease (AD) is characterized by accumulation of amyloid beta-protein (A-beta; Abeta) in brain regions involved in memory and cognition (1). The steady-state levels of AB reflect a balance between its production via beta- and gamma-secretases and its catabolism by proteolytic degradation (2-4). Because Abeta cleavage products are less neurotoxic than intact Abeta, enzymes…	5	alzheimers disease, ad, diabetes	amyloid beta-protein, abeta, insulin-degrading enzyme (ide)	P14735	https://pubchem.ncbi.nlm.nih.gov/bioassay/434962		nervous System,diabetes,immune system,obesity	Enzyme (other)
2130	Fluorescence polarization-based primary biochemical high throughput screening assay to identify inhibitors of Protein Phosphatase Methylesterase 1 (PME-1).	The Scripps Research Institute Molecular Screening Center	protein phosphatase methylesterase 1 isoform a	315101	1683	Description: Reversible protein phosphorylation networks play essential roles in most cellular processes. While over 500 kinases catalyze protein phosphorylation, only two enzymes, PP1 and PP2a, are responsible for >90% of all serine/ threonine phosphatase activity (1). Phosphatases, unlike kinases, achieve substrate specificity through complex subunit assembly and post-translational modification…	5	cancer	pp1, pp2a, protein phosphatasemethylesterase1 (pme-1), methylesterification	Q9Y570	https://pubchem.ncbi.nlm.nih.gov/bioassay/2130		cancer	Hydrolase
2174	Counterscreen for PME1 inhibitors: fluorescence polarization-based primary biochemical high throughput screening assay to identify inhibitors of lysophospholipase 1 (LYPLA1).	The Scripps Research Institute Molecular Screening Center	acyl-protein thioesterase 1 isoform 1	315101	499	Description: Reversible protein phosphorylation networks play essential roles in most cellular processes. While over 500 kinases catalyze protein phosphorylation, only two enzymes, PP1 and PP2a, are responsible for >90% of all serine/ threonine phosphatase activity (1). Phosphatases, unlike kinases, achieve substrate specificity through complex subunit assembly and post-translational modification…	5	cancer	pp1, pp2a, protein phosphatasemethylesterase1 (pme-1), methylesterification	O75608	https://pubchem.ncbi.nlm.nih.gov/bioassay/2174		cancer	Hydrolase
2177	Counterscreen for PME1 inhibitors: fluorescence polarization-based primary biochemical high throughput screening assay to identify inhibitors of lysophospholipase 2 (LYPLA2).	The Scripps Research Institute Molecular Screening Center	lysophospholipase II	315101	1197	Description: Reversible protein phosphorylation networks play essential roles in most cellular processes. While over 500 kinases catalyze protein phosphorylation, only two enzymes, PP1 and PP2a, are responsible for >90% of all serine/ threonine phosphatase activity (1). Phosphatases, unlike kinases, achieve substrate specificity through complex subunit assembly and post-translational modification…	5	cancer	pp1, pp2a, protein phosphatasemethylesterase1 (pme-1), methylesterification	O95372	https://pubchem.ncbi.nlm.nih.gov/bioassay/2177		cancer	Hydrolase
2234	Counterscreen for inhibitors of EBNA-1: fluorescence polarization-based biochemical high throughput primary assay to identify inhibitors of the Epstein-Barr virus-encoded protein, ZTA.	The Scripps Research Institute Molecular Screening Center	protein Zta	315101	485	Description: During each cell cycle in eukaryotes, the genome must be completely replicated and this replication must begin at the correct time and site (initiation site or origin) (1). Pathogenic viruses often take advantage of this cellular precision to maintain replication of their own genome. The Epstein-Barr virus (EBV) is an orally-transmitted herpesvirus associated with numerous human neop…	5	viruses, epsteinbarr virus, ebv, lymphoma, cancers	nuclear antigen 1 (ebna-1), ebna-1 protein	P03206	https://pubchem.ncbi.nlm.nih.gov/bioassay/2234		virus,cancer	Transcription factor
2057	Fluorescence polarization-based primary biochemical high throughput screening assay to identify inhibitors of myeloid cell leukemia sequence 1 (MCL1) interactions with BIM-BH3 peptide.	The Scripps Research Institute Molecular Screening Center	Myeloid cell leukemia sequence 1 (BCL2-related)	315100	2141	Description: Cancer initialization and survival depends upon evasion of the programmed cell death (apoptosis) machinery that normally kills an unneeded or rogue cell (1). Although an effective mechanism for anti-cancer chemotherapeutics is apoptosis induction, cancer cells develop resistance to the pro-apoptotic proteins activated by these drugs (2). Multiple myeloma (MM) and chronic lymphoblasti…	5	cancer, anticancer, multiple myeloma, mm, chronic lymphoblastic leukemia, cll, tumorigenesis	apoptosis, bcl-2, mcl1	Q07820	https://pubchem.ncbi.nlm.nih.gov/bioassay/2057		cancer
2129	Primary biochemical high throughput screening assay to identify inhibitors of BCL2-related protein, long isoform (BCLXL).	The Scripps Research Institute Molecular Screening Center	bcl-xL	315100	2201	Description: Cancer initialization and survival depends upon evasion of the programmed cell death (apoptosis) machinery that normally kills an unneeded or rogue cell (1). Although an effective mechanism for anti-cancer chemotherapeutics is apoptosis induction, cancer cells develop resistance to the pro-apoptotic proteins activated by these drugs (2). Multiple myeloma (MM) and chronic lymphoblasti…	5	cancer, anticancer, multiple myeloma, mm, chronic lymphoblastic leukemia, cll, tumorigenesis	apoptosis, bcl-2, mcl1	Q07817	https://pubchem.ncbi.nlm.nih.gov/bioassay/2129		cancer	Ion channel
1906	QFRET-based counterscreen for PFM18AAP inhibitors: biochemical high throughput screening assay to identify inhibitors of the Cathepsin L proteinase (CTSL1).	The Scripps Research Institute Molecular Screening Center	cathepsin L1	302755	1482	Description: Aminopeptidases (APs) are metalloproteases that cleave amino-terminal (N-terminal) amino acids during protein synthesis (1, 2). These enzymes are characterized in part by their post-translational removal of leucine, aspartate, proline, methionine, etc from proteins and peptides, in order that proteins are properly regulated, targeted for degradation, and trafficked within both animal…	5	cellular senescence, blood pressure, angiogenesis, inflammation, parasite, p falciparum	aminopeptidases (aps)	A0A7I2YQB5	https://pubchem.ncbi.nlm.nih.gov/bioassay/1906		cardiovascular,immune system,parasite	Protease
1947	Fluorescence polarization-based counterscreen for RBBP9 inhibitors: primary biochemical high throughput screening assay to identify inhibitors of the serine hydrolase family member Fam108B.	The Scripps Research Institute Molecular Screening Center	Fam108b protein	302755	993	Description: The retinoblastoma (RB) tumor suppressor protein controls cell cycle progression by regulating the activity of the transcription factor E2F (1), which activates genes essential for DNA replication. Hypophosphorylated RB inhibits cell cycle progression by sequestering E2F, thus preventing the activation of genes required for S phase transition. Due to the critical role of RB in regula…	5	apoptosis, tumorigenesis	retinoblastoma (rb) tumor suppressor protein	Q7M759	https://pubchem.ncbi.nlm.nih.gov/bioassay/1947		cancer	Hydrolase
1974	Fluorescence polarization-based counterscreen for RBBP9 inhibitors: primary biochemical high throughput screening assay to identify inhibitors of the oxidoreductase glutathione S-transferase omega 1(GSTO1).	The Scripps Research Institute Molecular Screening Center	glutathione S-transferase omega-1 isoform 1	302755	3207	Description: The retinoblastoma (RB) tumor suppressor protein controls cell cycle progression by regulating the activity of the transcription factor E2F (1), which activates genes essential for DNA replication. Hypophosphorylated RB inhibits cell cycle progression by sequestering E2F, thus preventing the activation of genes required for S phase transition. Due to the critical role of RB in regula…	5	apoptosis, tumorigenesis	retinoblastoma (rb) tumor suppressor protein	P78417	https://pubchem.ncbi.nlm.nih.gov/bioassay/1974		cancer	Enzyme (other)
1822	QFRET-based primary biochemical high throughput screening assay to identify inhibitors of the Plasmodium falciparum M18 Aspartyl Aminopeptidase (PFM18AAP).	The Scripps Research Institute Molecular Screening Center	M18 aspartyl aminopeptidase	290893	3502	Description: Aminopeptidases (APs) are metalloproteases that cleave amino-terminal (N-terminal) amino acids during protein synthesis (1, 2) These enzymes are characterized in part by their post-translational removal of leucine, aspartate, proline, methionine, etc from proteins and peptides, in order that proteins are properly regulated, targeted for degradation, and trafficked within both animal …	5	cellular senescence, blood pressure, angiogenesis, inflammation, parasite, p falciparum	aminopeptidases (aps)	Q8I2J3	https://pubchem.ncbi.nlm.nih.gov/bioassay/1822		cardiovascular,immune system,parasite	Enzyme (other)
1845	Fluorescence-based counterscreen assay for HCV NS3 helicase inhibitors: biochemical high-throughput screening assay to identify compounds that cause fluorescent intercalator displacement (FID)	The Scripps Research Institute Molecular Screening Center	NS3, partial	290892	487	Fluorescence-based counterscreen assay for HCV NS3 helicase inhibitors: biochemical high-throughput screening assay to identify compounds that cause fluorescent intercalator displacement (FID) Description: The flavivirus Hepatitis C Virus (HCV) is a major cause of liver failure and hepatocellular cancer, with about 170 million people infected worldwide (1). The HCV has a small RNA genome that is …	5	hepatitis c virus, hcv	ns3 helicase, ns5a	A3EZJ3	https://pubchem.ncbi.nlm.nih.gov/bioassay/1845		virus
1321	Primary Cell-based High Throughput Screening Assay for Inhibitors of Wee1 Degradation	The Scripps Research Institute Molecular Screening Center	WEE1 homolog (S. pombe)	218117	2616	Description: The Cdc2/cyclinB protein complex plays an important role in G2/M cell cycle progression. The nuclear tyrosine kinase Wee1 mediates inhibitory phosphorylation of Tyr15 on cdc2, leading to delayed mitosis and cell cycle arrest in cells with DNA damage so that DNA repair and replication can occur (1, 2). During mitosis Wee1 activity is inhibited by its phosphorylation (3, 4), accompanie…	5	tumor	cdc2/cyclinbprotein complex, nuclear tyrosine kinase wee1, dna damage, dna repair, wee1	Q6NSL2	https://pubchem.ncbi.nlm.nih.gov/bioassay/1321		cancer	Kinase
631	Primary biochemical High Throughput Screening assay for agonists of the steroid receptor coactivator 1 (SRC-1) recruitment by the peroxisome proliferator-activated receptor gamma (PPARgamma)	The Scripps Research Institute Molecular Screening Center	nuclear receptor coactivator 1 isoform 1 [Homo sapiens]; ... Total	196256	811	Primary biochemical High Throughput Screening assay for agonists of the steroid receptor coactivator 1 (SRC-1) recruitment by the peroxisome proliferator-activated receptor gamma (PPARgamma) Description: Peroxisome proliferator-activated receptors (PPARs) belong to the nuclear receptor superfamily and are lipid sensors functioning as ligand-dependent transcription factors regulating gene expressi…	5	antiinflammatory, atheroscelerosis, diabetes, obesity, cancer	steroid receptor coactivator 1 (src-1), peroxisome proliferator-activated receptor gamma (ppargamma), ppars, nr1c3	P37231,Q15788	https://pubchem.ncbi.nlm.nih.gov/bioassay/631		immune system,cardiovascular,diabetes,obesity,cancer	Nuclear receptor,Epigenetic regulator
731	Primary biochemical High Throughput Screening assay for agonists of the steroid receptor coactivator 3 (SRC-3) recruitment by the peroxisome proliferator-activated receptor gamma (PPARgamma)	The Scripps Research Institute Molecular Screening Center	nuclear receptor coactivator 3 isoform a; ... Total	196256	519	Proposal Number: 1 X01 MH079861-01 PI: Patrick Griffin Primary biochemical High Throughput Screening assay for agonists of the steroid receptor coactivator 3 (SRC-3) recruitment by the peroxisome proliferator-activated receptor gamma (PPARgamma) Description: Peroxisome proliferator-activated receptors (PPARs) belong to the nuclear receptor superfamily and are lipid sensors functioning as ligand-d…	5	antiatherogenic, antiinflammatory, atheroscelerosis, diabetes, obesity, cancer	steroid receptor coactivator 3 (src-3), ppargamma	P37231,Q9Y6Q9	https://pubchem.ncbi.nlm.nih.gov/bioassay/731		immune system,cardiovascular,diabetes,obesity,cancer	Nuclear receptor,Epigenetic regulator
1032	Primary biochemical High Throughput Screening assay for agonists of the steroid receptor coactivator 2 (SRC-2) recruitment by the peroxisome proliferator-activated receptor gamma (PPARgamma)	The Scripps Research Institute Molecular Screening Center	NCOA2 protein; ... Total	196255	670	Description: Peroxisome proliferator-activated receptors (PPARs) belong to the nuclear receptor superfamily and are lipid sensors functioning as ligand-dependent transcription factors regulating gene expression patterns of diverse biological processes [1, 2]. PPARs play a critical role in metabolic processes such as glucose metabolism, lipid metabolism, and have been implicated in anti-atherogeni…	5	antiinflammatory	peroxisome proliferator-activated receptors (ppars), nuclear receptor	Q569J4,P37231	https://pubchem.ncbi.nlm.nih.gov/bioassay/1032		immune system	Nuclear receptor,Nuclear receptor
1203	Primary cell-based high-throughput screening assay to identify transcriptional activators of heat shock protein 70 (Hsp70)	The Scripps Research Institute Molecular Screening Center	Heat shock 70kDa protein 1A	196255	82	Description: The human heat shock protein 70 (Hsp70) family is evolutionarily conserved among all organisms from archaebacteria to humans, suggesting an essential role in cell survival (1, 2). Under circumstances of transient cell stress, the heat shock response and activities of molecular chaperones can restore protein homeostasis. In human disease, however, misfolded proteins can accumulate whe…	5	huntingtons disease, alzheimers disease, parkinsons disease, amyotrophic lateral sclerosis, als	human heat shock protein 70 (hsp70)	P0DMV9	https://pubchem.ncbi.nlm.nih.gov/bioassay/1203		nervous System,immune system
920	Primary cell-based high throughput screening assay to measure STAT1 inhibition	The Scripps Research Institute Molecular Screening Center	signal transducer and activator of transcription 1-alpha/beta isoform alpha	196012	695	Description: The signal transducer and activator of transcription (STAT) family of transcription factors transduce signals from a variety of extracellular stimuli and are important mediators of inflammation, cell survival, differentiation, and proliferation (1, 2). STATs are activated in response to growth factors, cytokines, and G-CSF binding to cell surface receptor tyrosine kinases (1-3). In r…	5	cancer, inflammatory diseases	stat1	P42224	https://pubchem.ncbi.nlm.nih.gov/bioassay/920		cancer,immune system	Transcription factor
932	Primary cell-based high throughput screening assay to measure STAT1 activation	The Scripps Research Institute Molecular Screening Center	signal transducer and activator of transcription 1-alpha/beta isoform alpha	196012	5134	Description: The signal transducer and activator of transcription (STAT) family of transcription factors transduce signals from a variety of extracellular stimuli and are important mediators of inflammation, cell survival, differentiation, and proliferation (1, 2). STATs are activated in response to growth factors, cytokines, and G-CSF binding to cell surface receptor tyrosine kinases (1-3). In r…	5	cancer, inflammatory diseases	stat1	P42224	https://pubchem.ncbi.nlm.nih.gov/bioassay/932		cancer,immune system	Transcription factor
862	Primary cell-based high throughput screening assay to measure STAT3 inhibition	The Scripps Research Institute Molecular Screening Center	STAT3, partial	194698	1724	Primary cell-based high throughput screening assay to identify inhibitors of STAT3 Description: The signal transducer and activator of transcription (STAT) family of transcription factors transduce signals from a variety of extracellular stimuli and are important mediators of inflammation, cell survival, differentiation, and proliferation (1, 2). STATs are activated in response to growth factors,…	5	inflammation, tyrosine kinases	stat3, activator of transcription (stat), stat, stat1, il-6, epidermal growth factor receptor (egfr)	Q9BXH2	https://pubchem.ncbi.nlm.nih.gov/bioassay/862		immune system
871	Primary cell-based high throughput screening assay to measure STAT3 activation	The Scripps Research Institute Molecular Screening Center	STAT3, partial	194698	1773	Primary cell-based high throughput screening assay to measure STAT3 activation. Description: The signal transducer and activator of transcription (STAT) family of transcription factors transduce signals from a variety of extracellular stimuli and are important mediators of inflammation, cell survival, differentiation, and proliferation (1, 2). STATs are activated in response to growth factors, cy…	5	inflammation, tyrosine kinases	stat3, activator of transcription (stat), stat, stat1, il-6, epidermal growth factor receptor (egfr)	Q9BXH2	https://pubchem.ncbi.nlm.nih.gov/bioassay/871		immune system
743093	Luminescence-based primary cell-based high throughput screening assay to identify inhibitors of viability of late stage Plasmodium falciparum gametocytes	The Scripps Research Institute Molecular Screening Center		153443	100	Description: Malaria remains a major cause of morbidity and mortality worldwide with an estimated 3.3 billion people remaining at risk of malaria and an estimated 600-800 thousand deaths each year [1] although a recent study suggests that the burden of mortality may have been underestimated by as much as 50% [2]. Recent renewed emphasis on the eradication of malaria has highlighted the need for m…	5	malaria, parasite, plasmodium falciparum			https://pubchem.ncbi.nlm.nih.gov/bioassay/743093		parasite
2052	HTS for developing T Cell Immune Modulators	NMMLSC	integrin alpha-L isoform 2 precursor	326382	221	University of New Mexico Assay Overview When naive T cells encounter antigen presenting cells (APC) displaying cognate MHC-peptide complexes (pMHCs), the T cell and the APC form a highly organized structure at the contact site termed the 'immunological synapse', which is critical not only for prolonged and stable T/APC contact but also for the efficient and organized T cell signaling required for…	6	immune, inflammatory diseases, autoimmune diseases	pmhc/tcr, lfa-1/icam-1, lfa-1, cd28	B7ZN92	https://pubchem.ncbi.nlm.nih.gov/bioassay/2052		immune system	Membrane receptor
1529	Multiplex HTS Assay for Inhibitors of MEK Kinase PB1 Domains, specifically MEK5 MEK Kinase3 Wildtype	NMMLSC	mitogen-activated protein kinase kinase kinase 3 isoform 1	289974	4159	Assay Implementatiion: Zurab Surviladze Ph.D, Mark Haynes Ph.D, Anna Waller Ph.D, Mark Carter MS PB1 (Phox/Bem1p) domains function as protein-protein interaction sites by forming PB1-PB1 domain heterodimers (Moscat, et al. 2006). There are at least 20 human PB1 domain-containing proteins. Different PB1 domains contribute to the formation of specific protein complexes critical for biological respo…	6	angiogenesis, tumorigenesis, inflammation	pb1 (phox/bem1p), protein-protein interaction, mekk2, mekk3, mek5, map2k, erk5, mekk2-mek5	Q99759	https://pubchem.ncbi.nlm.nih.gov/bioassay/1529		cardiovascular,cancer,immune system	Kinase
1530	Multiplex HTS Assay for Inhibitors of MEK Kinase PB1 Domains, specifically MEK5 MEK Kinase 2 mutant	NMMLSC	mitogen-activated protein kinase kinase kinase kinase 2 isoform 1	289939	1006	Assay Implementatiion: Zurab Surviladze Ph.D, Mark Haynes Ph.D, Anna Waller Ph.D, Mark Carter MS PB1 (Phox/Bem1p) domains function as protein-protein interaction sites by forming PB1-PB1 domain heterodimers (Moscat, et al. 2006). There are at least 20 human PB1 domain-containing proteins. Different PB1 domains contribute to the formation of specific protein complexes critical for biological respo…	6	angiogenesis, tumorigenesis, inflammation	pb1 (phox/bem1p), protein-protein interaction, mekk2, mekk3, mek5, map2k, erk5, mekk2-mek5	Q12851	https://pubchem.ncbi.nlm.nih.gov/bioassay/1530		cardiovascular,cancer,immune system	Kinase
1531	Multiplex HTS Assay for Inhibitors of MEK Kinase PB1 Domains, specifically MEK5 binding to MEK Kinase 2 Wildtype	NMMLSC	mitogen-activated protein kinase kinase kinase kinase 2 isoform 1	289866	3285	Assay Implementatiion: Zurab Surviladze Ph.D, Mark Haynes Ph.D, Anna Waller Ph.D, Mark Carter MS PB1 (Phox/Bem1p) domains function as protein-protein interaction sites by forming PB1-PB1 domain heterodimers (Moscat, et al. 2006). There are at least 20 human PB1 domain-containing proteins. Different PB1 domains contribute to the formation of specific protein complexes critical for biological respo…	6	angiogenesis, tumorigenesis, inflammation	pb1 (phox/bem1p), protein-protein interaction, mekk2, mekk3, mek5, map2k, erk5, mekk2-mek5	Q12851	https://pubchem.ncbi.nlm.nih.gov/bioassay/1531		cardiovascular,cancer,immune system	Kinase
758	HTS to identify specific small molecule inhibitors of Ras and Ras-related GTPases specifically Rab7 wildtype	NMMLSC	GTP-binding protein (rab7)	194659	107	HTS to identify specific small molecule inhibitors of Ras and Ras-related GTPases Assay Development: Zurab Surviladze, Ph.D. Ras and related small molecular weight GTPases function in the regulation of signaling and cell growth, and collectively serve to control cell proliferation, differentiation and apoptosis [Tekai et al. 2001; Wennerberg et al. 2005]. Ras family members (Ras, Rap, Ral, Rheb a…	6	ongogenesis	ras, cascades, rab, rho proteins, arf/sar proteins, arf, ras-related gtpases, rab, rho, rho gtpase	P18067	https://pubchem.ncbi.nlm.nih.gov/bioassay/758		cancer	Hydrolase
760	HTS to identify specific small molecule inhibitors of Ras and Ras-related GTPases specifically Rab2 wildtype	NMMLSC	Ras-related protein Rab-2A	194656	365	HTS to identify specific small molecule inhibitors of Ras and Ras-related GTPases Assay Development: Zurab Surviladze, Ph.D. Ras and related small molecular weight GTPases function in the regulation of signaling and cell growth, and collectively serve to control cell proliferation, differentiation and apoptosis [Tekai et al. 2001; Wennerberg et al. 2005]. Ras family members (Ras, Rap, Ral, Rheb a…	6	ongogenesis	ras, cascades, rab, rho proteins, arf/sar proteins, arf, ras-related gtpases, rab, rho, rho gtpase	P61105	https://pubchem.ncbi.nlm.nih.gov/bioassay/760		cancer	Hydrolase
761	HTS to identify specific small molecule inhibitors of Ras and Ras-related GTPases specifically Cdc42 wildtype	NMMLSC	cell division cycle 42 (GTP binding protein, 25kDa), partial	194656	398	HTS to identify specific small molecule inhibitors of Ras and Ras-related GTPases Assay Development: Zurab Surviladze, Ph.D. Ras and related small molecular weight GTPases function in the regulation of signaling and cell growth, and collectively serve to control cell proliferation, differentiation and apoptosis [Tekai et al. 2001; Wennerberg et al. 2005]. Ras family members (Ras, Rap, Ral, Rheb a…	6	ongogenesis	ras, cascades, rab, rho proteins, arf/sar proteins, arf, ras-related gtpases, rab, rho, rho gtpase	Q5JYX0	https://pubchem.ncbi.nlm.nih.gov/bioassay/761		cancer
757	HTS to identify specific small molecule inhibitors of Ras and Ras-related GTPases specifically Rac wildtype	NMMLSC	Rac1 protein	194655	521	HTS to identify specific small molecule inhibitors of Ras and Ras-related GTPases Assay Development: Zurab Surviladze, Ph.D. Ras and related small molecular weight GTPases function in the regulation of signaling and cell growth, and collectively serve to control cell proliferation, differentiation and apoptosis [Tekai et al. 2001; Wennerberg et al. 2005]. Ras family members (Ras, Rap, Ral, Rheb a…	6	ongogenesis	ras, cascades, rab, rho proteins, arf/sar proteins, arf, ras-related gtpases, rab, rho, rho gtpase	P63000	https://pubchem.ncbi.nlm.nih.gov/bioassay/757		cancer	Hydrolase
759	HTS to identify specific small molecule inhibitors of Ras and Ras-related GTPases specifically Ras wildtype	NMMLSC	ras protein, partial	194653	267	HTS to identify specific small molecule inhibitors of Ras and Ras-related GTPases Assay Development: Zurab Surviladze, Ph.D. Ras and related small molecular weight GTPases function in the regulation of signaling and cell growth, and collectively serve to control cell proliferation, differentiation and apoptosis [Tekai et al. 2001; Wennerberg et al. 2005]. Ras family members (Ras, Rap, Ral, Rheb a…	6	ongogenesis	ras, cascades, rab, rho proteins, arf/sar proteins, arf, ras-related gtpases, rab, rho, rho gtpase	P01116	https://pubchem.ncbi.nlm.nih.gov/bioassay/759		cancer	Hydrolase
764	HTS to identify specific small molecule inhibitors of Ras and Ras-related GTPases specifically Rac activated mutant	NMMLSC	Rac1 protein	194653	219	HTS to identify specific small molecule inhibitors of Ras and Ras-related GTPases Assay Development: Zurab Surviladze, Ph.D. Ras and related small molecular weight GTPases function in the regulation of signaling and cell growth, and collectively serve to control cell proliferation, differentiation and apoptosis [Tekai et al. 2001; Wennerberg et al. 2005]. Ras family members (Ras, Rap, Ral, Rheb a…	6	ongogenesis	ras, cascades, rab, rho proteins, arf/sar proteins, arf, ras-related gtpases, rab, rho, rho gtpase	P63000	https://pubchem.ncbi.nlm.nih.gov/bioassay/764		cancer	Hydrolase
1325	High-throughput multiplex screening for ABC transporter inhibitors: specifically ABCG2 screen, ABCB1 counter-screen	NMMLSC	broad substrate specificity ATP-binding cassette transporter ABCG2 isoform 1	194480	200	High-throughput multiplex screening for ABC transporter inhibitors Assay Development: Irena Ivnitski-Steele PhD The three major types of multidrug resistance (MDR) proteins in humans include members of the ABCB, the ABCC and the ABCG subfamilies. These proteins influence oral absorption and disposition of a wide variety of drugs. As a result, their expression levels have important consequences fo…	6	tlineage acute lymphoblastic leukemia, cancer, solid tumors, tumors	mdr-abc transporter, p-glycoprotein, abc b1, abcg2, mrp1 (abcc1), mrp1, abc transporter, abcb1, abcg2	Q9UNQ0	https://pubchem.ncbi.nlm.nih.gov/bioassay/1325		cancer	Transporter
1326	High-throughput multiplex screening for ABC transporter inhibitors: specifically ABCB1 screen, ABCG2 counter-screen	NMMLSC	ATP-dependent translocase ABCB1 isoform 2	193717	130	High-throughput multiplex screening for ABC transporter inhibitors Assay Development: Irena Ivnitski-Steele PhD The three major types of multidrug resistance (MDR) proteins in humans include members of the ABCB, the ABCC and the ABCG subfamilies. These proteins influence oral absorption and disposition of a wide variety of drugs. As a result, their expression levels have important consequences fo…	6	tlineage acute lymphoblastic leukemia, cancer, solid tumors, tumors	mdr-abc transporter, p-glycoprotein, abc b1, abcg2, mrp1 (abcc1), mrp1, abc transporter, abcb1, abcg2	P08183	https://pubchem.ncbi.nlm.nih.gov/bioassay/1326		cancer	Transporter
493014	qHTS Assay to Find Inhibitors of Chronic Active B-Cell Receptor Signaling	National Center for Advancing Translational Sciences (NCATS)		337074	168	NIH Molecular Libraries Probe Production Network [MLPCN] PI Name: Dr. R. Eric Davis NCGC Assay Overview: Diffuse large B-cell lymphoma (DLBCL) is the most common category of non-Hodgkin lymphoma, with ~20,000 new cases per year in the United States. DLBCL should be regarded as a collection of different neoplasms. Microarray gene expression analysis has defined two principal types of DLBCL, named …	6	large bcell lymphoma, dlbcl, nonhodgkin lymphoma, tumors, kappab, tumors	nf-kappab, short hairpin rna (shrna), nf-kappab, card11, b-cell antigen receptor (bcr), ikappabalpha		https://pubchem.ncbi.nlm.nih.gov/bioassay/493014	https://www.ebi.ac.uk/chembl/assay_report_card/CHEMBL1737902	cancer
588664	TRFRET-based biochemical primary high throughput screening assay to identify inhibitors of the interaction of the Ras and Rab interactor 1 protein (Rin1) and the c-abl oncogene 1, non-receptor tyrosine kinase (Abl)	The Scripps Research Institute Molecular Screening Center	ras and Rab interactor 1 isoform 1; ... Total	359484	1435	Description: Chromosome translocations that join the BCR and ABL1 (a.k.a. c-Abl) genes give rise to BCR-ABL1 fusion proteins causative in chronic myeloid leukemia (CML), some cases of acute lymphocytic leukemia (ALL) and occasionally other myeloproliferative disorders (1). In addition, ETV6 forms fusion oncogenes with ABL1 (2) and the closely related ABL2 (a.k.a. Arg) (3) in some leukemias. ABL p…	6	chronic myeloid leukemia, cml, oncogenes, leukemia	bcr, abl1, cml, bcr-abl1, rin1, ras, abl tyrosine kinases, rin1, abl1, crkl, bcr-abl1, rab	P00519,Q13671	https://pubchem.ncbi.nlm.nih.gov/bioassay/588664		cancer	Kinase,Kinase
602410	Primary cell-based screen for identification of compounds that inhibit the two-pore domain potassium channel KCNK3	Johns Hopkins Ion Channel Center	Kcnk3 channel	339901	2843	HTS execution: : Zhihong Lin Ph.D., Kaiping Xu M.S., Jing Zhang, Ph.D., Shunyou Long M.S. Description: Two-pore domain potassium channels (K2P channels) are essential for the background or "leak" potassium conductances that generate the negative membrane potentials in some excitable and non-excitable cells. Their functions go beyond acting as simply leak channels to set resting membrane potential…	7	heart, lung, autoimmune, multiple sclerosis	two-pore domain potassium channels (k2p channels), potassium channel protein, task	O14649	https://pubchem.ncbi.nlm.nih.gov/bioassay/602410		cardiovascular,pulmonary,immune system,nervous System	Ion channel
623877	Primary cell-based high-throughput screening for identification of compounds that activate/potentiate calcium-activated chloride channels (TMEM16A)	Johns Hopkins Ion Channel Center	anoctamin-1 isoform 1	335406	1022	HTS execution: Zhihong Lin Ph.D., Kaiping Xu M.S., Shunyou Long M.S., Jing Zhang, Ph.D., Yixin Zhang, and Meng Wu Ph.D. Description: Recent discovery of TMEM16A which encodes a calcium-activated chloride channel (CaCC) has provided a new pathway to identify novel small molecule probes [1-9] for this important and elusive target. Abnormality of CaCC activity is thought to be causal or linked to se…	7	cardiac, neuronal excitation	tmem16a, chloride channel (cacc)	Q8BHY3	https://pubchem.ncbi.nlm.nih.gov/bioassay/623877		cardiovascular,nervous System	Ion channel
488975	Primary cell-based screen for identification of compounds that inhibit the Choline Transporter (CHT)	Johns Hopkins Ion Channel Center	high affinity choline transporter 1 isoform a	306595	2634	HTS execution: Xiaofang Huang M.S., Zhihong Lin Ph. D., Shunyou Long M.S., and Meng Wu Ph.D. Description: In the brain, the chemical acetylcholine (ACh) exerts powerful modulatory control over arousal, motor and cognitive circuits, and has been found to be deficient in Alzheimer's Disease (AD). The current drugs available to positively impact cognitive deficits in Alzheimer's Disease (AD) and oth…	7	alzheimers disease, ad	acetylcholine (ach), cholinesterase, neurotransmitter acetylcholine (ach)	Q9GZV3	https://pubchem.ncbi.nlm.nih.gov/bioassay/488975		nervous System	Transporter
488977	Primary cell-based screen for identification of compounds that allosterically activate the Choline Transporter (CHT)	Johns Hopkins Ion Channel Center	high affinity choline transporter 1 isoform a	306595	1511	HTS execution: Xiaofang Huang M.S., Zhihong Lin Ph. D., Shunyou Long M.S., and Meng Wu Ph.D. Description: In the brain, the chemical acetylcholine (ACh) exerts powerful modulatory control over arousal, motor and cognitive circuits, and has been found to be deficient in Alzheimer's Disease (AD). The current drugs available to positively impact cognitive deficits in Alzheimer's Disease (AD) and oth…	7	alzheimers disease, ad	acetylcholine (ach), cholinesterase, neurotransmitter acetylcholine (ach)	Q9GZV3	https://pubchem.ncbi.nlm.nih.gov/bioassay/488977		nervous System	Transporter
588511	Primary cell-based high-throughput screening for identification of compounds that inhibit/block calcium-activated chloride channels (TMEM16A)	Johns Hopkins Ion Channel Center	anoctamin-1 isoform 1	306595	3634	Description: Recent discovery of TMEM16A which encodes a calcium-activated chloride channel (CaCC) has provided a new pathway to identify novel small molecule probes [1-9] for this important and elusive target. Abnormality of CaCC activity is thought to be causal or linked to several major diseases, including cystic fibrosis, asthma, chronic bronchitis, and hypertension. Its roles are implicated …	7	cystic fibrosis, asthma, chronic bronchitis, hypertension	tmem16a, calcium-activated chloride channel (cacc)	Q8BHY3	https://pubchem.ncbi.nlm.nih.gov/bioassay/588511		pulmonary,immune system,cardiovascular	Ion channel
588627	Primary cell-based high-throughput screening for identification of compounds that activate MrgX1 receptor signaling	Johns Hopkins Ion Channel Center	MAS-related GPR member X1	306595	1353	Description: Mrgs are a family of orphan G protein-coupled receptors (GPCRs) which are specifically expressed in subsets of small-diameter sensory neurons in dorsal root ganglia (DRG) as these genes have not been detected in the central nervous system or in the rest of the body. Primary sensory neurons in DRG play an essential role in generating pain and itch by detecting painful or itchy stimuli…	7	sensory neurons, dorsal root ganglia, drg, central axons	mrgs, g protein-coupled receptors (gpcrs), mrgc11, bam8-22, ca2+, mrgx1 protein	B5B0C6	https://pubchem.ncbi.nlm.nih.gov/bioassay/588627		nervous System	Membrane receptor
588675	Primary cell-based high-throughput screening for identification of compounds that allosterically activate MrgX1 receptor signaling	Johns Hopkins Ion Channel Center	MAS-related GPR member X1	306595	1933	Description: Mrgs are a family of orphan G protein-coupled receptors (GPCRs) which are specifically expressed in subsets of small-diameter sensory neurons in dorsal root ganglia (DRG) as these genes have not been detected in the central nervous system or in the rest of the body. Primary sensory neurons in DRG play an essential role in generating pain and itch by detecting painful or itchy stimuli…	7	sensory neurons, dorsal root ganglia, drg, central axons	mrgs, g protein-coupled receptors (gpcrs), mrgc11, bam8-22, ca2+, mrgx1 protein	B5B0C6	https://pubchem.ncbi.nlm.nih.gov/bioassay/588675		nervous System	Membrane receptor
588676	Primary cell-based high-throughput screening for identification of compounds that antagonize MrgX1 receptor signaling	Johns Hopkins Ion Channel Center	MAS-related GPR member X1	306595	3871	Description: Mrgs are a family of orphan G protein-coupled receptors (GPCRs) which are specifically expressed in subsets of small-diameter sensory neurons in dorsal root ganglia (DRG) as these genes have not been detected in the central nervous system or in the rest of the body. Primary sensory neurons in DRG play an essential role in generating pain and itch by detecting painful or itchy stimuli…	7	sensory neurons, dorsal root ganglia, drg, central axons	mrgs, g protein-coupled receptors (gpcrs), mrgc11, bam8-22, ca2+, mrgx1 protein	B5B0C6	https://pubchem.ncbi.nlm.nih.gov/bioassay/588676		nervous System	Membrane receptor
1511	Primary cell-based high-throughput screening assay for identification of compounds that protect hERG from block by proarrhythmic agents	Johns Hopkins Ion Channel Center	putative potassium channel subunit	305679	1552	Description: The acquired/drug-induced Long QT Syndrome (aLQTS) is both a threat to public health and a major stumbling block for drug development [1-3]. It is most often caused through unintended block of the cardiac repolarizing potassium channel, IKr, encoded by the Human Ether-a-go-go Related Gene (hERG) [4]. hERG is susceptible to inhibition by even transient exposure to a diverse array of c…	7	long qt syndrome, , alqts, , cardiac, arrhythmias	potassium channel, herg, k+ channel regulator 1 (kcr1) protein, ic70	Q12809	https://pubchem.ncbi.nlm.nih.gov/bioassay/1511		cardiovascular	Ion channel
1672	Primary cell-based high-throughput screening assay for identification of compounds that inhibit/block inward-rectifying potassium ion channel Kir2.1	Johns Hopkins Ion Channel Center	inward rectifier potassium channel 2	305679	2598	Description: Potassium (K+) channels are well recognized as a target in the treatment of cardiovascular, neurological, renal and metabolic disorders [1, 2]. However, the number of ion channel drugs is strikingly small, compared to the number of ion channel genes. Most of the known K+ channel modulators lack potency and specificity. The reason for slow development of K+ channel drugs lies largely …	7	neurological, renal, metabolic disorders	potassium (k+) channels, k+ channel, cardiac inwardly-rectifying potassium, mg2+	P35561	https://pubchem.ncbi.nlm.nih.gov/bioassay/1672		nervous System,metabolic disorders	Ion channel
2550	High throughput screening of activators of transient receptor potential cation channel C6 (TRPC6)	Johns Hopkins Ion Channel Center	short transient receptor potential channel 6 isoform 1	305679	383	HTS execution: Melissa Miller, Amy Scott M.S., Shunyou Long M.S., Kaiping Xu M.S., Meng Wu Ph.D. Description: The Transient Receptor Potential (TRP) channels are a family of transmembrane proteins that tune responses within sensory cells [1]. One subfamily, the canonical TRP (TRPC) channels, are nonselective cation channels activated by a multitude of biophysical and biochemical stimuli [2-4]. Th…	7	cardiovascular diseases	canonical trp (trpc), trpc6, calcium ions	Q61143	https://pubchem.ncbi.nlm.nih.gov/bioassay/2550		cardiovascular	Ion channel
2553	High throughput screening of inhibitors of transient receptor potential cation channel C6 (TRPC6)	Johns Hopkins Ion Channel Center	short transient receptor potential channel 6 isoform 1	305679	3255	HTS execution: Melissa Miller, Amy Scott M.S., Shunyou Long M.S., Kaiping Xu M.S., Meng Wu Ph.D. Description: The Transient Receptor Potential (TRP) channels are a family of transmembrane proteins that tune the excitable properties of sensory cells [1]. One subfamily, the canonical TRP (TRPC) channels, are nonselective cation channels gated by intracellular calcium stores, ligand binding, or mech…	7	cardiovascular diseases	canonical trp (trpc), trpc6, calcium ions	Q61143	https://pubchem.ncbi.nlm.nih.gov/bioassay/2553		cardiovascular	Ion channel
2648	Primary cell-based high-throughput screening assay for identification of compounds that potentiate/activate KCNQ1 potassium channels	Johns Hopkins Ion Channel Center	potassium voltage-gated channel subfamily KQT member 1 isoform 1	305679	1082	HTS execution: Zhihong Lin Ph.D., Xiaofang Huang M.S., Shunyou Long M.S., Kaiping Xu M.S., Alex Lo, Meng Wu Ph.D. Description: Voltage-gated potassium channels [1,2] are tetrameric membrane proteins that selectively conduct K+ across cellular membranes, thus open, close, and inactivate in response to changes in transmembrane voltage [3]. Individual subtypes of these potassium channels often have …	7	physiological functions, cardiac arrhythmias, diabetes, hypertension, epilepsy	voltage-gated potassium channels, voltage-gated kcnq potassium channel family, kcnq1	P51787	https://pubchem.ncbi.nlm.nih.gov/bioassay/2648		cardiovascular,diabetes,immune system,obesity,nervous System	Ion channel
463111	Primary cell-based high-throughput screening assay for identification of compounds that potentiate/activate regulator of G-protein signaling 4 (RGS4)	Johns Hopkins Ion Channel Center	regulator of G-protein signaling 4 isoform 2	305679	2824	HTS execution: Joseph Babcock, Zhihong Lin Ph.D., Shunyou Long M.S., Xiaofang Huang M.S., Amy Stevens M.S., Melissa Miller, Meng Wu Ph.D., Owen McManus Ph.D. Description: Signal transduction pathways mediated by G protein-coupled receptors (GPCRs) are major therapeutic targets with many known pharmacologic modulators. The regulators of G protein signaling (RGS proteins) are a key family of modula…	7	parkinsons disease, neuropathic pain, schizophrenia, hypertension, congestive heart failure	g protein-coupled receptors (gpcrs), g protein signaling, rgs, gpcrs	P49798	https://pubchem.ncbi.nlm.nih.gov/bioassay/463111		nervous System,cardiovascular,immune system
463165	Primary cell-based high-throughput screening assay for identification of compounds that inhibit regulator of G-protein signaling 4 (RGS4)	Johns Hopkins Ion Channel Center	regulator of G-protein signaling 4 isoform 2	305679	1365	HTS execution: Joseph Babcock, Zhihong Lin Ph.D., Shunyou Long M.S., Xiaofang Huang M.S., Amy Stevens M.S., Melissa Miller, Meng Wu Ph.D., Owen McManus Ph.D. Description: Signal transduction pathways mediated by G protein-coupled receptors (GPCRs) are major therapeutic targets with many known pharmacologic modulators. The regulators of G protein signaling (RGS proteins) are a key family of modula…	7	parkinsons disease, neuropathic pain, schizophrenia, hypertension, congestive heart failure	g protein-coupled receptors (gpcrs), g protein signaling, rgs, gpcrs	P49798	https://pubchem.ncbi.nlm.nih.gov/bioassay/463165		nervous System,cardiovascular,immune system
2156	Primary cell-based high-throughput screening assay for identification of compounds that inhibit KCNQ2 potassium channels	Johns Hopkins Ion Channel Center	potassium voltage-gated channel subfamily KQT member 2	305678	3407	Description: Voltage-gated potassium (K) channels are critical for neuronal function in excitable tissues such as brain and heart. They are also found in non-excitable tissues important for other functions such as hormone secretion, oxygen-sensing and immune responses. There are more than 100 genes in human genome encoding different but homologous potassium channels. Voltage-gated K+ channels, ex…	7	neuronal function, brain, heart	voltage-gated potassium (k) channels, voltage-gated k+ channels	O88943	https://pubchem.ncbi.nlm.nih.gov/bioassay/2156		nervous System,cardiovascular	Ion channel
2227	Primary cell-based high-throughput screening assay for identification of compounds that allosterically potentiate transient receptor potential cation channel C4 (TRPC4)	Johns Hopkins Ion Channel Center	alternatively spliced Trp4	305669	1291	HTS execution: Melissa Miller, Amy Scott M.S., Shunyou Long M.S., Kaiping Xu M.S., Meng Wu Ph.D. Description: Transient receptor potential (TRP) channels comprise a large family of cation channels, and have emerged as important sensors of cellular environment, including those for vision, taste, olfaction, hearing, touch, and thermo- and osmosensation [1]. TRP cationic channels are key molecules t…	7	neurological diseases, neuropathic pain, cardiovascular diseases	transient receptor potential (trp) channels, cation channels	Q9QUQ5	https://pubchem.ncbi.nlm.nih.gov/bioassay/2227		nervous System,cardiovascular
2239	Primary cell-based high-throughput screening assay for identification of compounds that potentiate KCNQ2 potassium channels	Johns Hopkins Ion Channel Center	potassium voltage-gated channel subfamily KQT member 2	305669	1644	Description: Voltage-gated potassium (K) channels are critical for neuronal function in excitable tissues such as brain and heart. They are also found in non-excitable tissues important for other functions such as hormone secretion, oxygen-sensing and immune responses. There are more than 100 genes in human genome encoding different but homologous potassium channels. Voltage-gated K+ channels, ex…	7	neuronal function, brain, heart	voltage-gated potassium (k) channels, voltage-gated k+ channels	O88943	https://pubchem.ncbi.nlm.nih.gov/bioassay/2239		nervous System,cardiovascular	Ion channel
624037	Fluorescence-based cell-based primary high throughput screening assay to identify agonists of the human cholinergic receptor, muscarinic 5 (CHRM5)	The Scripps Research Institute Molecular Screening Center	muscarinic acetylcholine receptor M5	364131	699	Description: To date, five muscarinic acetylcholine receptor (mAChR) subtypes have been identified (M1-M5) and play important roles in mediating the actions of ACh in the peripheral and central nervous systems (1-5). Of these, M1 and M4 are the most heavily expressed in the CNS and represent attractive therapeutic targets for cognition, Alzheimer's disease, and schizophrenia (6, 7). In contrast, …	7	central nervous systems, alzheimers disease, schizophrenia, brain, nervous system	muscarinic acetylcholine receptor (machr), cns	P08912	https://pubchem.ncbi.nlm.nih.gov/bioassay/624037		nervous System	Membrane receptor
624038	Fluorescence-based cell-based primary high throughput screening assay to identify positive allosteric modulators (PAMs) of the human cholinergic receptor, muscarinic 5 (CHRM5)	The Scripps Research Institute Molecular Screening Center	muscarinic acetylcholine receptor M5	364131	1081	Description: To date, five muscarinic acetylcholine receptor (mAChR) subtypes have been identified (M1-M5) and play important roles in mediating the actions of ACh in the peripheral and central nervous systems (1-5). Of these, M1 and M4 are the most heavily expressed in the CNS and represent attractive therapeutic targets for cognition, Alzheimer's disease, and schizophrenia (6, 7). In contrast, …	7	central nervous systems, alzheimers disease, schizophrenia, brain, nervous system	muscarinic acetylcholine receptor (machr), cns	P08912	https://pubchem.ncbi.nlm.nih.gov/bioassay/624038		nervous System	Membrane receptor
[truncated: 91 more rows]
