# Supplementary material for: MolData, a molecular benchmark for disease and target based machine learning
Source: J Cheminform. 2022 Mar 7;14:10. doi: 10.1186/s13321-022-00590-y (PMC8899453; doi:10.1186/s13321-022-00590-y)
Supplement: Supplementary file 4 — Additional file 4. Interesting Correlations. Interesting linear correlations found between the labels of different datasets. [file 13321_2022_590_MOESM4_ESM.csv]

first	second	first_name	first_source	second_name	second_source	corr	overlap Total	first_size	second_size	Percentage all data shared	overlap_active	first_active	second_active	Percentage active shared	First Benchmark	first_target	Second Benchmark	second_target
activity_485313	activity_485297	qHTS Assay for NPC1 Promoter Activators	National Center for Advancing Translational Sciences (NCATS)	qHTS Assay for Rab9 Promoter Activators	National Center for Advancing Translational Sciences (NCATS)	0.980229701479386	306578	311756	310418	98.5505662403122	6676	6735	6881	98.0611045828437	metabolic disorders,nervous System	NPC intracellular cholesterol transporter 1 precursor	metabolic disorders,nervous System	ras-related protein Rab-9A
activity_485297	activity_1458	qHTS Assay for Rab9 Promoter Activators	National Center for Advancing Translational Sciences (NCATS)	qHTS Assay for Enhancers of SMN2 Splice Variant Expression	National Center for Advancing Translational Sciences (NCATS)	0.820795704815275	163044	310418	196046	64.3852277753207	3535	4329	4236	82.5452422650321	metabolic disorders,nervous System	ras-related protein Rab-9A	nervous System	survival motor neuron protein isoform d
activity_485313	activity_1458	qHTS Assay for NPC1 Promoter Activators	National Center for Advancing Translational Sciences (NCATS)	qHTS Assay for Enhancers of SMN2 Splice Variant Expression	National Center for Advancing Translational Sciences (NCATS)	0.797777807332169	163859	311756	196046	64.5365713407982	2950	3481	3884	80.1086218601494	metabolic disorders,nervous System	NPC intracellular cholesterol transporter 1 precursor	nervous System	survival motor neuron protein isoform d
activity_485313	activity_504466	qHTS Assay for NPC1 Promoter Activators	National Center for Advancing Translational Sciences (NCATS)	qHTS screen for small molecules that induce genotoxicity in human embryonic kidney (HEK293T) cells expressing luciferase-tagged ELG1	National Center for Advancing Translational Sciences (NCATS)	0.735015186642952	295879	311756	310908	95.0364883789652	2243	3013	3068	73.7707613879296	metabolic disorders,nervous System	NPC intracellular cholesterol transporter 1 precursor	cancer	ATAD5 protein, partial
activity_485297	activity_504466	qHTS Assay for Rab9 Promoter Activators	National Center for Advancing Translational Sciences (NCATS)	qHTS screen for small molecules that induce genotoxicity in human embryonic kidney (HEK293T) cells expressing luciferase-tagged ELG1	National Center for Advancing Translational Sciences (NCATS)	0.728843041340341	294600	310418	310908	94.8294454119094	2464	3607	3142	73.0182249222107	metabolic disorders,nervous System	ras-related protein Rab-9A	cancer	ATAD5 protein, partial
activity_504339	activity_504333	qHTS Assay for Inhibitors of JMJD2A-Tudor Domain	National Center for Advancing Translational Sciences (NCATS)	qHTS Assay for Inhibitors of BAZ2B	National Center for Advancing Translational Sciences (NCATS)	0.693449664284282	304683	355476	325795	89.4454629655453	8169	12247	10961	70.3981385729059	epigenetics_genetics	Chain A, JmjC domain-containing histone demethylation protein 3A	epigenetics_genetics	bromodomain adjacent to zinc finger domain 2B
activity_932	activity_485297	Primary cell-based high throughput screening assay to measure STAT1 activation	The Scripps Research Institute Molecular Screening Center	qHTS Assay for Rab9 Promoter Activators	National Center for Advancing Translational Sciences (NCATS)	0.652153795513821	186339	195980	310418	73.5938925509185	3172	3895	5917	64.655523848349	cancer,immune system	signal transducer and activator of transcription 1-alpha/beta isoform alpha	metabolic disorders,nervous System	ras-related protein Rab-9A
activity_1458	activity_504466	qHTS Assay for Enhancers of SMN2 Splice Variant Expression	National Center for Advancing Translational Sciences (NCATS)	qHTS screen for small molecules that induce genotoxicity in human embryonic kidney (HEK293T) cells expressing luciferase-tagged ELG1	National Center for Advancing Translational Sciences (NCATS)	0.640135254598401	158029	196046	310908	62.3445125198736	1506	2509	2170	64.3727292156444	nervous System	survival motor neuron protein isoform d	cancer	ATAD5 protein, partial
activity_932	activity_485313	Primary cell-based high throughput screening assay to measure STAT1 activation	The Scripps Research Institute Molecular Screening Center	qHTS Assay for NPC1 Promoter Activators	National Center for Advancing Translational Sciences (NCATS)	0.626037777709309	187526	195980	311756	73.8675217041927	2584	3623	4584	62.9706348239308	cancer,immune system	signal transducer and activator of transcription 1-alpha/beta isoform alpha	metabolic disorders,nervous System	NPC intracellular cholesterol transporter 1 precursor
activity_1448	activity_1424	Primary cell-based high-throughput screening assay to identify agonists of the transient receptor potential channel ML3 (TRPML3)	The Scripps Research Institute Molecular Screening Center	Primary cell-based high-throughput screening assay to identify agonists of the transient receptor potential channel N1 (TRPN1)	The Scripps Research Institute Molecular Screening Center	0.603406098295901	217959	217959	217959	100	300	632	390	58.7084148727984	nervous System,metabolic disorders	MCOLN3 protein	nervous System	transient receptor potential cation channel, subfamily N, member 1
activity_2129	activity_2280	Primary biochemical high throughput screening assay to identify inhibitors of BCL2-related protein, long isoform (BCLXL).	The Scripps Research Institute Molecular Screening Center	Fluorescence polarization-based primary biochemical high throughput screening assay to identify inhibitors of GLD-1 protein - TGE RNA interaction.	The Scripps Research Institute Molecular Screening Center	0.598460691535104	314997	314997	324745	98.4762607426119	1047	2199	1382	58.4752862328958	cancer	bcl-xL	cancer	Female germline-specific tumor suppressor gld-1
activity_1814	activity_2315	MLPCN Alpha-Synuclein 5'UTR - 5'-UTR binding - activators	Broad Institute	A qHTS for Small Molecule Inhibitors of Shiga Toxin	National Center for Advancing Translational Sciences (NCATS)	0.590558245943767	278059	298742	292805	94.0107886609179	13978	20658	24337	62.1313479275475	nervous System	nan	bacteria,immune system,infection,cardiovascular,metabolic disorders,nervous System	shiga toxin 1 B subunit; ... Total
activity_2314	activity_1814	Cycloheximide Counterscreen for Small Molecule Inhibitors of Shiga Toxin	National Center for Advancing Translational Sciences (NCATS)	MLPCN Alpha-Synuclein 5'UTR - 5'-UTR binding - activators	Broad Institute	0.581342450941567	280832	295619	298742	94.4987978686354	16432	33654	20927	60.2114288855096	bacteria,immune system,infection,cardiovascular,metabolic disorders	shiga toxin 1 B subunit; ... Total	nervous System	nan
activity_540256	activity_540276	qHTS for Inhibitors of binding or entry into cells for Lassa Virus	National Center for Advancing Translational Sciences (NCATS)	qHTS for inhibitors of binding or entry into cells for Marburg Virus	National Center for Advancing Translational Sciences (NCATS)	0.576038311231797	169435	238719	205281	76.3220720720721	918	1382	1813	57.4647887323944	virus	nan	virus	gene 4 small orf - Marburg virus
activity_485297	activity_687014	qHTS Assay for Rab9 Promoter Activators	National Center for Advancing Translational Sciences (NCATS)	Luminescence-based cell-based primary high throughput screening assay to identify agonists of the DAF-12 from the parasite H. glycines (hgDAF-12).	The Scripps Research Institute Molecular Screening Center	0.573151848540946	300028	310418	369952	88.1955406616988	3820	8845	4872	55.6973099074142	metabolic disorders,nervous System	ras-related protein Rab-9A	parasite	Nuclear hormone receptor family member daf-12
activity_687014	activity_485313	Luminescence-based cell-based primary high throughput screening assay to identify agonists of the DAF-12 from the parasite H. glycines (hgDAF-12).	The Scripps Research Institute Molecular Screening Center	qHTS Assay for NPC1 Promoter Activators	National Center for Advancing Translational Sciences (NCATS)	0.572869675494998	301326	369952	311756	88.4032459645479	3393	4662	7319	56.6396794925298	parasite	Nuclear hormone receptor family member daf-12	metabolic disorders,nervous System	NPC intracellular cholesterol transporter 1 precursor
activity_932	activity_1458	Primary cell-based high throughput screening assay to measure STAT1 activation	The Scripps Research Institute Molecular Screening Center	qHTS Assay for Enhancers of SMN2 Splice Variant Expression	National Center for Advancing Translational Sciences (NCATS)	0.56899482521164	165113	195980	196046	84.2357394662599	2593	3673	5435	56.9389547650417	cancer,immune system	signal transducer and activator of transcription 1-alpha/beta isoform alpha	nervous System	survival motor neuron protein isoform d
activity_1458	activity_687014	qHTS Assay for Enhancers of SMN2 Splice Variant Expression	National Center for Advancing Translational Sciences (NCATS)	Luminescence-based cell-based primary high throughput screening assay to identify agonists of the DAF-12 from the parasite H. glycines (hgDAF-12).	The Scripps Research Institute Molecular Screening Center	0.565817996549648	163094	196046	369952	57.6305923342485	2356	5316	3145	55.6908166883347	nervous System	survival motor neuron protein isoform d	parasite	Nuclear hormone receptor family member daf-12
activity_1814	activity_485297	MLPCN Alpha-Synuclein 5'UTR - 5'-UTR binding - activators	Broad Institute	qHTS Assay for Rab9 Promoter Activators	National Center for Advancing Translational Sciences (NCATS)	0.565445240104456	282577	298742	310418	92.7759537724079	6492	14783	8426	55.9438148993925	nervous System	nan	metabolic disorders,nervous System	ras-related protein Rab-9A
activity_924	activity_624354	qHTS Screen for Compounds that Selectively Target Cancer Cells with p53 Mutations: Cytotoxicity of p53ts Cells at the Permissive Temperature	National Center for Advancing Translational Sciences (NCATS)	uHTS identification of Caspase-8 TRAIL sensitizers in a luminesence assay	Burnham Center for Chemical Genomics	0.561859532722282	67912	119960	363839	28.0744689426807	296	647	424	55.2754435107376	cancer	cellular tumor antigen p53 isoform a	cancer	tumor necrosis factor receptor superfamily member 10B isoform 1 precursor
activity_902	activity_624354	qHTS Screen for Compounds that Selectively Target Cancer Cells with p53 Mutations: Cytotoxicity of p53ts Cells at the Nonpermissive Temperature	National Center for Advancing Translational Sciences (NCATS)	uHTS identification of Caspase-8 TRAIL sensitizers in a luminesence assay	Burnham Center for Chemical Genomics	0.550014847093558	70386	118933	363839	29.1591061619149	307	693	444	54.0017590149516	cancer	cellular tumor antigen p53 isoform a	cancer	tumor necrosis factor receptor superfamily member 10B isoform 1 precursor
activity_2057	activity_2280	Fluorescence polarization-based primary biochemical high throughput screening assay to identify inhibitors of myeloid cell leukemia sequence 1 (MCL1) interactions with BIM-BH3 peptide.	The Scripps Research Institute Molecular Screening Center	Fluorescence polarization-based primary biochemical high throughput screening assay to identify inhibitors of GLD-1 protein - TGE RNA interaction.	The Scripps Research Institute Molecular Screening Center	0.549572658031583	314997	314997	324745	98.4762607426119	949	2139	1382	53.9051405850611	cancer	Myeloid cell leukemia sequence 1 (BCL2-related)	cancer	Female germline-specific tumor suppressor gld-1
activity_651768	activity_588795	qHTS for Inhibitors of WRN Helicase	National Center for Advancing Translational Sciences (NCATS)	qHTS Assay for the Inhibitors of Human Flap endonuclease 1 (FEN1).	National Center for Advancing Translational Sciences (NCATS)	0.548468853767206	328662	357678	378802	89.2521181837932	521	1086	827	54.46941975954	cancer	WRN	cancer	flap endonuclease 1
activity_588579	activity_651768	qHTS for Inhibitors of Polymerase Kappa	National Center for Advancing Translational Sciences (NCATS)	qHTS for Inhibitors of WRN Helicase	National Center for Advancing Translational Sciences (NCATS)	0.552711768569906	330996	390371	357678	88.4958070928509	642	1002	1339	54.8483554036736	cancer	DNA polymerase kappa isoform 1	cancer	WRN
activity_588579	activity_588795	qHTS for Inhibitors of Polymerase Kappa	National Center for Advancing Translational Sciences (NCATS)	qHTS Assay for the Inhibitors of Human Flap endonuclease 1 (FEN1).	National Center for Advancing Translational Sciences (NCATS)	0.511452372603322	375083	390371	378802	97.528904420722	559	1139	1043	51.237396883593	cancer	DNA polymerase kappa isoform 1	cancer	flap endonuclease 1
activity_588579	activity_485360	qHTS for Inhibitors of Polymerase Kappa	National Center for Advancing Translational Sciences (NCATS)	qHTS Assay for the Inhibitors of L3MBTL1	National Center for Advancing Translational Sciences (NCATS)	0.519125270865197	213040	390371	218480	69.9809969926961	466	709	1128	50.7348938486663	cancer	DNA polymerase kappa isoform 1	cancer	lethal(3)malignant brain tumor-like protein 1 isoform I
activity_588579	activity_2517	qHTS for Inhibitors of Polymerase Kappa	National Center for Advancing Translational Sciences (NCATS)	qHTS Assay for Inhibitors of the Human Apurinic/apyrimidinic Endonuclease 1 (APE1)	National Center for Advancing Translational Sciences (NCATS)	0.538436978656307	323433	390371	335409	89.1270081842983	525	1178	803	53.0035335689046	cancer	DNA polymerase kappa isoform 1	cancer	Chain A, MAJOR APURINIC/APYRIMIDINIC ENDONUCLEASE
activity_485297	activity_2315	qHTS Assay for Rab9 Promoter Activators	National Center for Advancing Translational Sciences (NCATS)	A qHTS for Small Molecule Inhibitors of Shiga Toxin	National Center for Advancing Translational Sciences (NCATS)	0.524916530467695	278607	310418	292805	92.3728040873773	7190	8644	20132	49.9721990547679	metabolic disorders,nervous System	ras-related protein Rab-9A	bacteria,immune system,infection,cardiovascular,metabolic disorders,nervous System	shiga toxin 1 B subunit; ... Total
activity_1347075	activity_686971	qHTS assay for MDR1-selective chemotherapeutics: Primary screen using the parental adenocarcinoma cell KB-3-1	National Center for Advancing Translational Sciences (NCATS)	qHTS for induction of synthetic lethality in tumor cells producing 2HG: qHTS for the HT-1080-IDH1KD cell line	National Center for Advancing Translational Sciences (NCATS)	0.532925377598023	307843	358541	335366	88.7274519496128	1999	3260	4227	53.3992253238947	cancer,toxicity	nan	cancer	nan
activity_624267	activity_504734	Fluorescence-based cell-based primary high throughput screening assay to identify inhibitors of the interaction of nucleotide-binding oligomerization domain containing 2 (NOD2) and the receptor-interacting serine-threonine kinase 2 (RIPK2)	The Scripps Research Institute Molecular Screening Center	Fluorescence-based cell-based primary high throughput screening assay to identify inhibitors of TLR9-MyD88 binding.	The Scripps Research Institute Molecular Screening Center	0.51693644921551	343353	363802	343467	97.0926196397693	492	1228	734	50.1529051987768	immune system,bacteria	caspase recruitment domain family, member 15; ... Total	immune system	toll-like receptor 9
activity_651725	activity_623870	qHTS Assay for Inhibitors of the Six1/Eya2 Interaction	National Center for Advancing Translational Sciences (NCATS)	ARNT-TAC3: AlphaScreen HTS to detect disruption of ARNT/TAC3 interactions Measured in Biochemical System Using Plate Reader - 2158-01_Inhibitor_SinglePoint_HTS_Activity	Broad Institute	0.51148137367402	307551	356761	391171	82.2403640972709	903	1736	1776	51.4236902050114	cancer	six1	cardiovascular,nervous System	aryl hydrocarbon receptor nuclear translocator; ... Total
activity_602393	activity_1814	Screen for inhibitors of the SWI/SNF chromatin remodeling complex (esBAF) in mouse embryonic stem cells with Luciferase reporter assay Measured in Cell-Based System Using Plate Reader - 2141-01_Inhibitor_SinglePoint_HTS_Activity	Broad Institute	MLPCN Alpha-Synuclein 5'UTR - 5'-UTR binding - activators	Broad Institute	0.531057239980499	205804	343088	298742	64.1303772026861	4668	5512	13152	50.0214316330905	cancer	transcription activator BRG1 isoform 1	nervous System	nan
activity_588405	activity_488899	HTS Assay for Peg3 Promoter Inhibitors	Burnham Center for Chemical Genomics	MITF Measured in Cell-Based System Using Plate Reader - 2084-01_Inhibitor_SinglePoint_HTS_Activity	Broad Institute	0.506213255878101	331092	359243	331196	95.9076761306937	1964	5357	2751	48.4459792797237	cancer	protein phosphatase 1 regulatory subunit 15A	cancer	Microphthalmia-associated transcription factor
activity_504466	activity_687014	qHTS screen for small molecules that induce genotoxicity in human embryonic kidney (HEK293T) cells expressing luciferase-tagged ELG1	National Center for Advancing Translational Sciences (NCATS)	Luminescence-based cell-based primary high throughput screening assay to identify agonists of the DAF-12 from the parasite H. glycines (hgDAF-12).	The Scripps Research Institute Molecular Screening Center	0.503767494077252	301856	310908	369952	88.6690362188996	1730	4018	2872	50.2177068214804	cancer	ATAD5 protein, partial	parasite	Nuclear hormone receptor family member daf-12
