# Supplementary material for: MolData, a molecular benchmark for disease and target based machine learning
Source: J Cheminform. 2022 Mar 7;14:10. doi: 10.1186/s13321-022-00590-y (PMC8899453; doi:10.1186/s13321-022-00590-y)
Supplement: Supplementary file 5 — Additional file 5. Detailed Results. Detailed results of all models and benchmarks. [file 13321_2022_590_MOESM5_ESM.xlsx]

## Sheet: benchmark_results_disease
benchmark	run_type	accuracy_score_test	recall_score_test	precision_score_test	roc_auc_score_test	accuracy_score_valid	recall_score_valid	precision_score_valid	roc_auc_score_valid
all	benchmark_results_disease	63.96	75.69	3.98	0.774	64.7	76	3.93	0.7803
cancer	benchmark_results_disease	72.96	68.44	3.76	0.7765	73.61	68.76	3.68	0.7809
nervous System	benchmark_results_disease	73.01	64.92	2.49	0.7556	73.34	65.1	2.39	0.7573
immune system	benchmark_results_disease	79.49	61.01	3.5	0.7739	79.7	61.34	3.41	0.777
cardiovascular	benchmark_results_disease	80.06	56.39	3.13	0.7457	80.06	56.84	2.98	0.7498
toxicity	benchmark_results_disease	86.51	34.27	27.54	0.7309	86.9	33.41	24.46	0.7445
obesity	benchmark_results_disease	85.37	51.5	5.51	0.7704	86.01	54.1	5.42	0.7925
virus	benchmark_results_disease	77.9	61.91	2.84	0.7643	77.73	62.08	2.62	0.7625
diabetes	benchmark_results_disease	85.88	51.33	5.99	0.7795	86.69	51.27	5.8	0.7845
metabolic disorders	benchmark_results_disease	82.71	54.85	7.06	0.7619	83.14	53.04	6.89	0.7619
bacteria	benchmark_results_disease	82.26	64.49	4.69	0.8089	83.1	60.82	4.63	0.7916
parasite	benchmark_results_disease	91.37	44.63	11.17	0.8243	91.51	46.65	11.31	0.8292
epigenetics_genetics	benchmark_results_disease	88.32	40.98	5.65	0.7251	88.46	45.27	6.36	0.7804
pulmonary	benchmark_results_disease	76.06	54.79	2.5	0.7168	76.82	56.7	2.34	0.7293
infection	benchmark_results_disease	92.01	29.87	11.41	0.7871	92.17	31.58	12.53	0.801
aging	benchmark_results_disease	94.28	29.36	2.38	0.7402	94.83	23.59	1.86	0.7205
fungal	benchmark_results_disease	92.77	33.93	3.61	0.7335	92.36	35.22	3.5	0.75

## Sheet: benchmark_results_target
benchmark	run_type	accuracy_score_test	recall_score_test	precision_score_test	roc_auc_score_test	accuracy_score_valid	recall_score_valid	precision_score_valid	roc_auc_score_valid
all_target	benchmark_results_target	73.54	68.6	4.86	0.7786	73.89	69.7	4.81	0.789
Membrane receptor	benchmark_results_target	79.77	53.54	2.44	0.7251	79.67	56.29	2.45	0.7479
Enzyme (other)	benchmark_results_target	85.05	60.2	2.98	0.8019	85.32	60.81	2.86	0.8123
Nuclear receptor	benchmark_results_target	84.95	45.96	18.23	0.7511	84.45	47.15	16.98	0.7516
Hydrolase	benchmark_results_target	84.09	59.5	3.43	0.7879	84.35	65.1	3.35	0.8165
Protease	benchmark_results_target	85.21	52.53	3.89	0.7792	85.88	51.43	3.9	0.7874
Transcription factor	benchmark_results_target	85.35	51.9	13.37	0.7858	86.72	49.45	12.59	0.7947
Kinase	benchmark_results_target	77.53	49.77	2.33	0.6955	77.56	51.29	2.34	0.7142
Epigenetic regulator	benchmark_results_target	85.55	55.25	6.23	0.8077	86.22	58.25	6.12	0.8097
Ion channel	benchmark_results_target	96.68	21.13	6.16	0.7393	96.82	22.63	6.81	0.7496
Transferase	benchmark_results_target	92.86	42.59	7.75	0.8234	93.32	45.94	8.43	0.837
Oxidoreductase	benchmark_results_target	92.77	26.4	11.27	0.7994	93.25	25.42	19.1	0.7977
Transporter	benchmark_results_target	94.86	16.88	3.97	0.663	94.93	19.21	3.67	0.7008
NTPase	benchmark_results_target	93.33	9.59	26.78	0.7639	93.68	10.45	41.43	0.7479
Phosphatase	benchmark_results_target	98.45	19.13	14.48	0.815	98.53	21.86	15.27	0.7993

## Sheet: all_disease
AID	run_type	accuracy_score_test	recall_score_test	precision_score_test	roc_auc_score_test	model_dir	accuracy_score_valid	recall_score_valid	precision_score_valid	roc_auc_score_valid
all_disease	all_disease	0.639551	0.75688	0.0397815	0.77403	built_models/moldata/GraphConv/1223-2233/	0.647041	0.760032	0.0393023	0.780273
activity_1554	all_disease	0.695083	0.882353	0.00814244	0.880917	built_models/moldata/GraphConv/1223-2233/	0.692132	0.888889	0.00568586	0.8925
activity_2732	all_disease	0.736587	0.760491	0.0959205	0.819591	built_models/moldata/GraphConv/1223-2233/	0.714346	0.782427	0.0957501	0.814611
activity_1085	all_disease	0.553205	0.839161	0.00967118	0.817874	built_models/moldata/GraphConv/1223-2233/	0.566674	0.893617	0.0100551	0.852097
activity_1236	all_disease	0.455868	0.837838	0.00617202	0.720781	built_models/moldata/GraphConv/1223-2233/	0.448294	0.782609	0.00510349	0.694809
activity_1274	all_disease	0.205052	0.873016	0.00751777	0.642537	built_models/moldata/GraphConv/1223-2233/	0.192067	0.880342	0.00667704	0.668238
activity_781	all_disease	0.19705	0.903409	0.00718222	0.701091	built_models/moldata/GraphConv/1223-2233/	0.206367	0.904762	0.00998752	0.717951
activity_422	all_disease	0.503841	0.675676	0.00256016	0.653947	built_models/moldata/GraphConv/1223-2233/	0.534483	0.714286	0.00197824	0.711978
activity_1224905	all_disease	0.748383	0.849162	0.0205378	0.878503	built_models/moldata/GraphConv/1223-2233/	0.761498	0.920635	0.0177751	0.926808
activity_624256	all_disease	0.754839	0.547325	0.0294704	0.709973	built_models/moldata/GraphConv/1223-2233/	0.756102	0.528571	0.0282227	0.711935
activity_588358	all_disease	0.427341	0.812834	0.0084741	0.694392	built_models/moldata/GraphConv/1223-2233/	0.437996	0.701613	0.00668408	0.629958
activity_1346378	all_disease	0.580972	0.875	0.00418185	0.841693	built_models/moldata/GraphConv/1223-2233/	0.616348	0.829787	0.00356523	0.789286
activity_743266	all_disease	0.591794	0.586207	0.00110915	0.588349	built_models/moldata/GraphConv/1223-2233/	0.593125	0.291667	0.000629723	0.375391
activity_624417	all_disease	0.710162	0.838565	0.0599359	0.850991	built_models/moldata/GraphConv/1223-2233/	0.720855	0.903292	0.0666768	0.894338
activity_624418	all_disease	0.654361	0.870968	0.00647845	0.859466	built_models/moldata/GraphConv/1223-2233/	0.665244	0.882353	0.00510088	0.876701
activity_652104	all_disease	0.747447	0.762478	0.0477165	0.834231	built_models/moldata/GraphConv/1223-2233/	0.749865	0.756032	0.0422535	0.843548
activity_602310	all_disease	0.61783	0.866667	0.00278075	0.851913	built_models/moldata/GraphConv/1223-2233/	0.63435	0.944444	0.00173949	0.897152
activity_588579	all_disease	0.758043	0.846154	0.0319517	0.893047	built_models/moldata/GraphConv/1223-2233/	0.777152	0.898734	0.0352591	0.920097
activity_504847	all_disease	0.760115	0.732342	0.0456653	0.830066	built_models/moldata/GraphConv/1223-2233/	0.767279	0.792727	0.0354991	0.854464
activity_651635	all_disease	0.820218	0.80885	0.0714733	0.89757	built_models/moldata/GraphConv/1223-2233/	0.820842	0.85044	0.0631533	0.910416
activity_743255	all_disease	0.789444	0.874074	0.0166057	0.907512	built_models/moldata/GraphConv/1223-2233/	0.813369	0.882979	0.0176034	0.898924
activity_588591	all_disease	0.709017	0.878931	0.0546699	0.883221	built_models/moldata/GraphConv/1223-2233/	0.724453	0.887931	0.0569375	0.897363
activity_588590	all_disease	0.54622	0.899431	0.0320184	0.861682	built_models/moldata/GraphConv/1223-2233/	0.561046	0.913043	0.0333676	0.880211
activity_504845	all_disease	0.803061	0.444444	0.000612089	0.762728	built_models/moldata/GraphConv/1223-2233/	0.840779	0.6	0.00151324	0.806159
activity_504327	all_disease	0.74997	0.66	0.0119119	0.76508	built_models/moldata/GraphConv/1223-2233/	0.773801	0.507042	0.00637055	0.717521
activity_504648	all_disease	0.585762	0.879032	0.0079504	0.853769	built_models/moldata/GraphConv/1223-2233/	0.576169	0.883333	0.00507517	0.855916
activity_602313	all_disease	0.626462	0.945455	0.00828223	0.908573	built_models/moldata/GraphConv/1223-2233/	0.623714	0.968254	0.00647284	0.920595
activity_624172	all_disease	0.958711	0	0	0.525645	built_models/moldata/GraphConv/1223-2233/	0.969212	0	0	0.963395
activity_624246	all_disease	0.768274	0.5	0.000405625	0.593023	built_models/moldata/GraphConv/1223-2233/	0.788755	0.5	0.00136692	0.716901
activity_652106	all_disease	0.619528	0.830508	0.00340775	0.816434	built_models/moldata/GraphConv/1223-2233/	0.64797	0.822222	0.00382904	0.817288
activity_2676	all_disease	0.735322	0.831169	0.00770991	0.893051	built_models/moldata/GraphConv/1223-2233/	0.749299	0.816667	0.00812334	0.876139
activity_652025	all_disease	0.743181	0.806452	0.0025505	0.869792	built_models/moldata/GraphConv/1223-2233/	0.746107	0.851852	0.00325641	0.866389
activity_720504	all_disease	0.693373	0.701209	0.0698194	0.766364	built_models/moldata/GraphConv/1223-2233/	0.68824	0.676508	0.0614936	0.746379
activity_720542	all_disease	0.841446	0.895238	0.015748	0.919258	built_models/moldata/GraphConv/1223-2233/	0.8469	0.719298	0.00982271	0.867033
activity_651725	all_disease	0.648422	0.923077	0.0207737	0.917725	built_models/moldata/GraphConv/1223-2233/	0.666519	0.91716	0.0169177	0.91345
activity_651768	all_disease	0.730799	0.886525	0.0243998	0.912091	built_models/moldata/GraphConv/1223-2233/	0.735237	0.935484	0.0198277	0.929016
activity_504444	all_disease	0.533528	0.92439	0.0582047	0.834698	built_models/moldata/GraphConv/1223-2233/	0.540573	0.919355	0.0531221	0.835619
activity_743279	all_disease	0.667408	0.824383	0.128014	0.82751	built_models/moldata/GraphConv/1223-2233/	0.658742	0.844173	0.130943	0.831915
activity_651644	all_disease	0.731222	0.858491	0.00909454	0.886804	built_models/moldata/GraphConv/1223-2233/	0.753077	0.897959	0.00654859	0.92473
activity_651550	all_disease	0.305702	0.785714	0.00468049	0.56459	built_models/moldata/GraphConv/1223-2233/	0.321026	0.826087	0.00412349	0.669952
activity_1259400	all_disease	0.480234	0.914894	0.0133507	0.836478	built_models/moldata/GraphConv/1223-2233/	0.48005	0.85625	0.011235	0.786986
activity_720551	all_disease	0.319637	0.834646	0.00451737	0.669338	built_models/moldata/GraphConv/1223-2233/	0.309822	0.804511	0.00605067	0.676719
activity_720553	all_disease	0.33351	0.875371	0.0129108	0.749464	built_models/moldata/GraphConv/1223-2233/	0.322428	0.878981	0.0159307	0.753892
activity_651965	all_disease	0.579947	0.834008	0.0451227	0.79964	built_models/moldata/GraphConv/1223-2233/	0.585027	0.776151	0.0395902	0.764793
activity_540263	all_disease	0.767096	0.5	0.000560617	0.592253	built_models/moldata/GraphConv/1223-2233/	0.797328	0.4	0.000853789	0.563038
activity_485314	all_disease	0.660132	0.83876	0.0536015	0.850297	built_models/moldata/GraphConv/1223-2233/	0.69075	0.892308	0.059046	0.887561
activity_651724	all_disease	0.775105	0.877119	0.0256506	0.91385	built_models/moldata/GraphConv/1223-2233/	0.77239	0.919118	0.0212838	0.937569
activity_488837	all_disease	0.992444	0	0	0.565497	built_models/moldata/GraphConv/1223-2233/	0.994506	0	0	0.493983
activity_485353	all_disease	0.549497	0.727273	0.00337244	0.719785	built_models/moldata/GraphConv/1223-2233/	0.57812	0.657895	0.00242978	0.738724
activity_540303	all_disease	0.705657	0.676471	0.00752208	0.756733	built_models/moldata/GraphConv/1223-2233/	0.705211	0.72973	0.00776085	0.773052
activity_485298	all_disease	0.616849	0.679487	0.00448355	0.699729	built_models/moldata/GraphConv/1223-2233/	0.63065	0.763636	0.00479671	0.775605
activity_504706	all_disease	0.679926	0.714286	0.00157035	0.800946	built_models/moldata/GraphConv/1223-2233/	0.71318	0.705882	0.00180777	0.749057
activity_485313	all_disease	0.790225	0.905386	0.0896383	0.925277	built_models/moldata/GraphConv/1223-2233/	0.790152	0.90184	0.0833019	0.924166
activity_485297	all_disease	0.761041	0.925969	0.0990074	0.92605	built_models/moldata/GraphConv/1223-2233/	0.759781	0.90461	0.093524	0.918695
activity_2551	all_disease	0.832699	0.802319	0.254345	0.889538	built_models/moldata/GraphConv/1223-2233/	0.830246	0.787334	0.237724	0.893847
activity_2546	all_disease	0.728348	0.815853	0.114572	0.858803	built_models/moldata/GraphConv/1223-2233/	0.727525	0.846633	0.106811	0.880174
activity_540276	all_disease	0.647272	0.866554	0.0663391	0.85024	built_models/moldata/GraphConv/1223-2233/	0.648467	0.883562	0.0708661	0.860692
activity_540256	all_disease	0.656411	0.857143	0.0536659	0.834172	built_models/moldata/GraphConv/1223-2233/	0.648673	0.8375	0.0465197	0.839836
activity_2662	all_disease	0.817173	0.75	0.00221035	0.851441	built_models/moldata/GraphConv/1223-2233/	0.817268	0.666667	0.00150602	0.730415
activity_2315	all_disease	0.787076	0.766084	0.258632	0.85756	built_models/moldata/GraphConv/1223-2233/	0.779257	0.788856	0.262824	0.861021
activity_2675	all_disease	0.763411	0.555556	0.00165207	0.66899	built_models/moldata/GraphConv/1223-2233/	0.772094	0.5	0.00116306	0.785421
activity_2326	all_disease	0.441903	0.810056	0.00957728	0.711244	built_models/moldata/GraphConv/1223-2233/	0.448352	0.82	0.00758627	0.773395
activity_2549	all_disease	0.561337	0.857759	0.0148585	0.822796	built_models/moldata/GraphConv/1223-2233/	0.567256	0.875	0.0134327	0.838081
activity_880	all_disease	0.534852	0.767857	0.00920311	0.735848	built_models/moldata/GraphConv/1223-2233/	0.538531	0.844444	0.00815976	0.807793
activity_2147	all_disease	0.69702	0.817996	0.0520766	0.842235	built_models/moldata/GraphConv/1223-2233/	0.684872	0.779935	0.0445307	0.820851
activity_485360	all_disease	0.729266	0.819672	0.0308214	0.86013	built_models/moldata/GraphConv/1223-2233/	0.749026	0.822785	0.0290049	0.878032
activity_1458	all_disease	0.714858	0.876623	0.0762174	0.88853	built_models/moldata/GraphConv/1223-2233/	0.697998	0.887872	0.08	0.877996
activity_1487	all_disease	0.894423	0.625	0.00263574	0.810915	built_models/moldata/GraphConv/1223-2233/	0.906868	0.5	0.000931099	0.611817
activity_445	all_disease	0.888979	0.230769	0.00245902	0.66588	built_models/moldata/GraphConv/1223-2233/	0.911083	0.5	0.00200401	0.586074
activity_1259318	all_disease	0.680347	0.896657	0.0226054	0.874045	built_models/moldata/GraphConv/1223-2233/	0.683448	0.864754	0.0230425	0.864196
activity_602429	all_disease	0.601407	0.825137	0.00990424	0.814972	built_models/moldata/GraphConv/1223-2233/	0.596972	0.820513	0.00855005	0.814016
activity_624304	all_disease	0.635451	0.679167	0.0117089	0.708728	built_models/moldata/GraphConv/1223-2233/	0.657139	0.691729	0.00964462	0.729319
activity_624352	all_disease	0.48697	0.905213	0.0192812	0.839022	built_models/moldata/GraphConv/1223-2233/	0.508474	0.910638	0.0155129	0.838361
activity_651699	all_disease	0.422861	0.988281	0.0114206	0.86467	built_models/moldata/GraphConv/1223-2233/	0.436852	0.94359	0.0116773	0.835663
activity_651647	all_disease	0.572607	0.861111	0.00192069	0.86475	built_models/moldata/GraphConv/1223-2233/	0.590886	0.869565	0.00177525	0.888614
activity_1347056	all_disease	0.502494	0.870056	0.0243851	0.78969	built_models/moldata/GraphConv/1223-2233/	0.536777	0.871257	0.0226353	0.805456
activity_588405	all_disease	0.602144	0.923243	0.0553037	0.875829	built_models/moldata/GraphConv/1223-2233/	0.605739	0.920188	0.0526976	0.8841
activity_588493	all_disease	0.581707	0.809231	0.0168449	0.786552	built_models/moldata/GraphConv/1223-2233/	0.577267	0.824074	0.0154407	0.80889
activity_1259313	all_disease	0.564413	0.838371	0.0415771	0.812658	built_models/moldata/GraphConv/1223-2233/	0.563058	0.841071	0.0408216	0.82255
activity_489030	all_disease	0.479122	0.926254	0.0184521	0.865742	built_models/moldata/GraphConv/1223-2233/	0.486142	0.923077	0.0148469	0.856523
activity_489031	all_disease	0.314308	0.738095	0.00281039	0.500851	built_models/moldata/GraphConv/1223-2233/	0.322067	0.6875	0.00326235	0.501847
activity_485273	all_disease	0.722698	0.828221	0.0151549	0.86731	built_models/moldata/GraphConv/1223-2233/	0.716333	0.89697	0.0208539	0.896256
activity_2071	all_disease	0.417821	0.722222	0.00782944	0.611943	built_models/moldata/GraphConv/1223-2233/	0.420908	0.762821	0.00969055	0.648219
activity_485	all_disease	0.3724	0.779221	0.00424568	0.633734	built_models/moldata/GraphConv/1223-2233/	0.386775	0.825	0.00347918	0.65066
activity_1259388	all_disease	0.620839	0.875	0.0979021	0.812654	built_models/moldata/GraphConv/1223-2233/	0.724739	0.8	0.0487805	0.791489
activity_588692	all_disease	0.678039	0.805556	0.00731707	0.821328	built_models/moldata/GraphConv/1223-2233/	0.683465	0.881356	0.00609113	0.836204
activity_720706	all_disease	0.616527	0.740864	0.0428393	0.728803	built_models/moldata/GraphConv/1223-2233/	0.685608	0.796069	0.0392347	0.803069
activity_602393	all_disease	0.720317	0.8507	0.0647108	0.860028	built_models/moldata/GraphConv/1223-2233/	0.768271	0.84728	0.0683544	0.881188
activity_2099	all_disease	0.578422	0.514286	0.00135634	0.599931	built_models/moldata/GraphConv/1223-2233/	0.619392	0.666667	0.00195016	0.73164
activity_504621	all_disease	0.829532	0.767123	0.0213049	0.879338	built_models/moldata/GraphConv/1223-2233/	0.828302	0.888889	0.0161698	0.947623
activity_1813	all_disease	0.60941	0.867069	0.0239866	0.842083	built_models/moldata/GraphConv/1223-2233/	0.604366	0.867925	0.0200808	0.832456
activity_1814	all_disease	0.840307	0.72004	0.258988	0.873941	built_models/moldata/GraphConv/1223-2233/	0.837355	0.735075	0.268453	0.871418
activity_1662	all_disease	0.646913	0.928571	0.0425145	0.903786	built_models/moldata/GraphConv/1223-2233/	0.662922	0.903427	0.0366578	0.879214
activity_2221	all_disease	0.814759	0.762115	0.0314203	0.873104	built_models/moldata/GraphConv/1223-2233/	0.8251	0.781609	0.0343088	0.88213
activity_940	all_disease	0.656398	0.841202	0.0167321	0.821545	built_models/moldata/GraphConv/1223-2233/	0.647738	0.808642	0.0166265	0.818622
activity_1422	all_disease	0.617962	0.792363	0.0263618	0.780827	built_models/moldata/GraphConv/1223-2233/	0.618809	0.771429	0.0131403	0.783815
activity_1021	all_disease	0.574254	0.717172	0.0179595	0.707557	built_models/moldata/GraphConv/1223-2233/	0.575884	0.711628	0.0186699	0.715781
activity_1022	all_disease	0.601987	0.882122	0.0397873	0.858478	built_models/moldata/GraphConv/1223-2233/	0.603757	0.881657	0.0382591	0.86019
activity_817	all_disease	0.467212	0.594595	0.00226431	0.5194	built_models/moldata/GraphConv/1223-2233/	0.472183	0.692308	0.00298755	0.53696
activity_602162	all_disease	0.402658	0.734177	0.00258663	0.613006	built_models/moldata/GraphConv/1223-2233/	0.391238	0.75	0.00233925	0.603812
activity_588499	all_disease	0.681781	0.872549	0.00765855	0.887974	built_models/moldata/GraphConv/1223-2233/	0.720428	0.873016	0.00742541	0.914552
activity_504490	all_disease	0.465348	0.678899	0.00409043	0.596203	built_models/moldata/GraphConv/1223-2233/	0.449322	0.663265	0.00464452	0.573985
activity_488847	all_disease	0.232081	0.817734	0.00672773	0.602632	built_models/moldata/GraphConv/1223-2233/	0.225623	0.807947	0.00638042	0.59137
activity_2557	all_disease	0.591411	0.378788	0.0019317	0.493949	built_models/moldata/GraphConv/1223-2233/	0.590484	0.410714	0.00230808	0.500779
activity_624170	all_disease	0.698659	0.796117	0.00725985	0.836672	built_models/moldata/GraphConv/1223-2233/	0.724565	0.833333	0.0073441	0.871086
activity_624171	all_disease	0.750585	0.909722	0.0141133	0.907007	built_models/moldata/GraphConv/1223-2233/	0.750429	0.921739	0.0156181	0.916384
activity_624414	all_disease	0.654029	0.947368	0.00412214	0.899217	built_models/moldata/GraphConv/1223-2233/	0.663856	0.925	0.00402043	0.907664
activity_1347076	all_disease	0.617243	0.777711	0.100581	0.760957	built_models/moldata/GraphConv/1223-2233/	0.628191	0.810517	0.0988501	0.779153
activity_1347075	all_disease	0.689755	0.77983	0.0496833	0.824438	built_models/moldata/GraphConv/1223-2233/	0.695923	0.759815	0.0422445	0.812154
activity_624415	all_disease	0.627523	0.5	7.6746e-05	0.51795	built_models/moldata/GraphConv/1223-2233/	0.661202	0.142857	0.000113921	0.557577
activity_1347120	all_disease	0.648654	0.886792	0.0115234	0.854152	built_models/moldata/GraphConv/1223-2233/	0.655041	0.723404	0.00794578	0.756242
activity_504339	all_disease	0.749142	0.793251	0.164812	0.850414	built_models/moldata/GraphConv/1223-2233/	0.752062	0.813834	0.166166	0.861391
activity_504891	all_disease	0.956529	0.75	0.00214592	0.971305	built_models/moldata/GraphConv/1223-2233/	0.964788	0.5	0.00118624	0.789533
activity_540317	all_disease	0.766618	0.864964	0.0299621	0.908757	built_models/moldata/GraphConv/1223-2233/	0.771309	0.871508	0.026999	0.906561
activity_624202	all_disease	0.760386	0.860051	0.0367152	0.890002	built_models/moldata/GraphConv/1223-2233/	0.760818	0.869258	0.0369702	0.890957
activity_720707	all_disease	0.727404	0.884615	0.00221516	0.904431	built_models/moldata/GraphConv/1223-2233/	0.740205	0.814815	0.00305344	0.847179
activity_720708	all_disease	0.727248	0.777778	0.00478656	0.82916	built_models/moldata/GraphConv/1223-2233/	0.73752	0.809524	0.00473406	0.837778
activity_720709	all_disease	0.694184	0.840426	0.00695239	0.86752	built_models/moldata/GraphConv/1223-2233/	0.701259	0.844444	0.00471991	0.86923
activity_720711	all_disease	0.52587	0.942308	0.00271423	0.883311	built_models/moldata/GraphConv/1223-2233/	0.551051	1	0.00241099	0.920061
activity_504333	all_disease	0.70727	0.84126	0.152791	0.857778	built_models/moldata/GraphConv/1223-2233/	0.697529	0.86836	0.152515	0.875572
activity_504332	all_disease	0.680611	0.776696	0.256377	0.806197	built_models/moldata/GraphConv/1223-2233/	0.677981	0.788407	0.257241	0.811179
activity_540253	all_disease	0.576038	0.84375	0.00197253	0.816858	built_models/moldata/GraphConv/1223-2233/	0.594872	0.875	0.0021361	0.854937
activity_504842	all_disease	0.72577	0.928571	0.0015048	0.91147	built_models/moldata/GraphConv/1223-2233/	0.755012	0.875	0.00117509	0.909327
activity_1463	all_disease	0.881958	0.92278	0.0688364	0.955449	built_models/moldata/GraphConv/1223-2233/	0.875643	0.858696	0.0643847	0.931867
activity_1461	all_disease	0.678112	0.880342	0.0356937	0.855166	built_models/moldata/GraphConv/1223-2233/	0.676412	0.881633	0.0359461	0.855044
activity_1347165	all_disease	0.906289	0.535857	0.345758	0.870291	built_models/moldata/GraphConv/1223-2233/	0.924467	0.594976	0.359924	0.899129
activity_1457	all_disease	0.539678	0.962025	0.00616683	0.88233	built_models/moldata/GraphConv/1223-2233/	0.533941	0.951613	0.00725083	0.896737
activity_2417	all_disease	0.583437	0.413681	0.0427609	0.502993	built_models/moldata/GraphConv/1223-2233/	0.58582	0.464789	0.0441531	0.523308
activity_1454	all_disease	0.621251	0.797619	0.012033	0.790047	built_models/moldata/GraphConv/1223-2233/	0.616087	0.833333	0.0115447	0.841726
activity_1948	all_disease	0.950157	0	0	0.288195	built_models/moldata/GraphConv/1223-2233/	0.953988	1	0.00332226	0.982513
activity_602449	all_disease	0.776528	0.797131	0.0443507	0.869137	built_models/moldata/GraphConv/1223-2233/	0.77263	0.792405	0.0479841	0.86156
activity_1224865	all_disease	0.628811	0.842767	0.00943928	0.841548	built_models/moldata/GraphConv/1223-2233/	0.606476	0.85	0.00775547	0.854828
activity_588473	all_disease	0.720589	0.75	0.0160476	0.801575	built_models/moldata/GraphConv/1223-2233/	0.722408	0.798658	0.0162457	0.836467
activity_588475	all_disease	0.349477	0.73301	0.006589	0.589307	built_models/moldata/GraphConv/1223-2233/	0.339586	0.736111	0.00613319	0.573723
activity_493187	all_disease	0.668181	0.707317	0.00255777	0.750161	built_models/moldata/GraphConv/1223-2233/	0.691358	0.866667	0.00164411	0.837742
activity_504462	all_disease	0.755811	0.825871	0.0196916	0.866524	built_models/moldata/GraphConv/1223-2233/	0.771801	0.854305	0.0217648	0.881553
activity_463195	all_disease	0.650288	0.842402	0.0387202	0.824706	built_models/moldata/GraphConv/1223-2233/	0.668667	0.864583	0.0390359	0.859741
activity_485346	all_disease	0.711755	0.865777	0.108254	0.867696	built_models/moldata/GraphConv/1223-2233/	0.717693	0.862106	0.103453	0.868158
activity_1496	all_disease	0.567755	0.819672	0.00840619	0.810474	built_models/moldata/GraphConv/1223-2233/	0.581231	0.859155	0.0076691	0.853937
activity_1012	all_disease	0.732192	0.787879	0.0077961	0.848087	built_models/moldata/GraphConv/1223-2233/	0.726136	0.875	0.00906149	0.893381
activity_1216	all_disease	0.806487	0.77907	0.0139322	0.851201	built_models/moldata/GraphConv/1223-2233/	0.781991	0.830508	0.0133406	0.874363
activity_1259310	all_disease	0.62338	0.518987	0.00242733	0.60553	built_models/moldata/GraphConv/1223-2233/	0.631286	0.586957	0.0023512	0.647328
activity_743269	all_disease	0.675696	0.729508	0.0204222	0.784487	built_models/moldata/GraphConv/1223-2233/	0.698696	0.684444	0.0179341	0.749355
activity_652017	all_disease	0.766607	0.554502	0.0252454	0.708428	built_models/moldata/GraphConv/1223-2233/	0.760982	0.566225	0.0252959	0.730377
activity_2642	all_disease	0.745491	0.826577	0.0459094	0.863064	built_models/moldata/GraphConv/1223-2233/	0.750904	0.79697	0.0444707	0.84689
activity_488922	all_disease	0.687149	0.880096	0.0374987	0.867283	built_models/moldata/GraphConv/1223-2233/	0.697452	0.907348	0.0394444	0.886164
activity_2237	all_disease	0.590332	0.873016	0.0131579	0.841039	built_models/moldata/GraphConv/1223-2233/	0.575343	0.886667	0.0134834	0.843603
activity_2247	all_disease	0.652116	0.789474	0.00855351	0.788627	built_models/moldata/GraphConv/1223-2233/	0.622136	0.833333	0.00749193	0.781368
activity_624483	all_disease	0.272297	0.902768	0.0458775	0.637178	built_models/moldata/GraphConv/1223-2233/	0.272641	0.909091	0.0416709	0.663045
activity_1415	all_disease	0.392354	0.622449	0.0036394	0.524941	built_models/moldata/GraphConv/1223-2233/	0.406211	0.636364	0.00369816	0.572024
activity_1423	all_disease	0.340123	0.642202	0.00384531	0.522236	built_models/moldata/GraphConv/1223-2233/	0.330488	0.693548	0.00335701	0.566757
activity_1439	all_disease	0.347663	0.60396	0.0039825	0.486888	built_models/moldata/GraphConv/1223-2233/	0.349864	0.714286	0.00437233	0.577902
activity_1441	all_disease	0.368496	0.725664	0.0047013	0.586788	built_models/moldata/GraphConv/1223-2233/	0.362065	0.647059	0.00360597	0.551374
activity_950	all_disease	0.688078	0.380952	0.00104603	0.468764	built_models/moldata/GraphConv/1223-2233/	0.656819	0.545455	0.00104969	0.67794
activity_951	all_disease	0.71024	0.333333	0.00098536	0.504544	built_models/moldata/GraphConv/1223-2233/	0.689158	0.642857	0.00173678	0.66189
activity_952	all_disease	0.930015	0.285714	0.00116618	0.783071	built_models/moldata/GraphConv/1223-2233/	0.935714	0	0	0.600333
activity_1007	all_disease	0.462231	0.636364	0.000530223	0.632096	built_models/moldata/GraphConv/1223-2233/	0.461465	1	0.000556979	0.720916
activity_1008	all_disease	0.456468	0.757576	0.00187154	0.733368	built_models/moldata/GraphConv/1223-2233/	0.458076	0.791667	0.00210107	0.710436
activity_1009	all_disease	0.488716	0.527778	0.00151358	0.504102	built_models/moldata/GraphConv/1223-2233/	0.498049	0.533333	0.00095648	0.520321
activity_624263	all_disease	0.474823	0.90099	0.00456873	0.841174	built_models/moldata/GraphConv/1223-2233/	0.467957	0.910448	0.00420922	0.83062
activity_651819	all_disease	0.317349	0.720721	0.00311429	0.516635	built_models/moldata/GraphConv/1223-2233/	0.331116	0.636364	0.00305543	0.470385
activity_602438	all_disease	0.262839	0.812325	0.0102841	0.575799	built_models/moldata/GraphConv/1223-2233/	0.274817	0.752988	0.00935875	0.528567
activity_651636	all_disease	0.632553	0.893939	0.0207673	0.857602	built_models/moldata/GraphConv/1223-2233/	0.633975	0.931624	0.0211015	0.877289
activity_493098	all_disease	0.783926	0.802326	0.0274973	0.865465	built_models/moldata/GraphConv/1223-2233/	0.801313	0.861314	0.0227711	0.888614
activity_2521	all_disease	0.628276	0.735043	0.00722871	0.764585	built_models/moldata/GraphConv/1223-2233/	0.653496	0.746835	0.00688287	0.778225
activity_2520	all_disease	0.674462	0.708333	0.00327238	0.774346	built_models/moldata/GraphConv/1223-2233/	0.693729	0.828571	0.00383395	0.858021
activity_1656	all_disease	0.444115	0.908046	0.00635048	0.762541	built_models/moldata/GraphConv/1223-2233/	0.427412	0.869565	0.00596125	0.76097
activity_1259374	all_disease	0.724697	0.742105	0.0225006	0.820873	built_models/moldata/GraphConv/1223-2233/	0.729643	0.77918	0.0287026	0.842857
activity_1259422	all_disease	0.660951	0.82449	0.0389335	0.827462	built_models/moldata/GraphConv/1223-2233/	0.652365	0.85361	0.0388267	0.843327
activity_686940	all_disease	0.778897	0.670429	0.0331844	0.808407	built_models/moldata/GraphConv/1223-2233/	0.795493	0.70566	0.0317973	0.82631
activity_720508	all_disease	0.434642	0.676471	0.00204236	0.570022	built_models/moldata/GraphConv/1223-2233/	0.448342	0.463415	0.00122053	0.501659
activity_720509	all_disease	0.397075	0.694444	0.00312032	0.607526	built_models/moldata/GraphConv/1223-2233/	0.38942	0.805556	0.00335706	0.678051
activity_720543	all_disease	0.803825	0.8	0.0266131	0.87477	built_models/moldata/GraphConv/1223-2233/	0.831739	0.765517	0.0230004	0.847185
activity_720582	all_disease	0.73035	0.823293	0.0188212	0.862253	built_models/moldata/GraphConv/1223-2233/	0.73604	0.855422	0.0187632	0.863086
activity_720648	all_disease	0.712408	0.792717	0.0242835	0.82623	built_models/moldata/GraphConv/1223-2233/	0.727431	0.75	0.0203872	0.818897
activity_720700	all_disease	0.363077	0.805158	0.0109937	0.631373	built_models/moldata/GraphConv/1223-2233/	0.380315	0.810127	0.0108862	0.62068
activity_720704	all_disease	0.54616	0.588235	0.0027661	0.59282	built_models/moldata/GraphConv/1223-2233/	0.544537	0.483333	0.00225628	0.543792
activity_651958	all_disease	0.532049	0.835294	0.011413	0.790372	built_models/moldata/GraphConv/1223-2233/	0.549707	0.833333	0.0117371	0.776773
activity_602396	all_disease	0.81084	0.740385	0.0106515	0.855776	built_models/moldata/GraphConv/1223-2233/	0.829731	0.88	0.00926511	0.920749
activity_624169	all_disease	0.435181	0.65	0.00785535	0.581092	built_models/moldata/GraphConv/1223-2233/	0.43581	0.580311	0.00716067	0.540934
activity_651602	all_disease	0.644692	0.856115	0.00874293	0.870031	built_models/moldata/GraphConv/1223-2233/	0.661148	0.796875	0.00544232	0.80296
activity_602229	all_disease	0.795034	0.753695	0.0196456	0.831372	built_models/moldata/GraphConv/1223-2233/	0.808258	0.68595	0.0156959	0.813042
activity_588352	all_disease	0.627884	0.80137	0.00847888	0.830137	built_models/moldata/GraphConv/1223-2233/	0.659909	0.919355	0.00618758	0.909572
activity_588726	all_disease	0.829778	0.793258	0.103915	0.876688	built_models/moldata/GraphConv/1223-2233/	0.84488	0.806709	0.110697	0.891398
activity_588354	all_disease	0.757179	0.733333	0.00855936	0.81709	built_models/moldata/GraphConv/1223-2233/	0.786998	0.893617	0.00727399	0.907108
activity_651719	all_disease	0.456388	0.8125	0.00758681	0.725938	built_models/moldata/GraphConv/1223-2233/	0.464397	0.810811	0.00817606	0.728534
activity_588335	all_disease	0.709171	0.930108	0.0473238	0.896366	built_models/moldata/GraphConv/1223-2233/	0.708926	0.902116	0.042334	0.900283
activity_504326	all_disease	0.70295	0.788079	0.0118917	0.807513	built_models/moldata/GraphConv/1223-2233/	0.694982	0.940594	0.0123009	0.885665
activity_504357	all_disease	0.734302	0.776471	0.0073991	0.819626	built_models/moldata/GraphConv/1223-2233/	0.759389	0.846154	0.00545545	0.868744
activity_434989	all_disease	0.674159	0.754011	0.0133865	0.787583	built_models/moldata/GraphConv/1223-2233/	0.691848	0.72807	0.0108824	0.807606
activity_435030	all_disease	0.63136	0.876033	0.00890756	0.865264	built_models/moldata/GraphConv/1223-2233/	0.638841	0.811594	0.00627732	0.791915
activity_449728	all_disease	0.615096	0.862903	0.00861514	0.861983	built_models/moldata/GraphConv/1223-2233/	0.622569	0.8125	0.0055806	0.802331
activity_463079	all_disease	0.711525	0.801653	0.0206669	0.820285	built_models/moldata/GraphConv/1223-2233/	0.720893	0.855263	0.018654	0.857811
activity_463141	all_disease	0.618718	0.777778	0.00171723	0.791657	built_models/moldata/GraphConv/1223-2233/	0.637092	0.708333	0.00190348	0.756653
activity_463210	all_disease	0.738934	0.741935	0.00274529	0.830269	built_models/moldata/GraphConv/1223-2233/	0.729762	0.588235	0.00150466	0.726071
activity_485270	all_disease	0.55797	0.92511	0.0427437	0.859925	built_models/moldata/GraphConv/1223-2233/	0.573143	0.895522	0.0386598	0.845716
activity_485272	all_disease	0.606481	0.825	0.0103855	0.816941	built_models/moldata/GraphConv/1223-2233/	0.618608	0.776471	0.00700488	0.798295
activity_2435	all_disease	0.58256	0.8	0.00689966	0.790507	built_models/moldata/GraphConv/1223-2233/	0.577551	0.846154	0.00742956	0.831055
activity_2445	all_disease	0.513296	0.5	0.000581922	0.540976	built_models/moldata/GraphConv/1223-2233/	0.541749	0.636364	0.000626286	0.60106
activity_2606	all_disease	0.577839	0.814815	0.00163788	0.770912	built_models/moldata/GraphConv/1223-2233/	0.604536	0.75	0.000621955	0.78671
activity_2796	all_disease	0.774397	0.819558	0.0912153	0.870922	built_models/moldata/GraphConv/1223-2233/	0.7719	0.824212	0.0834873	0.874358
activity_2797	all_disease	0.655631	0.793814	0.007	0.825622	built_models/moldata/GraphConv/1223-2233/	0.648745	0.809524	0.00592748	0.826636
activity_2280	all_disease	0.54239	0.908257	0.013452	0.862633	built_models/moldata/GraphConv/1223-2233/	0.548556	0.851562	0.00982159	0.804175
activity_1987	all_disease	0.607373	0.695652	0.00393088	0.738383	built_models/moldata/GraphConv/1223-2233/	0.616182	0.613636	0.00297193	0.679846
activity_2235	all_disease	0.431071	0.931193	0.0225168	0.850939	built_models/moldata/GraphConv/1223-2233/	0.437066	0.932384	0.0193315	0.846642
activity_2300	all_disease	0.524845	0.829787	0.00263942	0.787411	built_models/moldata/GraphConv/1223-2233/	0.548511	0.916667	0.00308267	0.864211
activity_1899	all_disease	0.531739	0.940171	0.0152555	0.861073	built_models/moldata/GraphConv/1223-2233/	0.559465	0.92	0.0135228	0.878084
activity_1950	all_disease	0.498699	0.885496	0.0075723	0.810834	built_models/moldata/GraphConv/1223-2233/	0.495695	0.858407	0.00834839	0.785424
activity_1962	all_disease	0.642125	0.899471	0.0304496	0.883841	built_models/moldata/GraphConv/1223-2233/	0.640238	0.897119	0.0258784	0.889416
activity_1527	all_disease	0.719334	0.878788	0.0337956	0.887669	built_models/moldata/GraphConv/1223-2233/	0.723672	0.9	0.0315991	0.905771
activity_1556	all_disease	0.50187	0.738095	0.00834118	0.697167	built_models/moldata/GraphConv/1223-2233/	0.508553	0.719626	0.00707851	0.678211
activity_1700	all_disease	0.60944	0.80597	0.00464157	0.810549	built_models/moldata/GraphConv/1223-2233/	0.610282	0.694444	0.00290596	0.740519
activity_1706	all_disease	0.581073	0.777778	0.00224809	0.753964	built_models/moldata/GraphConv/1223-2233/	0.600345	0.733333	0.00249377	0.751776
activity_1789	all_disease	0.718121	0.705479	0.0242724	0.778054	built_models/moldata/GraphConv/1223-2233/	0.721539	0.740385	0.0246914	0.765733
activity_1800	all_disease	0.676751	0.810427	0.0175817	0.826741	built_models/moldata/GraphConv/1223-2233/	0.686737	0.819444	0.0168668	0.853537
activity_1825	all_disease	0.646633	0.798319	0.0178723	0.808352	built_models/moldata/GraphConv/1223-2233/	0.643133	0.732026	0.0141129	0.750716
activity_1861	all_disease	0.614965	0.759312	0.0228252	0.747882	built_models/moldata/GraphConv/1223-2233/	0.608921	0.674897	0.0188419	0.705038
activity_1304	all_disease	0.654062	0.719101	0.00671845	0.757302	built_models/moldata/GraphConv/1223-2233/	0.627571	0.645161	0.0056346	0.69431
activity_1359	all_disease	0.682322	0.551724	0.00733608	0.665336	built_models/moldata/GraphConv/1223-2233/	0.662704	0.554217	0.00716288	0.66551
activity_1416	all_disease	0.52589	0.74359	0.00222717	0.66554	built_models/moldata/GraphConv/1223-2233/	0.536685	0.625	0.00170164	0.643871
activity_1424	all_disease	0.647717	0.772727	0.00351058	0.80726	built_models/moldata/GraphConv/1223-2233/	0.651028	0.875	0.00525131	0.870323
activity_1446	all_disease	0.713791	0.731148	0.0279099	0.79891	built_models/moldata/GraphConv/1223-2233/	0.70315	0.73516	0.0280146	0.808393
activity_1448	all_disease	0.788251	0.60274	0.00755754	0.767191	built_models/moldata/GraphConv/1223-2233/	0.772734	0.6875	0.0101266	0.802063
activity_1481	all_disease	0.418757	0.914894	0.00803388	0.78863	built_models/moldata/GraphConv/1223-2233/	0.395203	0.939759	0.00674041	0.819096
activity_1486	all_disease	0.583358	0.789969	0.0217036	0.768044	built_models/moldata/GraphConv/1223-2233/	0.571556	0.817259	0.0194656	0.786173
activity_1509	all_disease	0.43338	0.588235	0.00321461	0.531083	built_models/moldata/GraphConv/1223-2233/	0.414506	0.656716	0.00394513	0.571144
activity_1510	all_disease	0.514258	0.853333	0.0047854	0.824174	built_models/moldata/GraphConv/1223-2233/	0.513333	0.892857	0.00537808	0.839516
activity_1515	all_disease	0.472396	0.660714	0.00255401	0.610404	built_models/moldata/GraphConv/1223-2233/	0.487456	0.742857	0.00266339	0.717054
activity_1040	all_disease	0.716918	0.706081	0.0292594	0.773205	built_models/moldata/GraphConv/1223-2233/	0.70224	0.795918	0.0303443	0.814877
activity_861	all_disease	0.758455	0.702128	0.00549634	0.78786	built_models/moldata/GraphConv/1223-2233/	0.755918	0.774194	0.00580973	0.86692
activity_793	all_disease	0.688243	0.778894	0.0264867	0.796785	built_models/moldata/GraphConv/1223-2233/	0.660003	0.831858	0.0234765	0.822115
activity_803	all_disease	0.468585	0.791045	0.0053944	0.695882	built_models/moldata/GraphConv/1223-2233/	0.446521	0.77551	0.00591624	0.694525
activity_828	all_disease	0.672712	0.789474	0.00988305	0.809954	built_models/moldata/GraphConv/1223-2233/	0.662253	0.740741	0.00510725	0.821445
activity_623870	all_disease	0.57866	0.92068	0.0226781	0.890192	built_models/moldata/GraphConv/1223-2233/	0.618803	0.913793	0.0235681	0.876725
activity_743287	all_disease	0.450708	0.79638	0.0109774	0.668682	built_models/moldata/GraphConv/1223-2233/	0.556965	0.784722	0.00926305	0.765635
activity_602329	all_disease	0.738631	0.938462	0.00771371	0.951508	built_models/moldata/GraphConv/1223-2233/	0.756142	0.97619	0.00651518	0.958474
activity_651654	all_disease	0.769369	0.555556	0.00216638	0.698607	built_models/moldata/GraphConv/1223-2233/	0.658816	0.630435	0.00329883	0.720705
activity_602405	all_disease	0.550568	0.585366	0.00179332	0.612263	built_models/moldata/GraphConv/1223-2233/	0.592037	0.5	0.000866218	0.58056
activity_651610	all_disease	0.543889	0.807018	0.025801	0.748786	built_models/moldata/GraphConv/1223-2233/	0.574511	0.790274	0.023107	0.755815
activity_652154	all_disease	0.740239	0.752735	0.0435333	0.82023	built_models/moldata/GraphConv/1223-2233/	0.76516	0.721362	0.0358572	0.815277
activity_504884	all_disease	0.540215	0.78125	0.00150793	0.768066	built_models/moldata/GraphConv/1223-2233/	0.55914	0.923077	0.0020429	0.814566
activity_602481	all_disease	0.686473	0.833333	0.00323311	0.804832	built_models/moldata/GraphConv/1223-2233/	0.702046	0.75	0.00318091	0.80694
activity_652163	all_disease	0.54453	0.742857	0.002079	0.745224	built_models/moldata/GraphConv/1223-2233/	0.473075	0.827586	0.0034379	0.695883
activity_651710	all_disease	0.794552	0.878205	0.0238178	0.909879	built_models/moldata/GraphConv/1223-2233/	0.82898	0.870504	0.0261509	0.922191
activity_588549	all_disease	0.728622	0.8125	0.00781015	0.860755	built_models/moldata/GraphConv/1223-2233/	0.74279	0.846154	0.00796755	0.870893
activity_651711	all_disease	0.854828	0.444444	0.00101266	0.594802	built_models/moldata/GraphConv/1223-2233/	0.831879	0.714286	0.0011325	0.81545
activity_652162	all_disease	0.701191	0.407895	0.00381962	0.60905	built_models/moldata/GraphConv/1223-2233/	0.735746	0.568966	0.0047571	0.717404
activity_588436	all_disease	0.241275	0.896552	0.00194596	0.649306	built_models/moldata/GraphConv/1223-2233/	0.237006	0.78125	0.00125666	0.583479
activity_651687	all_disease	0.709421	0.594937	0.00556542	0.698064	built_models/moldata/GraphConv/1223-2233/	0.746351	0.558824	0.00574713	0.683404
activity_651723	all_disease	0.594546	0.707865	0.00532634	0.718337	built_models/moldata/GraphConv/1223-2233/	0.646026	0.564516	0.00378788	0.681352
activity_588391	all_disease	0.740057	0.787879	0.00283564	0.816969	built_models/moldata/GraphConv/1223-2233/	0.770113	0.619048	0.00216775	0.776874
activity_686996	all_disease	0.544688	0.868644	0.016559	0.824807	built_models/moldata/GraphConv/1223-2233/	0.604301	0.754386	0.0124577	0.790748
activity_720511	all_disease	0.744173	0.641667	0.0116897	0.767359	built_models/moldata/GraphConv/1223-2233/	0.782763	0.54	0.00970176	0.730108
activity_651640	all_disease	0.602866	0.582902	0.0227871	0.61787	built_models/moldata/GraphConv/1223-2233/	0.578185	0.655311	0.0311666	0.659344
activity_651661	all_disease	0.763072	0.754717	0.0307834	0.817914	built_models/moldata/GraphConv/1223-2233/	0.793429	0.747191	0.024712	0.848605
activity_743247	all_disease	0.573487	0.608696	0.00218273	0.662667	built_models/moldata/GraphConv/1223-2233/	0.643044	0.695652	0.00172563	0.750765
activity_504558	all_disease	0.426116	0.839572	0.0156343	0.752529	built_models/moldata/GraphConv/1223-2233/	0.450785	0.783251	0.0111854	0.699996
activity_652197	all_disease	0.681039	0.830769	0.00667986	0.818123	built_models/moldata/GraphConv/1223-2233/	0.736758	0.745455	0.00622438	0.837603
activity_488895	all_disease	0.780339	0.823529	0.00190037	0.923661	built_models/moldata/GraphConv/1223-2233/	0.809353	0.571429	0.00166806	0.723623
activity_488965	all_disease	0.723164	0.555556	0.00107446	0.714969	built_models/moldata/GraphConv/1223-2233/	0.732863	0.75	0.000889944	0.771556
activity_493131	all_disease	0.474261	0.966292	0.0191761	0.884426	built_models/moldata/GraphConv/1223-2233/	0.457849	0.942446	0.0189115	0.871816
activity_504523	all_disease	0.730885	0.672131	0.00452739	0.742852	built_models/moldata/GraphConv/1223-2233/	0.746046	0.622222	0.00437363	0.702409
activity_504582	all_disease	0.681205	0.685714	0.0178422	0.762378	built_models/moldata/GraphConv/1223-2233/	0.692394	0.69898	0.0175776	0.763349
activity_504423	all_disease	0.702547	0.714286	0.00250025	0.753392	built_models/moldata/GraphConv/1223-2233/	0.725009	0.869565	0.00288143	0.888856
activity_602346	all_disease	0.562333	0.651007	0.00656159	0.649238	built_models/moldata/GraphConv/1223-2233/	0.557254	0.637363	0.00522947	0.609737
activity_602342	all_disease	0.793055	0.606742	0.00890795	0.769488	built_models/moldata/GraphConv/1223-2233/	0.818365	0.484375	0.00731995	0.724888
activity_623901	all_disease	0.678595	0.723404	0.00361779	0.714356	built_models/moldata/GraphConv/1223-2233/	0.69656	0.735294	0.0035256	0.771951
activity_743397	all_disease	0.720901	0.689655	0.00206782	0.75619	built_models/moldata/GraphConv/1223-2233/	0.731881	0.513514	0.002797	0.63754
activity_488839	all_disease	0.982699	0.666667	0.00344828	0.763996	built_models/moldata/GraphConv/1223-2233/	0.984858	0.666667	0.00526316	0.768167
activity_602340	all_disease	0.500253	0.613707	0.0141798	0.567053	built_models/moldata/GraphConv/1223-2233/	0.589616	0.62766	0.0120976	0.651942
activity_488899	all_disease	0.836495	0.815054	0.0665262	0.903018	built_models/moldata/GraphConv/1223-2233/	0.840926	0.786822	0.0495485	0.888879
activity_540336	all_disease	0.297163	0.965517	0.00244073	0.705826	built_models/moldata/GraphConv/1223-2233/	0.317984	0.9	0.00216022	0.716346
activity_504406	all_disease	0.650713	0.833333	0.00136153	0.826027	built_models/moldata/GraphConv/1223-2233/	0.660579	0.571429	0.00097371	0.666904
activity_488896	all_disease	0.719283	0.877483	0.0287824	0.885551	built_models/moldata/GraphConv/1223-2233/	0.721038	0.883117	0.0298246	0.883162
activity_504775	all_disease	0.676323	0.432432	0.00155219	0.574297	built_models/moldata/GraphConv/1223-2233/	0.706367	0.2	0.000717669	0.478759
activity_743445	all_disease	0.48668	0.802817	0.0109468	0.74539	built_models/moldata/GraphConv/1223-2233/	0.496483	0.748092	0.00850842	0.713175
activity_743398	all_disease	0.731333	0.697329	0.0284952	0.791654	built_models/moldata/GraphConv/1223-2233/	0.740054	0.744681	0.0349301	0.806441
activity_588334	all_disease	0.781603	0.783069	0.0225198	0.8683	built_models/moldata/GraphConv/1223-2233/	0.780507	0.851351	0.0249752	0.88671
activity_686992	all_disease	0.512924	0.52	0.00266831	0.54003	built_models/moldata/GraphConv/1223-2233/	0.59947	0.714286	0.00443881	0.682859
activity_2016	all_disease	0.456806	0.705882	0.00767219	0.601936	built_models/moldata/GraphConv/1223-2233/	0.471549	0.666667	0.00746791	0.62084
activity_2025	all_disease	0.499984	0.645161	0.00381825	0.60526	built_models/moldata/GraphConv/1223-2233/	0.529463	0.623529	0.00465566	0.622926
activity_2023	all_disease	0.450581	0.896	0.00647474	0.809832	built_models/moldata/GraphConv/1223-2233/	0.469629	0.863158	0.00638033	0.793152
activity_2066	all_disease	0.823866	0.222222	0.00036704	0.389548	built_models/moldata/GraphConv/1223-2233/	0.831893	0	0	0.319683
activity_2029	all_disease	0.597512	0.625	0.0012132	0.665615	built_models/moldata/GraphConv/1223-2233/	0.591509	0.625	0.00103167	0.643957
activity_2462	all_disease	0.500699	0.896552	0.00165226	0.798056	built_models/moldata/GraphConv/1223-2233/	0.539761	0.894737	0.00152699	0.789311
activity_2661	all_disease	0.761809	0.777778	0.00280824	0.83455	built_models/moldata/GraphConv/1223-2233/	0.780314	0.666667	0.00189107	0.847706
activity_2716	all_disease	0.70667	0.33526	0.0130191	0.531781	built_models/moldata/GraphConv/1223-2233/	0.721084	0.35	0.0128578	0.565859
activity_2718	all_disease	0.702676	0.823529	0.00459921	0.857452	built_models/moldata/GraphConv/1223-2233/	0.706952	0.78125	0.00363108	0.870158
activity_2650	all_disease	0.776406	0.657895	0.00364431	0.815489	built_models/moldata/GraphConv/1223-2233/	0.796992	0.807692	0.00438048	0.88915
activity_435005	all_disease	0.714387	0.87037	0.0322839	0.863203	built_models/moldata/GraphConv/1223-2233/	0.723825	0.821782	0.0258205	0.859066
activity_1885	all_disease	0.626668	0.882253	0.0445382	0.851154	built_models/moldata/GraphConv/1223-2233/	0.630898	0.914787	0.0419878	0.873632
activity_1979	all_disease	0.518737	0.805714	0.00989682	0.750011	built_models/moldata/GraphConv/1223-2233/	0.510817	0.804734	0.0123614	0.753895
activity_2097	all_disease	0.794323	0.9	0.00145255	0.864177	built_models/moldata/GraphConv/1223-2233/	0.806116	0.875	0.00158192	0.954556
activity_2717	all_disease	0.708458	0.901176	0.0428843	0.892248	built_models/moldata/GraphConv/1223-2233/	0.716685	0.883162	0.0390459	0.886622
activity_1910	all_disease	0.492386	0.789916	0.00623756	0.737886	built_models/moldata/GraphConv/1223-2233/	0.500466	0.583333	0.00310807	0.629868
activity_841	all_disease	0.292967	0.739683	0.0179937	0.516711	built_models/moldata/GraphConv/1223-2233/	0.2855	0.703911	0.0154147	0.495886
activity_1053175	all_disease	0.851424	0.78481	0.0138733	0.894862	built_models/moldata/GraphConv/1223-2233/	0.845479	0.847222	0.015058	0.888851
activity_1259309	all_disease	0.783282	0.864865	0.0195092	0.914166	built_models/moldata/GraphConv/1223-2233/	0.773954	0.878981	0.0231078	0.904792
activity_1259311	all_disease	0.852566	0.85567	0.018614	0.929478	built_models/moldata/GraphConv/1223-2233/	0.845325	0.809091	0.0218512	0.91676
activity_720641	all_disease	0.630957	0.821429	0.0131241	0.814053	built_models/moldata/GraphConv/1223-2233/	0.662809	0.761468	0.012664	0.798222
activity_588519	all_disease	0.214254	0.94	0.00764663	0.739661	built_models/moldata/GraphConv/1223-2233/	0.225039	0.872832	0.0108766	0.665179
activity_492967	all_disease	0.459166	0.837209	0.00373521	0.777596	built_models/moldata/GraphConv/1223-2233/	0.479886	0.818182	0.00343119	0.797425
activity_504770	all_disease	0.411891	0.826087	0.00336969	0.749947	built_models/moldata/GraphConv/1223-2233/	0.422887	0.76	0.00325175	0.648192
activity_485395	all_disease	0.902628	0.9	0.00592105	0.935001	built_models/moldata/GraphConv/1223-2233/	0.917908	0.666667	0.0026264	0.815571
activity_493033	all_disease	0.648712	0.832215	0.0220014	0.850537	built_models/moldata/GraphConv/1223-2233/	0.660432	0.88806	0.0206957	0.86541
activity_540299	all_disease	0.61495	0.546875	0.00589722	0.629982	built_models/moldata/GraphConv/1223-2233/	0.652138	0.615385	0.00401943	0.717965
activity_651702	all_disease	0.627998	0.834416	0.0179683	0.808894	built_models/moldata/GraphConv/1223-2233/	0.641895	0.75	0.0144159	0.764133
activity_588497	all_disease	0.546451	0.675	0.0033139	0.642875	built_models/moldata/GraphConv/1223-2233/	0.539492	0.603175	0.00317434	0.620362
activity_588501	all_disease	0.287705	0.916667	0.00251084	0.773889	built_models/moldata/GraphConv/1223-2233/	0.298928	0.875	0.00149493	0.737928
activity_504577	all_disease	0.400363	0.666667	0.00422083	0.530251	built_models/moldata/GraphConv/1223-2233/	0.382978	0.611111	0.00414131	0.503213
activity_485275	all_disease	0.385199	0.694118	0.00597075	0.605947	built_models/moldata/GraphConv/1223-2233/	0.397896	0.767241	0.00597837	0.65093
activity_2690	all_disease	0.439332	0.755556	0.00189057	0.696279	built_models/moldata/GraphConv/1223-2233/	0.454867	0.78	0.00290028	0.652477
activity_1347041	all_disease	0.674288	0.702128	0.00431909	0.724113	built_models/moldata/GraphConv/1223-2233/	0.673055	0.6875	0.0030896	0.730242
activity_602332	all_disease	0.815145	0.4	0.000534045	0.715897	built_models/moldata/GraphConv/1223-2233/	0.838582	0.25	0.000216403	0.455391
activity_686979	all_disease	0.720228	0.855959	0.378636	0.855165	built_models/moldata/GraphConv/1223-2233/	0.724857	0.868147	0.370106	0.863247
activity_686978	all_disease	0.771106	0.830825	0.507873	0.868197	built_models/moldata/GraphConv/1223-2233/	0.772084	0.842184	0.493847	0.873927
activity_624173	all_disease	0.755062	0.851351	0.00681449	0.902991	built_models/moldata/GraphConv/1223-2233/	0.771431	0.928571	0.00623601	0.936874
activity_1347131	all_disease	0.657928	0.854305	0.0209807	0.851848	built_models/moldata/GraphConv/1223-2233/	0.664883	0.812903	0.0145178	0.832867
activity_1159524	all_disease	0.689857	0.835674	0.052193	0.852658	built_models/moldata/GraphConv/1223-2233/	0.696422	0.822616	0.0461156	0.837732
activity_1347071	all_disease	0.784419	0.821429	0.00283916	0.893645	built_models/moldata/GraphConv/1223-2233/	0.796203	0.533333	0.00143833	0.76965
activity_1259415	all_disease	0.586001	0.772926	0.101972	0.748525	built_models/moldata/GraphConv/1223-2233/	0.590803	0.745351	0.0930025	0.733312
activity_588453	all_disease	0.742073	0.87247	0.0485087	0.89289	built_models/moldata/GraphConv/1223-2233/	0.759848	0.867568	0.0516908	0.895442
activity_588456	all_disease	0.942873	0.545455	0.00301508	0.843303	built_models/moldata/GraphConv/1223-2233/	0.956875	0.428571	0.00269058	0.693265
activity_588795	all_disease	0.654002	0.933962	0.0165566	0.915643	built_models/moldata/GraphConv/1223-2233/	0.666903	0.931818	0.0143792	0.927249
activity_602179	all_disease	0.703405	0.792453	0.00405327	0.822605	built_models/moldata/GraphConv/1223-2233/	0.703012	0.809524	0.00220407	0.828454
activity_686970	all_disease	0.749713	0.772137	0.0712418	0.84424	built_models/moldata/GraphConv/1223-2233/	0.746696	0.803119	0.0612093	0.861766
activity_686971	all_disease	0.747074	0.799061	0.090638	0.854543	built_models/moldata/GraphConv/1223-2233/	0.746674	0.79289	0.0759213	0.85138
activity_485364	all_disease	0.763408	0.815864	0.148186	0.86365	built_models/moldata/GraphConv/1223-2233/	0.766055	0.821501	0.137591	0.875388
activity_2528	all_disease	0.752169	0.8	0.0126984	0.858851	built_models/moldata/GraphConv/1223-2233/	0.760854	0.818182	0.0111268	0.887339
activity_485290	all_disease	0.635228	0.782946	0.00855135	0.808385	built_models/moldata/GraphConv/1223-2233/	0.651876	0.790123	0.00768861	0.809745
activity_2517	all_disease	0.695823	0.816832	0.0159389	0.854418	built_models/moldata/GraphConv/1223-2233/	0.725766	0.888889	0.0136461	0.892634
activity_485281	all_disease	0.603712	0.875	0.0030162	0.862543	built_models/moldata/GraphConv/1223-2233/	0.626135	0.666667	0.00126374	0.724019
activity_624296	all_disease	0.691695	0.828393	0.109496	0.835503	built_models/moldata/GraphConv/1223-2233/	0.68675	0.829431	0.101156	0.831452
activity_624297	all_disease	0.653807	0.828205	0.0577714	0.828192	built_models/moldata/GraphConv/1223-2233/	0.650176	0.778218	0.0471902	0.798741
activity_651820	all_disease	0.754902	0.82235	0.148359	0.86064	built_models/moldata/GraphConv/1223-2233/	0.742425	0.81791	0.13732	0.84891
activity_540267	all_disease	0.818397	0.9	0.00874636	0.927071	built_models/moldata/GraphConv/1223-2233/	0.824697	0.806452	0.00563825	0.933989
activity_504937	all_disease	0.950839	0	0	0.635072	built_models/moldata/GraphConv/1223-2233/	0.953338	0	0	0.505888
activity_624288	all_disease	0.478972	0.839744	0.00772633	0.75598	built_models/moldata/GraphConv/1223-2233/	0.481709	0.850877	0.0076698	0.788935
activity_624287	all_disease	0.625502	0.811321	0.00386066	0.798399	built_models/moldata/GraphConv/1223-2233/	0.629163	0.787879	0.00313934	0.835815
activity_463254	all_disease	0.881385	0.875	0.00184648	0.923034	built_models/moldata/GraphConv/1223-2233/	0.906566	0.5	0.000865426	0.839446
activity_720580	all_disease	0.601323	0.903571	0.0208025	0.859636	built_models/moldata/GraphConv/1223-2233/	0.603305	0.878788	0.0172455	0.860513
activity_504466	all_disease	0.721257	0.921466	0.0403207	0.914768	built_models/moldata/GraphConv/1223-2233/	0.718735	0.893836	0.0382586	0.898261
activity_504467	all_disease	0.647825	0.883178	0.105433	0.855633	built_models/moldata/GraphConv/1223-2233/	0.651184	0.854756	0.0980103	0.847906
activity_652105	all_disease	0.705532	0.875211	0.0522869	0.878806	built_models/moldata/GraphConv/1223-2233/	0.70598	0.851385	0.0456818	0.869985
activity_2101	all_disease	0.86073	0.6	0.00402145	0.773521	built_models/moldata/GraphConv/1223-2233/	0.86088	0.730769	0.00577859	0.851978
activity_504834	all_disease	0.632334	0.706419	0.214558	0.723999	built_models/moldata/GraphConv/1223-2233/	0.651959	0.701119	0.206302	0.7425
activity_485349	all_disease	0.479636	0.646154	0.00260789	0.665602	built_models/moldata/GraphConv/1223-2233/	0.474898	0.84	0.00331518	0.739246
activity_2685	all_disease	0.296356	0.822368	0.0118326	0.601359	built_models/moldata/GraphConv/1223-2233/	0.311303	0.818841	0.0141303	0.565044
activity_720579	all_disease	0.676452	0.826087	0.0276782	0.824741	built_models/moldata/GraphConv/1223-2233/	0.669732	0.87234	0.0255213	0.859946
activity_504832	all_disease	0.717308	0.87167	0.243096	0.876578	built_models/moldata/GraphConv/1223-2233/	0.720295	0.876616	0.243155	0.874773
activity_2100	all_disease	0.823954	0.785714	0.0150273	0.864044	built_models/moldata/GraphConv/1223-2233/	0.829798	0.753623	0.0144847	0.861521
activity_2314	all_disease	0.769253	0.763144	0.313914	0.848785	built_models/moldata/GraphConv/1223-2233/	0.764633	0.798436	0.321823	0.856417
activity_2472	all_disease	0.565071	0.920792	0.0195132	0.881291	built_models/moldata/GraphConv/1223-2233/	0.552318	0.906433	0.0151678	0.85382
activity_2451	all_disease	0.777156	0.858369	0.0285103	0.89429	built_models/moldata/GraphConv/1223-2233/	0.768673	0.872222	0.0307361	0.909155
activity_1868	all_disease	0.998102	0	0	0.45853	built_models/moldata/GraphConv/1223-2233/	0.999045	0.428571	0.157895	0.716456
activity_1460	all_disease	0.802548	0.927961	0.138408	0.941415	built_models/moldata/GraphConv/1223-2233/	0.79776	0.933573	0.137276	0.951013
activity_1768	all_disease	0.346614	0.897436	0.0040974	0.79779	built_models/moldata/GraphConv/1223-2233/	0.336378	0.888889	0.00271232	0.710676
activity_1631	all_disease	0.583689	0.865772	0.0106436	0.8341	built_models/moldata/GraphConv/1223-2233/	0.577761	0.867347	0.00961974	0.836791
activity_1634	all_disease	0.881324	0.684211	0.00374208	0.885234	built_models/moldata/GraphConv/1223-2233/	0.88141	0.916667	0.00439473	0.930985
activity_2107	all_disease	0.974353	0	0	0.44621	built_models/moldata/GraphConv/1223-2233/	0.980872	0.5	0.00257069	0.788118
activity_1471	all_disease	0.534345	0.604167	0.00213738	0.638018	built_models/moldata/GraphConv/1223-2233/	0.532736	0.321429	0.00100514	0.471216
activity_1688	all_disease	0.481953	0.806154	0.0193401	0.749053	built_models/moldata/GraphConv/1223-2233/	0.464135	0.860577	0.0185013	0.755918
activity_1030	all_disease	0.589684	0.804339	0.197151	0.762362	built_models/moldata/GraphConv/1223-2233/	0.5982	0.803446	0.196811	0.774619
activity_1379	all_disease	0.709189	0.871795	0.00889238	0.880009	built_models/moldata/GraphConv/1223-2233/	0.702607	0.933333	0.00828402	0.932079
activity_2242	all_disease	0.78347	0.935897	0.0143559	0.938067	built_models/moldata/GraphConv/1223-2233/	0.787807	1	0.0176939	0.983724
activity_1476	all_disease	0.673046	0.915305	0.094464	0.900347	built_models/moldata/GraphConv/1223-2233/	0.659876	0.937046	0.095532	0.901946
activity_1478	all_disease	0.571243	0.815534	0.00934372	0.793402	built_models/moldata/GraphConv/1223-2233/	0.566157	0.851852	0.0125455	0.851834
activity_1452	all_disease	0.800544	0.684211	0.00315994	0.848267	built_models/moldata/GraphConv/1223-2233/	0.802332	1	0.00285948	0.954502
activity_894	all_disease	0.640284	0.842105	0.112045	0.824678	built_models/moldata/GraphConv/1223-2233/	0.629523	0.839255	0.113397	0.817149
activity_902	all_disease	0.768071	0.779661	0.040696	0.841157	built_models/moldata/GraphConv/1223-2233/	0.774718	0.816092	0.0409931	0.868528
activity_924	all_disease	0.673628	0.878049	0.0306188	0.869136	built_models/moldata/GraphConv/1223-2233/	0.678129	0.850746	0.0238793	0.87017
activity_1347417	all_disease	0.795753	0.775887	0.133675	0.868879	built_models/moldata/GraphConv/1223-2233/	0.748784	0.783877	0.15408	0.850147
activity_881	all_disease	0.754623	0.835294	0.0181215	0.875457	built_models/moldata/GraphConv/1223-2233/	0.769091	0.866667	0.0188862	0.926652
activity_624168	all_disease	0.319596	0.873563	0.00293584	0.706223	built_models/moldata/GraphConv/1223-2233/	0.313591	0.866667	0.00273124	0.669663
activity_624204	all_disease	0.645622	0.891089	0.00665287	0.854324	built_models/moldata/GraphConv/1223-2233/	0.67658	0.819444	0.00655847	0.83636
activity_624354	all_disease	0.731206	0.804598	0.0399277	0.845555	built_models/moldata/GraphConv/1223-2233/	0.73588	0.872131	0.0352972	0.891962
activity_651560	all_disease	0.686938	0.90303	0.0124022	0.896595	built_models/moldata/GraphConv/1223-2233/	0.715065	0.848837	0.00918817	0.855727
activity_602244	all_disease	0.674259	0.769953	0.013303	0.811958	built_models/moldata/GraphConv/1223-2233/	0.673992	0.816514	0.0099054	0.834279
activity_602261	all_disease	0.76849	0.895911	0.0271	0.903647	built_models/moldata/GraphConv/1223-2233/	0.776482	0.892683	0.029168	0.91002
activity_602274	all_disease	0.655562	0.62963	0.00131569	0.69146	built_models/moldata/GraphConv/1223-2233/	0.683023	0.5	0.000807475	0.698367
activity_602399	all_disease	0.753101	0.926916	0.05341	0.920305	built_models/moldata/GraphConv/1223-2233/	0.778164	0.906516	0.050362	0.921154
activity_588458	all_disease	0.395223	0.896186	0.0186697	0.812141	built_models/moldata/GraphConv/1223-2233/	0.402242	0.888218	0.0179707	0.799138
activity_588489	all_disease	0.596282	0.851648	0.0103313	0.817165	built_models/moldata/GraphConv/1223-2233/	0.609971	0.859813	0.00869237	0.836691
activity_588492	all_disease	0.732555	0.858521	0.026496	0.876552	built_models/moldata/GraphConv/1223-2233/	0.743235	0.838384	0.0235428	0.868977
activity_588621	all_disease	0.619813	0.780952	0.00582925	0.805919	built_models/moldata/GraphConv/1223-2233/	0.641746	0.824324	0.00628931	0.852418
activity_588850	all_disease	0.437834	0.960452	0.0240543	0.865604	built_models/moldata/GraphConv/1223-2233/	0.450239	0.960993	0.0179827	0.876079
activity_602141	all_disease	0.679767	0.800866	0.0154967	0.834589	built_models/moldata/GraphConv/1223-2233/	0.693344	0.860656	0.0125764	0.864813
activity_504720	all_disease	0.630056	0.843137	0.00986012	0.816043	built_models/moldata/GraphConv/1223-2233/	0.637664	0.808511	0.00799747	0.805565
activity_493091	all_disease	0.658274	0.780488	0.0269156	0.815299	built_models/moldata/GraphConv/1223-2233/	0.680413	0.775	0.0296935	0.813046
activity_493160	all_disease	0.622223	0.887755	0.00671037	0.873961	built_models/moldata/GraphConv/1223-2233/	0.648673	0.826923	0.00476613	0.825911
activity_493011	all_disease	0.540009	0.80625	0.00867402	0.789839	built_models/moldata/GraphConv/1223-2233/	0.522436	0.794326	0.00938102	0.790942
activity_493012	all_disease	0.586774	0.854015	0.00875159	0.839421	built_models/moldata/GraphConv/1223-2233/	0.592564	0.846154	0.00541339	0.867517
activity_449763	all_disease	0.733053	0.867089	0.0157671	0.874148	built_models/moldata/GraphConv/1223-2233/	0.738721	0.851485	0.0131158	0.878283
activity_463104	all_disease	0.65471	0.892617	0.0118686	0.880329	built_models/moldata/GraphConv/1223-2233/	0.662464	0.949153	0.0131998	0.907245
activity_463190	all_disease	0.634127	0.845144	0.0524601	0.818248	built_models/moldata/GraphConv/1223-2233/	0.649291	0.865646	0.0557137	0.838743
activity_463212	all_disease	0.725082	0.804147	0.0383812	0.849358	built_models/moldata/GraphConv/1223-2233/	0.732034	0.832278	0.038327	0.863297
activity_435022	all_disease	0.514931	0.818182	0.00689567	0.744039	built_models/moldata/GraphConv/1223-2233/	0.527312	0.876404	0.00660961	0.810027
activity_2380	all_disease	0.414979	0.746835	0.00315913	0.634791	built_models/moldata/GraphConv/1223-2233/	0.4064	0.702703	0.00354997	0.589635
activity_2825	all_disease	0.638353	0.880952	0.00955496	0.843483	built_models/moldata/GraphConv/1223-2233/	0.646065	0.857143	0.00956066	0.837146
activity_435003	all_disease	0.576702	0.881517	0.0136304	0.834092	built_models/moldata/GraphConv/1223-2233/	0.578941	0.867089	0.0130663	0.824962
activity_651582	all_disease	0.770808	0.737052	0.0315538	0.833121	built_models/moldata/GraphConv/1223-2233/	0.778841	0.823171	0.0323431	0.868967
activity_1443	all_disease	0.66179	0.907692	0.0125545	0.906753	built_models/moldata/GraphConv/1223-2233/	0.658393	0.888889	0.00978893	0.889081
activity_1135	all_disease	0.971287	0.444444	0.0056338	0.809554	built_models/moldata/GraphConv/1223-2233/	0.970283	0.666667	0.004	0.975688
activity_1217	all_disease	0.424745	0.902174	0.0116076	0.837396	built_models/moldata/GraphConv/1223-2233/	0.437339	0.953947	0.0152359	0.860229
activity_1029	all_disease	0.721134	0.285714	0.000969932	0.445457	built_models/moldata/GraphConv/1223-2233/	0.714193	0.333333	0.000759878	0.500633
activity_720637	all_disease	0.679012	0.811966	0.414847	0.818081	built_models/moldata/GraphConv/1223-2233/	0.665689	0.862069	0.320513	0.832643
activity_1347034	all_disease	0.684848	0.546667	0.190698	0.682051	built_models/moldata/GraphConv/1223-2233/	0.677305	0.72	0.176471	0.691751
activity_1347037	all_disease	0.622024	0.742857	0.095941	0.718188	built_models/moldata/GraphConv/1223-2233/	0.622449	0.846154	0.0916667	0.773063
activity_602233	all_disease	0.861188	0.8125	0.00274783	0.91855	built_models/moldata/GraphConv/1223-2233/	0.871732	0.666667	0.00305998	0.860727
activity_485367	all_disease	0.637239	0.826923	0.00373296	0.861185	built_models/moldata/GraphConv/1223-2233/	0.648947	0.783784	0.00336193	0.829608
activity_1490	all_disease	0.638828	0.854987	0.104684	0.844696	built_models/moldata/GraphConv/1223-2233/	0.639174	0.88	0.101064	0.848974
activity_1468	all_disease	0.759836	0.856	0.0159131	0.885433	built_models/moldata/GraphConv/1223-2233/	0.757018	0.786885	0.0104031	0.854749
activity_602440	all_disease	0.481885	0.908795	0.0140102	0.852882	built_models/moldata/GraphConv/1223-2233/	0.501825	0.846154	0.0118526	0.813021
activity_504690	all_disease	0.747214	0.846535	0.0373852	0.871578	built_models/moldata/GraphConv/1223-2233/	0.744658	0.822727	0.0266255	0.874721
activity_588413	all_disease	0.365552	0.862069	0.0137728	0.748455	built_models/moldata/GraphConv/1223-2233/	0.359876	0.870445	0.0130604	0.735829
activity_652067	all_disease	0.661876	0.862129	0.0356139	0.853029	built_models/moldata/GraphConv/1223-2233/	0.663655	0.876316	0.0340526	0.858017
activity_652126	all_disease	0.515052	0.816176	0.0170272	0.766878	built_models/moldata/GraphConv/1223-2233/	0.500921	0.838951	0.0157006	0.778704
activity_652257	all_disease	0.813072	0.808184	0.0797879	0.886825	built_models/moldata/GraphConv/1223-2233/	0.819303	0.775	0.0638338	0.874805
activity_686964	all_disease	0.676877	0.589041	0.00667443	0.690059	built_models/moldata/GraphConv/1223-2233/	0.665391	0.587156	0.00676318	0.672885
activity_687014	all_disease	0.744648	0.867647	0.0553367	0.885354	built_models/moldata/GraphConv/1223-2233/	0.741886	0.89842	0.0521079	0.888219
activity_687016	all_disease	0.234923	0.824926	0.00906541	0.612675	built_models/moldata/GraphConv/1223-2233/	0.240186	0.831224	0.00911953	0.601883
activity_720596	all_disease	0.536411	0.864865	0.0103165	0.79692	built_models/moldata/GraphConv/1223-2233/	0.548717	0.804734	0.0105919	0.779618
activity_720702	all_disease	0.299678	0.931507	0.00485784	0.827435	built_models/moldata/GraphConv/1223-2233/	0.288478	0.920455	0.00401865	0.803536
activity_743126	all_disease	0.765429	0.674757	0.0147762	0.786682	built_models/moldata/GraphConv/1223-2233/	0.762507	0.644737	0.014525	0.757838
activity_1053197	all_disease	0.531928	0.792453	0.0133957	0.772736	built_models/moldata/GraphConv/1223-2233/	0.513642	0.758454	0.0113497	0.721164
activity_651821	all_disease	0.870233	0.896811	0.0861106	0.947665	built_models/moldata/GraphConv/1223-2233/	0.869571	0.905797	0.0936797	0.943389
activity_651957	all_disease	0.795835	0.731707	0.0110769	0.836774	built_models/moldata/GraphConv/1223-2233/	0.816788	0.706897	0.00792271	0.812038
activity_652010	all_disease	0.694967	0.77037	0.0254217	0.815993	built_models/moldata/GraphConv/1223-2233/	0.701547	0.799296	0.0265156	0.829355
activity_652039	all_disease	0.729458	0.898734	0.0322551	0.905464	built_models/moldata/GraphConv/1223-2233/	0.741739	0.879433	0.0331773	0.896762
activity_602281	all_disease	0.706498	0.868476	0.0361991	0.882187	built_models/moldata/GraphConv/1223-2233/	0.714435	0.876289	0.0314039	0.879658
activity_624267	all_disease	0.455681	0.877934	0.00898218	0.813621	built_models/moldata/GraphConv/1223-2233/	0.472893	0.881481	0.0081024	0.829519
activity_624268	all_disease	0.680254	0.876033	0.00867005	0.870514	built_models/moldata/GraphConv/1223-2233/	0.67963	0.907563	0.0120522	0.920597
activity_624377	all_disease	0.296458	0.91	0.00339084	0.733776	built_models/moldata/GraphConv/1223-2233/	0.308899	0.830769	0.00283049	0.699016
activity_624416	all_disease	0.77383	0.710345	0.011891	0.820267	built_models/moldata/GraphConv/1223-2233/	0.769524	0.87218	0.0179929	0.891258
activity_651718	all_disease	0.753083	0.868571	0.0315091	0.889185	built_models/moldata/GraphConv/1223-2233/	0.745489	0.851852	0.0256911	0.877577
activity_651800	all_disease	0.681498	0.711656	0.00952303	0.791055	built_models/moldata/GraphConv/1223-2233/	0.691453	0.772727	0.011902	0.822573
activity_651572	all_disease	0.373609	0.871287	0.0036834	0.729202	built_models/moldata/GraphConv/1223-2233/	0.360702	0.86747	0.00407563	0.734586
activity_602163	all_disease	0.153891	0.887097	0.00345695	0.63081	built_models/moldata/GraphConv/1223-2233/	0.160437	0.822785	0.0028251	0.536579
activity_602123	all_disease	0.329928	0.809322	0.00755867	0.689238	built_models/moldata/GraphConv/1223-2233/	0.346292	0.84	0.00584633	0.681564
activity_540364	all_disease	0.405391	0.897778	0.0093432	0.772893	built_models/moldata/GraphConv/1223-2233/	0.42495	0.889571	0.00939119	0.773964
activity_504411	all_disease	0.855841	0.967742	0.00602168	0.972396	built_models/moldata/GraphConv/1223-2233/	0.863202	0.722222	0.00371641	0.807833
activity_504700	all_disease	0.36239	0.666667	0.00054762	0.502153	built_models/moldata/GraphConv/1223-2233/	0.360379	0.695652	0.000979972	0.551083
activity_504707	all_disease	0.438879	0.588235	0.00103708	0.510512	built_models/moldata/GraphConv/1223-2233/	0.41016	0.64	0.00106277	0.513324
activity_504734	all_disease	0.5335	0.893617	0.00521674	0.84925	built_models/moldata/GraphConv/1223-2233/	0.53371	0.894737	0.004271	0.826686
activity_504766	all_disease	0.527359	0.598746	0.0117164	0.592575	built_models/moldata/GraphConv/1223-2233/	0.545626	0.626415	0.0142379	0.622338
activity_504803	all_disease	0.772833	0.890625	0.0284822	0.920009	built_models/moldata/GraphConv/1223-2233/	0.782534	0.866667	0.020719	0.890345
activity_492953	all_disease	0.801407	0.794326	0.0488301	0.875581	built_models/moldata/GraphConv/1223-2233/	0.813729	0.819672	0.0514721	0.8829
activity_492956	all_disease	0.685791	0.816393	0.0233015	0.852294	built_models/moldata/GraphConv/1223-2233/	0.708966	0.827751	0.0233122	0.858379
activity_492972	all_disease	0.503758	0.922535	0.00784807	0.892124	built_models/moldata/GraphConv/1223-2233/	0.527649	0.88	0.00555602	0.845643
activity_493008	all_disease	0.693517	0.905172	0.0101656	0.897815	built_models/moldata/GraphConv/1223-2233/	0.710884	0.930233	0.0109439	0.92657
activity_493087	all_disease	0.637012	0.653846	0.00140148	0.679217	built_models/moldata/GraphConv/1223-2233/	0.656345	0.555556	0.00116239	0.629302
activity_493244	all_disease	0.722226	0.553191	0.00280142	0.692141	built_models/moldata/GraphConv/1223-2233/	0.719594	0.470588	0.0022805	0.601557
activity_463082	all_disease	0.694231	0.795139	0.0451899	0.825352	built_models/moldata/GraphConv/1223-2233/	0.704499	0.825485	0.0397386	0.847141
activity_2751	all_disease	0.651226	0.879257	0.0250706	0.859622	built_models/moldata/GraphConv/1223-2233/	0.657357	0.866029	0.0212741	0.85388
activity_434962	all_disease	0.646914	0.817143	0.0126202	0.841264	built_models/moldata/GraphConv/1223-2233/	0.660556	0.873134	0.0139668	0.858548
activity_2130	all_disease	0.758926	0.775862	0.0178171	0.847618	built_models/moldata/GraphConv/1223-2233/	0.779056	0.830769	0.020339	0.865268
activity_2174	all_disease	0.364591	0.878788	0.00293403	0.732555	built_models/moldata/GraphConv/1223-2233/	0.384918	0.833333	0.00205945	0.736968
activity_2177	all_disease	0.689772	0.690141	0.0101229	0.77048	built_models/moldata/GraphConv/1223-2233/	0.697006	0.790698	0.00942612	0.822243
activity_2234	all_disease	0.470063	0.83871	0.003154	0.767373	built_models/moldata/GraphConv/1223-2233/	0.482659	0.852941	0.00236619	0.776243
activity_2057	all_disease	0.794754	0.785276	0.0390542	0.863651	built_models/moldata/GraphConv/1223-2233/	0.804517	0.701087	0.0274702	0.823893
activity_2129	all_disease	0.713158	0.818697	0.0316678	0.855372	built_models/moldata/GraphConv/1223-2233/	0.729741	0.780952	0.0251998	0.848805
activity_1906	all_disease	0.667622	0.547872	0.0101899	0.650289	built_models/moldata/GraphConv/1223-2233/	0.661873	0.587302	0.00953854	0.655283
activity_1947	all_disease	0.721514	0.821429	0.0134597	0.865609	built_models/moldata/GraphConv/1223-2233/	0.748765	0.853933	0.0130786	0.898935
activity_1974	all_disease	0.777185	0.79661	0.0404359	0.864312	built_models/moldata/GraphConv/1223-2233/	0.791774	0.748	0.038257	0.842559
activity_1822	all_disease	0.737156	0.84715	0.0405204	0.862848	built_models/moldata/GraphConv/1223-2233/	0.74409	0.84589	0.04228	0.87606
activity_1845	all_disease	0.791362	0.88	0.00706147	0.901211	built_models/moldata/GraphConv/1223-2233/	0.792141	0.818182	0.0078108	0.921459
activity_1321	all_disease	0.531761	0.590625	0.0146523	0.569451	built_models/moldata/GraphConv/1223-2233/	0.519434	0.635922	0.01425	0.585507
activity_631	all_disease	0.620555	0.79798	0.00834213	0.777762	built_models/moldata/GraphConv/1223-2233/	0.632377	0.821429	0.0110259	0.844342
activity_731	all_disease	0.615878	0.80303	0.00553988	0.799168	built_models/moldata/GraphConv/1223-2233/	0.620882	0.92	0.00714286	0.886704
activity_1032	all_disease	0.601322	0.759036	0.00634377	0.780618	built_models/moldata/GraphConv/1223-2233/	0.595165	0.852941	0.00843023	0.82142
activity_1203	all_disease	0.857874	0.727273	0.00226629	0.839829	built_models/moldata/GraphConv/1223-2233/	0.848128	0.75	0.00116959	0.861286
activity_920	all_disease	0.599685	0.858491	0.00910455	0.824369	built_models/moldata/GraphConv/1223-2233/	0.585049	0.84507	0.0085191	0.822999
activity_932	all_disease	0.796069	0.841418	0.0832257	0.895442	built_models/moldata/GraphConv/1223-2233/	0.785346	0.850602	0.0903044	0.892622
activity_862	all_disease	0.738438	0.800752	0.0322923	0.852795	built_models/moldata/GraphConv/1223-2233/	0.734278	0.815287	0.0282998	0.868689
activity_871	all_disease	0.567219	0.881057	0.0184809	0.822778	built_models/moldata/GraphConv/1223-2233/	0.565259	0.904255	0.0230041	0.833732
activity_743093	all_disease	0.530405	0.666667	0.000721154	0.629364	built_models/moldata/GraphConv/1223-2233/	0.548894	0.2	0.000341997	0.412239
activity_2052	all_disease	0.45607	0.5	0.000581869	0.438607	built_models/moldata/GraphConv/1223-2233/	0.478985	0.466667	0.000552573	0.540869
activity_1529	all_disease	0.647725	0.479079	0.0220829	0.583818	built_models/moldata/GraphConv/1223-2233/	0.648268	0.472934	0.021564	0.588422
activity_1530	all_disease	0.732726	0.789474	0.0113165	0.841158	built_models/moldata/GraphConv/1223-2233/	0.719337	0.814815	0.0141297	0.863107
activity_1531	all_disease	0.880541	0.52968	0.065389	0.77574	built_models/moldata/GraphConv/1223-2233/	0.877349	0.636888	0.0793822	0.820118
activity_758	all_disease	0.789741	0.368421	0.00138532	0.615257	built_models/moldata/GraphConv/1223-2233/	0.798668	0.777778	0.00212186	0.805493
activity_760	all_disease	0.583209	0.714286	0.00447539	0.769455	built_models/moldata/GraphConv/1223-2233/	0.580125	0.789474	0.00435287	0.813809
activity_761	all_disease	0.613316	0.736111	0.00567573	0.731423	built_models/moldata/GraphConv/1223-2233/	0.618506	0.731707	0.00479157	0.80381
activity_757	all_disease	0.467124	0.8	0.00497319	0.72559	built_models/moldata/GraphConv/1223-2233/	0.468586	0.882353	0.00515228	0.827174
activity_759	all_disease	0.651621	0.759259	0.00487515	0.823933	built_models/moldata/GraphConv/1223-2233/	0.666606	0.793103	0.00420322	0.826835
activity_764	all_disease	0.686908	0.542857	0.00252123	0.68236	built_models/moldata/GraphConv/1223-2233/	0.697573	0.956522	0.00442745	0.908366
activity_1325	all_disease	0.677312	0.7	0.00176545	0.775121	built_models/moldata/GraphConv/1223-2233/	0.64813	0.925926	0.00424088	0.88296
activity_1326	all_disease	0.654633	0.857143	0.00212465	0.788005	built_models/moldata/GraphConv/1223-2233/	0.650686	0.894737	0.00291996	0.829905
activity_493014	all_disease	0.665048	0.882353	0.00190476	0.796278	built_models/moldata/GraphConv/1223-2233/	0.656412	0.588235	0.00158957	0.6757
activity_588664	all_disease	0.620854	0.661765	0.00961812	0.704584	built_models/moldata/GraphConv/1223-2233/	0.636779	0.627907	0.00825183	0.68661
activity_602410	all_disease	0.728155	0.792285	0.028368	0.845213	built_models/moldata/GraphConv/1223-2233/	0.735716	0.734234	0.0238513	0.821928
activity_623877	all_disease	0.4267	0.722222	0.00479958	0.618006	built_models/moldata/GraphConv/1223-2233/	0.450891	0.650943	0.00500944	0.598173
activity_488975	all_disease	0.685167	0.539735	0.0169403	0.660978	built_models/moldata/GraphConv/1223-2233/	0.680645	0.571984	0.0199025	0.668538
activity_488977	all_disease	0.745654	0.795556	0.0226956	0.839873	built_models/moldata/GraphConv/1223-2233/	0.737224	0.768707	0.018446	0.833521
activity_588511	all_disease	0.670636	0.676887	0.0281621	0.728254	built_models/moldata/GraphConv/1223-2233/	0.668695	0.690476	0.026241	0.742751
activity_588627	all_disease	0.629502	0.763636	0.0110701	0.789271	built_models/moldata/GraphConv/1223-2233/	0.636494	0.847619	0.0105475	0.837915
activity_588675	all_disease	0.508069	0.741176	0.00835599	0.697199	built_models/moldata/GraphConv/1223-2233/	0.487441	0.731544	0.00918746	0.670065
activity_588676	all_disease	0.500459	0.564593	0.015442	0.560782	built_models/moldata/GraphConv/1223-2233/	0.524596	0.591054	0.0168228	0.568708
activity_1511	all_disease	0.651503	0.539326	0.00908833	0.661689	built_models/moldata/GraphConv/1223-2233/	0.673666	0.708333	0.0112717	0.74908
activity_1672	all_disease	0.733102	0.848101	0.0243814	0.87963	built_models/moldata/GraphConv/1223-2233/	0.71858	0.887179	0.0261685	0.89599
activity_2550	all_disease	0.445425	0.910714	0.00302976	0.834816	built_models/moldata/GraphConv/1223-2233/	0.46125	0.903846	0.00378757	0.833524
activity_2553	all_disease	0.679253	0.763085	0.0279798	0.7917	built_models/moldata/GraphConv/1223-2233/	0.671923	0.776557	0.027597	0.817819
activity_2648	all_disease	0.855996	0.680328	0.0188508	0.848069	built_models/moldata/GraphConv/1223-2233/	0.851623	0.732558	0.0182821	0.850218
activity_463111	all_disease	0.576743	0.827493	0.0235159	0.798994	built_models/moldata/GraphConv/1223-2233/	0.588107	0.869258	0.0254553	0.816841
activity_463165	all_disease	0.648464	0.789157	0.0122008	0.809877	built_models/moldata/GraphConv/1223-2233/	0.648138	0.827869	0.012382	0.812775
activity_2156	all_disease	0.715824	0.798507	0.036304	0.835332	built_models/moldata/GraphConv/1223-2233/	0.722675	0.813056	0.0416603	0.843524
activity_2227	all_disease	0.632988	0.683761	0.00717424	0.714197	built_models/moldata/GraphConv/1223-2233/	0.639207	0.703704	0.00912803	0.726298
activity_2239	all_disease	0.695037	0.786885	0.0154258	0.817992	built_models/moldata/GraphConv/1223-2233/	0.707166	0.724409	0.0135713	0.799575
activity_624037	all_disease	0.75253	0.735632	0.00678469	0.834755	built_models/moldata/GraphConv/1223-2233/	0.773457	0.753623	0.00825004	0.869696
activity_624038	all_disease	0.596701	0.515625	0.00431091	0.559501	built_models/moldata/GraphConv/1223-2233/	0.597875	0.421687	0.00314946	0.48603
activity_624040	all_disease	0.610824	0.790984	0.0129426	0.778611	built_models/moldata/GraphConv/1223-2233/	0.632283	0.770492	0.0137253	0.804962
activity_624125	all_disease	0.521738	0.811224	0.0172873	0.771729	built_models/moldata/GraphConv/1223-2233/	0.5506	0.815261	0.0161226	0.790835
activity_624126	all_disease	0.574436	0.474359	0.00458403	0.558122	built_models/moldata/GraphConv/1223-2233/	0.56184	0.455446	0.00379726	0.505703
activity_624127	all_disease	0.74199	0.68254	0.00438105	0.784531	built_models/moldata/GraphConv/1223-2233/	0.751626	0.725806	0.00652174	0.821533
activity_624466	all_disease	0.567751	0.889036	0.0395255	0.825963	built_models/moldata/GraphConv/1223-2233/	0.585557	0.918489	0.0390335	0.841388
activity_624467	all_disease	0.518841	0.904545	0.0213359	0.823887	built_models/moldata/GraphConv/1223-2233/	0.518135	0.889262	0.0196238	0.840491
activity_602247	all_disease	0.816824	0.391304	0.00131138	0.609467	built_models/moldata/GraphConv/1223-2233/	0.820728	0.333333	0.00020404	0.46312
activity_602248	all_disease	0.667147	0.592179	0.00847119	0.675933	built_models/moldata/GraphConv/1223-2233/	0.659596	0.685714	0.0102564	0.744583
activity_602250	all_disease	0.108737	0.92278	0.00710548	0.587463	built_models/moldata/GraphConv/1223-2233/	0.117466	0.928177	0.00691728	0.604444
activity_588814	all_disease	0.623975	0.730159	0.00661252	0.796308	built_models/moldata/GraphConv/1223-2233/	0.632101	0.828283	0.00822138	0.828499
activity_588819	all_disease	0.444499	0.515152	0.000830524	0.434861	built_models/moldata/GraphConv/1223-2233/	0.44958	0.555556	0.000674445	0.52849
activity_588852	all_disease	0.595343	0.833333	0.0313849	0.809047	built_models/moldata/GraphConv/1223-2233/	0.611532	0.876993	0.035668	0.833474
activity_504634	all_disease	0.5514	0.611111	0.00146774	0.622546	built_models/moldata/GraphConv/1223-2233/	0.56289	0.666667	0.00127889	0.673748
activity_504692	all_disease	0.582213	0.647887	0.00984659	0.655689	built_models/moldata/GraphConv/1223-2233/	0.586064	0.687023	0.00864636	0.680536
activity_504454	all_disease	0.745326	0.689655	0.0160938	0.78092	built_models/moldata/GraphConv/1223-2233/	0.757673	0.742647	0.0162067	0.797237
activity_652048	all_disease	0.638511	0.679537	0.0126355	0.709509	built_models/moldata/GraphConv/1223-2233/	0.645778	0.680851	0.0128077	0.733627
activity_652051	all_disease	0.636342	0.687259	0.0126998	0.708055	built_models/moldata/GraphConv/1223-2233/	0.643066	0.68617	0.0128078	0.734286
activity_493056	all_disease	0.114871	0.895522	0.00644838	0.512375	built_models/moldata/GraphConv/1223-2233/	0.101822	0.859756	0.0064941	0.468067
activity_493084	all_disease	0.605543	0.894118	0.00611129	0.900992	built_models/moldata/GraphConv/1223-2233/	0.62578	0.904762	0.00629973	0.897593
activity_504660	all_disease	0.594732	0.83908	0.0225587	0.826749	built_models/moldata/GraphConv/1223-2233/	0.577281	0.938224	0.0233879	0.892182
activity_652054	all_disease	0.779014	0.669179	0.0952324	0.778822	built_models/moldata/GraphConv/1223-2233/	0.781241	0.70184	0.0937859	0.807685
activity_624463	all_disease	0.51589	0.92	0.00632842	0.86334	built_models/moldata/GraphConv/1223-2233/	0.524011	0.928571	0.0049904	0.882418
activity_504651	all_disease	0.608922	0.375	0.000246954	0.505509	built_models/moldata/GraphConv/1223-2233/	0.622756	0.571429	0.000446778	0.714087
activity_624465	all_disease	0.64472	0.941176	0.0012269	0.890516	built_models/moldata/GraphConv/1223-2233/	0.647447	0.928571	0.00137435	0.948295
activity_504652	all_disease	0.886029	0.229099	0.069937	0.597113	built_models/moldata/GraphConv/1223-2233/	0.878514	0.206711	0.0630889	0.589318
activity_624464	all_disease	0.656376	0.818182	0.0057398	0.842717	built_models/moldata/GraphConv/1223-2233/	0.66539	0.846154	0.00491675	0.855184
activity_624291	all_disease	0.590951	0.230769	0.000217565	0.45186	built_models/moldata/GraphConv/1223-2233/	0.588504	0.4	0.000389712	0.508853
activity_485347	all_disease	0.297449	0.814159	0.00445003	0.547375	built_models/moldata/GraphConv/1223-2233/	0.326527	0.762887	0.00484008	0.584063
activity_485344	all_disease	0.586155	0.617117	0.0335675	0.669394	built_models/moldata/GraphConv/1223-2233/	0.57365	0.704745	0.0408018	0.713363
activity_485358	all_disease	0.630004	0.834123	0.0160789	0.833368	built_models/moldata/GraphConv/1223-2233/	0.632746	0.80102	0.0187217	0.819794
activity_492947	all_disease	0.87056	1	0.000964553	0.931729	built_models/moldata/GraphConv/1223-2233/	0.87963	0.555556	0.00167729	0.690988
activity_504810	all_disease	0.472697	0.712121	0.00278783	0.671809	built_models/moldata/GraphConv/1223-2233/	0.506756	0.714286	0.00286556	0.663713
activity_504812	all_disease	0.475266	0.712121	0.00280145	0.67137	built_models/moldata/GraphConv/1223-2233/	0.510316	0.714286	0.00288636	0.665334
activity_540275	all_disease	0.638758	0.717391	0.00314795	0.771406	built_models/moldata/GraphConv/1223-2233/	0.648233	0.795455	0.00444783	0.817064
activity_540277	all_disease	0.838373	0.166667	0.000207814	0.579323	built_models/moldata/GraphConv/1223-2233/	0.8335	0	0	0.455754
activity_493036	all_disease	0.718164	0.794521	0.00637713	0.833254	built_models/moldata/GraphConv/1223-2233/	0.729115	0.76	0.0056288	0.85318
activity_1469	all_disease	0.791284	0.826087	0.00300063	0.844771	built_models/moldata/GraphConv/1223-2233/	0.792492	0.733333	0.00259373	0.825032
activity_1479	all_disease	0.752101	0.786885	0.00637535	0.840789	built_models/moldata/GraphConv/1223-2233/	0.747999	0.775	0.00601475	0.834927
activity_720552	all_disease	0.606667	0.708333	0.191729	0.696786	built_models/moldata/GraphConv/1223-2233/	0.634615	0.745763	0.243094	0.74168
activity_720719	all_disease	0.725724	0.652174	0.0892857	0.727105	built_models/moldata/GraphConv/1223-2233/	0.643735	0.45	0.0629371	0.572868
activity_720725	all_disease	0.555789	0.826087	0.157676	0.803385	built_models/moldata/GraphConv/1223-2233/	0.58806	0.833333	0.185185	0.819955
activity_743053	all_disease	0.709244	0.689655	0.108696	0.736673	built_models/moldata/GraphConv/1223-2233/	0.691748	0.72	0.130435	0.769406
activity_743054	all_disease	0.596929	0.648148	0.154867	0.701562	built_models/moldata/GraphConv/1223-2233/	0.589888	0.782609	0.209302	0.758205
activity_743063	all_disease	0.473373	0.835616	0.193038	0.738937	built_models/moldata/GraphConv/1223-2233/	0.443213	0.909091	0.168776	0.776724
activity_743067	all_disease	0.682382	0.695652	0.219178	0.70028	built_models/moldata/GraphConv/1223-2233/	0.718213	0.607143	0.193182	0.733976
activity_743077	all_disease	0.388976	0.780488	0.0778589	0.718814	built_models/moldata/GraphConv/1223-2233/	0.351852	0.863636	0.0641892	0.78714
activity_743078	all_disease	0.583665	0.74	0.158798	0.755487	built_models/moldata/GraphConv/1223-2233/	0.590164	0.820513	0.182857	0.707755
activity_743091	all_disease	0.620755	0.758621	0.190476	0.707335	built_models/moldata/GraphConv/1223-2233/	0.610811	0.806452	0.153374	0.740889
activity_743122	all_disease	0.703333	0.816327	0.333333	0.835312	built_models/moldata/GraphConv/1223-2233/	0.775061	0.7	0.259259	0.831911
activity_743139	all_disease	0.619149	0.652174	0.15544	0.742104	built_models/moldata/GraphConv/1223-2233/	0.619318	0.823529	0.179487	0.795043
activity_743140	all_disease	0.595978	0.657143	0.0991379	0.696038	built_models/moldata/GraphConv/1223-2233/	0.645251	0.5625	0.0697674	0.602476
activity_1159523	all_disease	0.604167	0.78125	0.333333	0.720331	built_models/moldata/GraphConv/1223-2233/	0.586735	0.790698	0.320755	0.728682
activity_1159528	all_disease	0.661102	0.670455	0.253219	0.730208	built_models/moldata/GraphConv/1223-2233/	0.628458	0.857143	0.252101	0.792267
activity_1159531	all_disease	0.706024	0.470588	0.0661157	0.647207	built_models/moldata/GraphConv/1223-2233/	0.807107	0.545455	0.153846	0.731183
activity_1159555	all_disease	0.578059	0.740741	0.31746	0.706006	built_models/moldata/GraphConv/1223-2233/	0.590698	0.785714	0.294643	0.721993
activity_1224892	all_disease	0.693053	0.777778	0.356863	0.802278	built_models/moldata/GraphConv/1223-2233/	0.710425	0.75	0.235955	0.799784
activity_1224893	all_disease	0.649123	0.631579	0.0827586	0.615374	built_models/moldata/GraphConv/1223-2233/	0.67033	0.6875	0.166667	0.715361
activity_1224894	all_disease	0.786667	0.666667	0.0307692	0.714787	built_models/moldata/GraphConv/1223-2233/	0.841085	0.666667	0.0930233	0.79828
activity_1224895	all_disease	0.725397	0.462963	0.147929	0.666506	built_models/moldata/GraphConv/1223-2233/	0.739623	0.6	0.202703	0.721
activity_1224896	all_disease	0.570064	0.709091	0.133106	0.66746	built_models/moldata/GraphConv/1223-2233/	0.492647	0.818182	0.118421	0.689818
activity_1259247	all_disease	0.679134	0.721311	0.40553	0.780366	built_models/moldata/GraphConv/1223-2233/	0.721239	0.876923	0.508929	0.838414
activity_1259248	all_disease	0.636531	0.727273	0.270042	0.707824	built_models/moldata/GraphConv/1223-2233/	0.662651	0.717949	0.277228	0.700855
activity_1259387	all_disease	0.614243	0.892857	0.0886525	0.888697	built_models/moldata/GraphConv/1223-2233/	0.599303	1	0.0725806	0.895683
activity_1259390	all_disease	0.772308	0.428571	0.0204082	0.739169	built_models/moldata/GraphConv/1223-2233/	0.80427	0	0	0.782143
activity_1259391	all_disease	0.591241	0.909091	0.0346021	0.925007	built_models/moldata/GraphConv/1223-2233/	0.657439	1	0.019802	0.97561
activity_1259392	all_disease	0.631929	0.796178	0.482625	0.722518	built_models/moldata/GraphConv/1223-2233/	0.687179	0.828125	0.514563	0.794251
activity_1259393	all_disease	0.918455	1	0.0172414	0.989971	built_models/moldata/GraphConv/1223-2233/	0.886986	0	0	0.405603
activity_1259394	all_disease	0.566412	0.857143	0.0408163	0.769055	built_models/moldata/GraphConv/1223-2233/	0.593525	0.75	0.026087	0.630703
activity_1259395	all_disease	0.549142	0.775	0.0996785	0.729867	built_models/moldata/GraphConv/1223-2233/	0.568266	0.904762	0.141791	0.84
activity_1259396	all_disease	0.572597	0.764045	0.265625	0.731517	built_models/moldata/GraphConv/1223-2233/	0.598174	0.772727	0.303571	0.695844
activity_1259401	all_disease	0.601367	0.705882	0.236453	0.680276	built_models/moldata/GraphConv/1223-2233/	0.658031	0.828571	0.325843	0.779928
activity_1259402	all_disease	0.70297	0.783784	0.169591	0.783567	built_models/moldata/GraphConv/1223-2233/	0.744292	0.5	0.125	0.604181
activity_1259403	all_disease	0.625	0.764706	0.379167	0.720975	built_models/moldata/GraphConv/1223-2233/	0.637615	0.764706	0.367925	0.746859
activity_1259404	all_disease	0.618799	0.913043	0.127273	0.849034	built_models/moldata/GraphConv/1223-2233/	0.703488	0.571429	0.0769231	0.6329
activity_1347030	all_disease	0.700292	0.461538	0.0294118	0.543993	built_models/moldata/GraphConv/1223-2233/	0.627178	0.666667	0.0185185	0.715962
activity_1347031	all_disease	0.609284	0.84252	0.370242	0.7979	built_models/moldata/GraphConv/1223-2233/	0.701754	0.886792	0.431193	0.833962
activity_1347032	all_disease	0.642857	0.670588	0.24359	0.69407	built_models/moldata/GraphConv/1223-2233/	0.648438	0.714286	0.238095	0.746348
activity_1347033	all_disease	0.777972	0.835714	0.742857	0.819985	built_models/moldata/GraphConv/1223-2233/	0.711462	0.752294	0.640625	0.812054
activity_1347036	all_disease	0.730713	0.882353	0.0757576	0.885843	built_models/moldata/GraphConv/1223-2233/	0.668966	0.875	0.0686275	0.899269
activity_1347038	all_disease	0.699851	0.416667	0.025	0.570506	built_models/moldata/GraphConv/1223-2233/	0.708185	1	0.0786517	0.929614
activity_1159518	all_disease	0.958533	0.5	0.153846	0.847587	built_models/moldata/GraphConv/1223-2233/	0.961538	0	0	0.312741
activity_1159519	all_disease	0.762238	0.75	0.0833333	0.80969	built_models/moldata/GraphConv/1223-2233/	0.815126	0.5	0.0454545	0.797009
activity_743199	all_disease	0.640404	0.714286	0.175879	0.723986	built_models/moldata/GraphConv/1223-2233/	0.692308	0.76	0.246753	0.745792
activity_743219	all_disease	0.666667	0.648855	0.435897	0.701611	built_models/moldata/GraphConv/1223-2233/	0.636364	0.617021	0.333333	0.682952
activity_743226	all_disease	0.773622	0.384615	0.0446429	0.598019	built_models/moldata/GraphConv/1223-2233/	0.752137	0.375	0.0535714	0.557246
activity_743227	all_disease	0.71298	0.642857	0.0559006	0.76052	built_models/moldata/GraphConv/1223-2233/	0.716049	0.625	0.0704225	0.7
activity_743228	all_disease	0.683938	0.690909	0.186275	0.747918	built_models/moldata/GraphConv/1223-2233/	0.696	0.62963	0.204819	0.770304
activity_743239	all_disease	0.757674	0.521739	0.0794702	0.675773	built_models/moldata/GraphConv/1223-2233/	0.785441	0.888889	0.126984	0.905644
activity_743240	all_disease	0.605749	0.763158	0.136792	0.764345	built_models/moldata/GraphConv/1223-2233/	0.607306	0.681818	0.159574	0.695258
activity_743241	all_disease	0.932021	0.333333	0.027027	0.773231	built_models/moldata/GraphConv/1223-2233/	0.911647	0.6	0.130435	0.823361
activity_743242	all_disease	0.778865	0.666667	0.0683761	0.739521	built_models/moldata/GraphConv/1223-2233/	0.821101	0.4	0.0526316	0.530986

## Sheet: cancer
AID	run_type	accuracy_score_test	recall_score_test	precision_score_test	roc_auc_score_test	model_dir	accuracy_score_valid	recall_score_valid	precision_score_valid	roc_auc_score_valid
cancer	cancer	0.729611	0.684387	0.0375817	0.776493	built_models/moldata/GraphConv/1223-2233/	0.736066	0.68758	0.0368086	0.780878
activity_1554	cancer	0.705851	0.823529	0.00788466	0.846351	built_models/moldata/GraphConv/1223-2233/	0.707921	0.822222	0.00554723	0.839875
activity_1085	cancer	0.679067	0.79021	0.0126596	0.818933	built_models/moldata/GraphConv/1223-2233/	0.684687	0.861702	0.0132939	0.85807
activity_781	cancer	0.340841	0.875	0.00846666	0.703726	built_models/moldata/GraphConv/1223-2233/	0.350434	0.869048	0.011709	0.738808
activity_422	cancer	0.732434	0.621622	0.00436598	0.737147	built_models/moldata/GraphConv/1223-2233/	0.744422	0.571429	0.00288392	0.693336
activity_1224905	cancer	0.895771	0.726257	0.0420032	0.904329	built_models/moldata/GraphConv/1223-2233/	0.907423	0.825397	0.040404	0.916556
activity_624256	cancer	0.750962	0.549383	0.0291167	0.709962	built_models/moldata/GraphConv/1223-2233/	0.756961	0.585714	0.0311929	0.722831
activity_588579	cancer	0.84742	0.813609	0.0481696	0.906682	built_models/moldata/GraphConv/1223-2233/	0.856588	0.864979	0.0520437	0.929829
activity_743255	cancer	0.827497	0.881481	0.0203697	0.938125	built_models/moldata/GraphConv/1223-2233/	0.832623	0.87234	0.019367	0.915145
activity_588591	cancer	0.816444	0.830189	0.0804143	0.899375	built_models/moldata/GraphConv/1223-2233/	0.826721	0.844828	0.08441	0.909437
activity_588590	cancer	0.670116	0.86148	0.0418935	0.866738	built_models/moldata/GraphConv/1223-2233/	0.682841	0.890026	0.0446039	0.886739
activity_504327	cancer	0.778232	0.62	0.0126273	0.758851	built_models/moldata/GraphConv/1223-2233/	0.786132	0.591549	0.00784314	0.77213
activity_504648	cancer	0.722361	0.927419	0.0124567	0.91034	built_models/moldata/GraphConv/1223-2233/	0.719539	0.95	0.00822036	0.91173
activity_624246	cancer	0.916534	0.666667	0.00150038	0.919883	built_models/moldata/GraphConv/1223-2233/	0.925419	0.5	0.00387168	0.756769
activity_720504	cancer	0.69568	0.673575	0.0679324	0.751469	built_models/moldata/GraphConv/1223-2233/	0.694065	0.650834	0.0605373	0.730985
activity_651725	cancer	0.698301	0.919732	0.024049	0.926543	built_models/moldata/GraphConv/1223-2233/	0.707626	0.934911	0.0196127	0.928178
activity_651768	cancer	0.840863	0.826241	0.0381217	0.919447	built_models/moldata/GraphConv/1223-2233/	0.841135	0.845161	0.0296783	0.915528
activity_504444	cancer	0.54488	0.89878	0.0581184	0.824391	built_models/moldata/GraphConv/1223-2233/	0.553772	0.905018	0.0538552	0.830688
activity_651550	cancer	0.404441	0.668831	0.00464969	0.567589	built_models/moldata/GraphConv/1223-2233/	0.411723	0.782609	0.00450874	0.671472
activity_540263	cancer	0.751559	0.5	0.000525555	0.65176	built_models/moldata/GraphConv/1223-2233/	0.778691	0.2	0.000391236	0.530922
activity_485314	cancer	0.791665	0.756589	0.07808	0.846563	built_models/moldata/GraphConv/1223-2233/	0.803083	0.804396	0.0826558	0.885095
activity_651724	cancer	0.753876	0.877119	0.0234827	0.92257	built_models/moldata/GraphConv/1223-2233/	0.758161	0.911765	0.0199005	0.92947
activity_488837	cancer	0.968328	0	0	0.484297	built_models/moldata/GraphConv/1223-2233/	0.976233	0	0	0.390228
activity_540303	cancer	0.770279	0.647059	0.00921659	0.764712	built_models/moldata/GraphConv/1223-2233/	0.778312	0.635135	0.00899177	0.751214
activity_485298	cancer	0.640632	0.628205	0.00442198	0.705584	built_models/moldata/GraphConv/1223-2233/	0.640723	0.854545	0.00551126	0.79541
activity_504706	cancer	0.796244	0.619048	0.00213816	0.791946	built_models/moldata/GraphConv/1223-2233/	0.816947	0.647059	0.00259618	0.788152
activity_2662	cancer	0.939564	0.625	0.00556793	0.90469	built_models/moldata/GraphConv/1223-2233/	0.944322	0.555556	0.00411862	0.815055
activity_2549	cancer	0.563261	0.896552	0.015577	0.846415	built_models/moldata/GraphConv/1223-2233/	0.56187	0.875	0.0132694	0.823079
activity_485360	cancer	0.781506	0.795082	0.0369172	0.861446	built_models/moldata/GraphConv/1223-2233/	0.797101	0.867089	0.0374624	0.900721
activity_445	cancer	0.931868	0.307692	0.00534759	0.705614	built_models/moldata/GraphConv/1223-2233/	0.947612	0	0	0.838859
activity_602429	cancer	0.605834	0.846995	0.0102744	0.82684	built_models/moldata/GraphConv/1223-2233/	0.601597	0.820513	0.00864865	0.826088
activity_624352	cancer	0.626571	0.843602	0.0246162	0.840093	built_models/moldata/GraphConv/1223-2233/	0.640082	0.868085	0.0201322	0.857178
activity_651699	cancer	0.490791	0.972656	0.0127255	0.856759	built_models/moldata/GraphConv/1223-2233/	0.494561	0.923077	0.0127191	0.822302
activity_651647	cancer	0.819749	0.805556	0.00425345	0.86845	built_models/moldata/GraphConv/1223-2233/	0.83423	0.782609	0.00393787	0.896806
activity_1347056	cancer	0.590663	0.836158	0.0284215	0.795968	built_models/moldata/GraphConv/1223-2233/	0.615585	0.808383	0.025307	0.793532
activity_588405	cancer	0.702863	0.857297	0.0683091	0.865641	built_models/moldata/GraphConv/1223-2233/	0.710383	0.892019	0.0686499	0.880897
activity_588493	cancer	0.72216	0.689231	0.0216216	0.778486	built_models/moldata/GraphConv/1223-2233/	0.738966	0.708333	0.0214827	0.792875
activity_489030	cancer	0.589351	0.914454	0.0230158	0.881548	built_models/moldata/GraphConv/1223-2233/	0.594465	0.899038	0.0182742	0.856701
activity_489031	cancer	0.454461	0.559524	0.00268112	0.499758	built_models/moldata/GraphConv/1223-2233/	0.445537	0.6875	0.00398724	0.572177
activity_588692	cancer	0.729258	0.759259	0.00820082	0.815192	built_models/moldata/GraphConv/1223-2233/	0.73181	0.762712	0.00622751	0.835139
activity_602393	cancer	0.744539	0.799378	0.0668053	0.855405	built_models/moldata/GraphConv/1223-2233/	0.793296	0.843096	0.0757946	0.877716
activity_2099	cancer	0.760174	0.285714	0.00132732	0.573968	built_models/moldata/GraphConv/1223-2233/	0.779461	0.555556	0.00280584	0.74618
activity_1021	cancer	0.678522	0.582492	0.0194229	0.693778	built_models/moldata/GraphConv/1223-2233/	0.686623	0.618605	0.0220235	0.70827
activity_1022	cancer	0.740685	0.781925	0.0538857	0.829876	built_models/moldata/GraphConv/1223-2233/	0.739977	0.807692	0.0530097	0.850563
activity_602162	cancer	0.481908	0.670886	0.00272592	0.606128	built_models/moldata/GraphConv/1223-2233/	0.469829	0.596154	0.0021369	0.559356
activity_588499	cancer	0.818688	0.77451	0.0119084	0.888271	built_models/moldata/GraphConv/1223-2233/	0.828193	0.793651	0.0109649	0.899092
activity_504490	cancer	0.450894	0.633028	0.00371587	0.569046	built_models/moldata/GraphConv/1223-2233/	0.45717	0.591837	0.00420839	0.545916
activity_2557	cancer	0.726745	0.318182	0.00242999	0.517692	built_models/moldata/GraphConv/1223-2233/	0.736842	0.285714	0.00250548	0.515535
activity_624170	cancer	0.831599	0.718447	0.0117033	0.83959	built_models/moldata/GraphConv/1223-2233/	0.847503	0.712121	0.0113253	0.851576
activity_624171	cancer	0.804665	0.805556	0.015967	0.898558	built_models/moldata/GraphConv/1223-2233/	0.811124	0.852174	0.0190513	0.90984
activity_1347076	cancer	0.563399	0.838826	0.094633	0.757203	built_models/moldata/GraphConv/1223-2233/	0.568677	0.828649	0.0876991	0.767894
activity_1347075	cancer	0.71162	0.769886	0.0526981	0.813673	built_models/moldata/GraphConv/1223-2233/	0.711684	0.741339	0.0434959	0.801422
activity_504891	cancer	0.962912	0.75	0.00251467	0.972977	built_models/moldata/GraphConv/1223-2233/	0.97285	0.5	0.00153846	0.750825
activity_540317	cancer	0.796676	0.861314	0.0341287	0.911427	built_models/moldata/GraphConv/1223-2233/	0.802099	0.826816	0.0295882	0.899871
activity_624202	cancer	0.815301	0.783715	0.0433742	0.882492	built_models/moldata/GraphConv/1223-2233/	0.82027	0.777385	0.044	0.883151
activity_720707	cancer	0.793192	0.961538	0.00317017	0.951053	built_models/moldata/GraphConv/1223-2233/	0.803636	0.592593	0.00294226	0.791884
activity_720708	cancer	0.833173	0.650794	0.00655057	0.814529	built_models/moldata/GraphConv/1223-2233/	0.845908	0.785714	0.00781065	0.859079
activity_720709	cancer	0.712074	0.893617	0.00784167	0.910905	built_models/moldata/GraphConv/1223-2233/	0.735268	0.955556	0.00601567	0.943321
activity_720711	cancer	0.776455	0.788462	0.00481221	0.884988	built_models/moldata/GraphConv/1223-2233/	0.785345	0.733333	0.0036981	0.859401
activity_504332	cancer	0.725189	0.71585	0.279387	0.79364	built_models/moldata/GraphConv/1223-2233/	0.722522	0.730442	0.280423	0.800138
activity_540253	cancer	0.800304	0.71875	0.00356534	0.859815	built_models/moldata/GraphConv/1223-2233/	0.812113	0.791667	0.0041621	0.848202
activity_504842	cancer	0.836517	0.642857	0.00174859	0.867236	built_models/moldata/GraphConv/1223-2233/	0.846404	0.875	0.00187316	0.940107
activity_1347165	cancer	0.915162	0.48506	0.370765	0.854974	built_models/moldata/GraphConv/1223-2233/	0.929168	0.535322	0.371055	0.886136
activity_2417	cancer	0.807979	0.174267	0.0448261	0.501934	built_models/moldata/GraphConv/1223-2233/	0.806342	0.214085	0.0488432	0.538485
activity_1454	cancer	0.712952	0.77381	0.0153737	0.834012	built_models/moldata/GraphConv/1223-2233/	0.714414	0.816667	0.0151703	0.842341
activity_504462	cancer	0.78906	0.771144	0.0212971	0.854452	built_models/moldata/GraphConv/1223-2233/	0.802227	0.807947	0.0237493	0.880373
activity_463195	cancer	0.68728	0.804878	0.0413773	0.823394	built_models/moldata/GraphConv/1223-2233/	0.707017	0.820312	0.0418939	0.842015
activity_485346	cancer	0.752514	0.819466	0.119151	0.863617	built_models/moldata/GraphConv/1223-2233/	0.761279	0.790445	0.112676	0.856319
activity_1496	cancer	0.789035	0.696721	0.0146149	0.81299	built_models/moldata/GraphConv/1223-2233/	0.790218	0.746479	0.0132699	0.854988
activity_1259310	cancer	0.756607	0.443038	0.00320954	0.600961	built_models/moldata/GraphConv/1223-2233/	0.753269	0.456522	0.00273616	0.60645
activity_652017	cancer	0.834122	0.447867	0.0290278	0.68877	built_models/moldata/GraphConv/1223-2233/	0.834643	0.450331	0.0294436	0.720019
activity_488922	cancer	0.694384	0.856115	0.03739	0.856367	built_models/moldata/GraphConv/1223-2233/	0.695273	0.881789	0.0381532	0.871441
activity_624483	cancer	0.284393	0.87225	0.0451871	0.626069	built_models/moldata/GraphConv/1223-2233/	0.284516	0.878423	0.0410251	0.635078
activity_950	cancer	0.8699	0.238095	0.00157183	0.598976	built_models/moldata/GraphConv/1223-2233/	0.862787	0.0909091	0.000439367	0.559035
activity_951	cancer	0.593252	0.47619	0.0010019	0.583196	built_models/moldata/GraphConv/1223-2233/	0.589026	0.285714	0.000584795	0.465001
activity_952	cancer	0.881497	0.571429	0.00137457	0.82888	built_models/moldata/GraphConv/1223-2233/	0.894478	0	0	0.727832
activity_1007	cancer	0.758841	0.545455	0.00101351	0.670513	built_models/moldata/GraphConv/1223-2233/	0.764406	0.6	0.000764137	0.723566
activity_1008	cancer	0.54781	0.727273	0.00215944	0.753888	built_models/moldata/GraphConv/1223-2233/	0.551888	0.708333	0.00227394	0.740757
activity_1009	cancer	0.674026	0.277778	0.00125219	0.491153	built_models/moldata/GraphConv/1223-2233/	0.67751	0.4	0.00111732	0.554075
activity_651819	cancer	0.432318	0.522523	0.00271968	0.468356	built_models/moldata/GraphConv/1223-2233/	0.446227	0.534091	0.00310026	0.467127
activity_493098	cancer	0.792485	0.775194	0.0276932	0.867956	built_models/moldata/GraphConv/1223-2233/	0.81132	0.832117	0.0231802	0.892369
activity_1259374	cancer	0.791979	0.723684	0.0289443	0.816955	built_models/moldata/GraphConv/1223-2233/	0.795625	0.749211	0.0363734	0.8388
activity_1259422	cancer	0.731939	0.757823	0.0452551	0.819462	built_models/moldata/GraphConv/1223-2233/	0.722063	0.773492	0.0440514	0.831924
activity_686940	cancer	0.867474	0.555305	0.0462145	0.801254	built_models/moldata/GraphConv/1223-2233/	0.874858	0.562264	0.0417952	0.811975
activity_720508	cancer	0.560207	0.529412	0.00205644	0.601353	built_models/moldata/GraphConv/1223-2233/	0.54978	0.560976	0.00180931	0.593861
activity_720509	cancer	0.720449	0.481481	0.00467584	0.653749	built_models/moldata/GraphConv/1223-2233/	0.717652	0.541667	0.00489028	0.663599
activity_720582	cancer	0.75691	0.823293	0.0208439	0.861133	built_models/moldata/GraphConv/1223-2233/	0.7652	0.789157	0.0194853	0.859869
activity_720648	cancer	0.751256	0.742297	0.0263106	0.813236	built_models/moldata/GraphConv/1223-2233/	0.766723	0.688679	0.0219088	0.798252
activity_720700	cancer	0.363504	0.770774	0.0105412	0.613683	built_models/moldata/GraphConv/1223-2233/	0.379145	0.767932	0.0103116	0.60366
activity_720704	cancer	0.627324	0.482353	0.00276504	0.547389	built_models/moldata/GraphConv/1223-2233/	0.636125	0.433333	0.00253362	0.570862
activity_602396	cancer	0.886093	0.673077	0.0160587	0.859668	built_models/moldata/GraphConv/1223-2233/	0.905956	0.78	0.0148289	0.911712
activity_588352	cancer	0.789258	0.760274	0.0141564	0.849513	built_models/moldata/GraphConv/1223-2233/	0.812282	0.854839	0.0103922	0.91263
activity_588354	cancer	0.891603	0.590476	0.0154498	0.840987	built_models/moldata/GraphConv/1223-2233/	0.906438	0.829787	0.0152881	0.927979
activity_435030	cancer	0.829494	0.768595	0.0168265	0.874178	built_models/moldata/GraphConv/1223-2233/	0.838744	0.594203	0.0103093	0.787949
activity_449728	cancer	0.799026	0.830645	0.0157975	0.883857	built_models/moldata/GraphConv/1223-2233/	0.810349	0.625	0.00855066	0.798251
activity_463141	cancer	0.717644	0.703704	0.00209806	0.765518	built_models/moldata/GraphConv/1223-2233/	0.734318	0.625	0.00229463	0.725737
activity_463210	cancer	0.792346	0.774194	0.00359874	0.842829	built_models/moldata/GraphConv/1223-2233/	0.801033	0.529412	0.00183974	0.732118
activity_2796	cancer	0.766372	0.810244	0.0874702	0.866219	built_models/moldata/GraphConv/1223-2233/	0.760499	0.81592	0.079087	0.869452
activity_2280	cancer	0.698389	0.802752	0.0180115	0.831637	built_models/moldata/GraphConv/1223-2233/	0.699475	0.742188	0.0128552	0.782016
activity_1987	cancer	0.751386	0.536232	0.00479275	0.724123	built_models/moldata/GraphConv/1223-2233/	0.756936	0.522727	0.0040007	0.643214
activity_2235	cancer	0.581625	0.880734	0.0288397	0.844345	built_models/moldata/GraphConv/1223-2233/	0.59385	0.86121	0.0246788	0.840348
activity_1899	cancer	0.706657	0.846154	0.0218374	0.857579	built_models/moldata/GraphConv/1223-2233/	0.725862	0.88	0.0206702	0.88437
activity_1950	cancer	0.687584	0.755725	0.0103654	0.796342	built_models/moldata/GraphConv/1223-2233/	0.68989	0.716814	0.0113382	0.791071
activity_1700	cancer	0.789408	0.701493	0.00748646	0.813809	built_models/moldata/GraphConv/1223-2233/	0.794455	0.666667	0.00528402	0.770089
activity_1789	cancer	0.765152	0.688356	0.0283858	0.786812	built_models/moldata/GraphConv/1223-2233/	0.766913	0.701923	0.027964	0.787803
activity_1825	cancer	0.719031	0.726891	0.0204782	0.806862	built_models/moldata/GraphConv/1223-2233/	0.718454	0.614379	0.0150641	0.753304
activity_1416	cancer	0.705513	0.487179	0.00235294	0.672465	built_models/moldata/GraphConv/1223-2233/	0.708831	0.416667	0.00180766	0.602213
activity_1446	cancer	0.840651	0.6	0.0412999	0.791514	built_models/moldata/GraphConv/1223-2233/	0.835744	0.657534	0.0451128	0.812521
activity_1481	cancer	0.618363	0.822695	0.010988	0.815729	built_models/moldata/GraphConv/1223-2233/	0.608478	0.891566	0.00985484	0.842781
activity_1486	cancer	0.673972	0.714734	0.0251157	0.772426	built_models/moldata/GraphConv/1223-2233/	0.66039	0.720812	0.0216993	0.767438
activity_1515	cancer	0.807541	0.339286	0.00361217	0.607784	built_models/moldata/GraphConv/1223-2233/	0.827223	0.542857	0.00577859	0.74778
activity_602329	cancer	0.913277	0.892308	0.0218373	0.957406	built_models/moldata/GraphConv/1223-2233/	0.922588	0.880952	0.0183441	0.957874
activity_652154	cancer	0.765196	0.673961	0.0434231	0.79324	built_models/moldata/GraphConv/1223-2233/	0.800451	0.69969	0.0408754	0.813365
activity_652163	cancer	0.625966	0.742857	0.00253091	0.726422	built_models/moldata/GraphConv/1223-2233/	0.577181	0.689655	0.00357302	0.687519
activity_651710	cancer	0.853991	0.833333	0.0316456	0.918567	built_models/moldata/GraphConv/1223-2233/	0.879371	0.784173	0.0333333	0.912641
activity_686996	cancer	0.748694	0.762712	0.0262352	0.826694	built_models/moldata/GraphConv/1223-2233/	0.793749	0.684211	0.0216066	0.783024
activity_651661	cancer	0.780165	0.716981	0.031572	0.820827	built_models/moldata/GraphConv/1223-2233/	0.812588	0.713483	0.0260299	0.846064
activity_504523	cancer	0.785036	0.491803	0.00415743	0.742038	built_models/moldata/GraphConv/1223-2233/	0.795478	0.533333	0.00466019	0.687382
activity_504423	cancer	0.791747	0.714286	0.00356888	0.833248	built_models/moldata/GraphConv/1223-2233/	0.805393	0.782609	0.00366375	0.825361
activity_602342	cancer	0.862265	0.58427	0.0128809	0.764711	built_models/moldata/GraphConv/1223-2233/	0.888027	0.46875	0.0115031	0.736452
activity_623901	cancer	0.783342	0.574468	0.00426675	0.734053	built_models/moldata/GraphConv/1223-2233/	0.816521	0.617647	0.00489967	0.782043
activity_488899	cancer	0.878824	0.739785	0.0813623	0.890561	built_models/moldata/GraphConv/1223-2233/	0.889104	0.763566	0.0681897	0.905912
activity_540336	cancer	0.573661	0.741379	0.00309063	0.709541	built_models/moldata/GraphConv/1223-2233/	0.5866	0.625	0.00247721	0.664978
activity_743445	cancer	0.557488	0.737089	0.0116677	0.740238	built_models/moldata/GraphConv/1223-2233/	0.558911	0.740458	0.00960777	0.740058
activity_588334	cancer	0.79846	0.761905	0.0237428	0.858336	built_models/moldata/GraphConv/1223-2233/	0.807961	0.75	0.0252445	0.866511
activity_686992	cancer	0.611119	0.56	0.00359712	0.63659	built_models/moldata/GraphConv/1223-2233/	0.684119	0.591837	0.00466914	0.698618
activity_2016	cancer	0.632627	0.40107	0.00649519	0.546353	built_models/moldata/GraphConv/1223-2233/	0.637466	0.541667	0.00886565	0.638881
activity_2025	cancer	0.558314	0.55914	0.00374964	0.579556	built_models/moldata/GraphConv/1223-2233/	0.583213	0.694118	0.00584274	0.685762
activity_2023	cancer	0.600083	0.832	0.00825266	0.790281	built_models/moldata/GraphConv/1223-2233/	0.607875	0.8	0.00799327	0.797741
activity_2066	cancer	0.826675	0	0	0.373867	built_models/moldata/GraphConv/1223-2233/	0.830048	0	0	0.416957
activity_2029	cancer	0.763093	0.458333	0.00151265	0.629625	built_models/moldata/GraphConv/1223-2233/	0.763101	0.5	0.00142374	0.634434
activity_2462	cancer	0.753797	0.655172	0.0024494	0.773425	built_models/moldata/GraphConv/1223-2233/	0.7669	0.631579	0.00212917	0.765877
activity_2716	cancer	0.793687	0.210983	0.0118757	0.519824	built_models/moldata/GraphConv/1223-2233/	0.80402	0.2125	0.0113258	0.523586
activity_2718	cancer	0.870307	0.647059	0.00828313	0.850006	built_models/moldata/GraphConv/1223-2233/	0.875475	0.625	0.00683527	0.869592
activity_2650	cancer	0.879355	0.605263	0.00621118	0.819318	built_models/moldata/GraphConv/1223-2233/	0.892165	0.615385	0.00628931	0.83037
activity_2717	cancer	0.670954	0.908235	0.0384386	0.88855	built_models/moldata/GraphConv/1223-2233/	0.681354	0.90378	0.0356031	0.882312
activity_651702	cancer	0.652857	0.798701	0.0184422	0.81416	built_models/moldata/GraphConv/1223-2233/	0.659777	0.71875	0.0145524	0.745708
activity_588497	cancer	0.541627	0.7	0.00339971	0.64818	built_models/moldata/GraphConv/1223-2233/	0.538992	0.571429	0.00300501	0.618814
activity_588501	cancer	0.54404	0.763889	0.00326875	0.767895	built_models/moldata/GraphConv/1223-2233/	0.548872	0.6875	0.00182588	0.682563
activity_2690	cancer	0.688747	0.488889	0.00220662	0.634212	built_models/moldata/GraphConv/1223-2233/	0.692436	0.42	0.00277668	0.593302
activity_1347041	cancer	0.839719	0.489362	0.00613415	0.724605	built_models/moldata/GraphConv/1223-2233/	0.845894	0.479167	0.00457803	0.731348
activity_686979	cancer	0.733504	0.822435	0.387924	0.8459	built_models/moldata/GraphConv/1223-2233/	0.742853	0.834978	0.384063	0.854914
activity_686978	cancer	0.744483	0.845441	0.475384	0.858121	built_models/moldata/GraphConv/1223-2233/	0.747228	0.846467	0.463749	0.866476
activity_588453	cancer	0.867206	0.698381	0.0753111	0.879797	built_models/moldata/GraphConv/1223-2233/	0.879156	0.708108	0.0833864	0.880689
activity_588456	cancer	0.969756	0.909091	0.0094162	0.990896	built_models/moldata/GraphConv/1223-2233/	0.978205	0.571429	0.00707965	0.848369
activity_588795	cancer	0.735484	0.90566	0.0209287	0.918527	built_models/moldata/GraphConv/1223-2233/	0.74185	0.939394	0.018627	0.939037
activity_602179	cancer	0.797313	0.811321	0.00606231	0.87286	built_models/moldata/GraphConv/1223-2233/	0.803294	0.619048	0.00254652	0.830519
activity_686970	cancer	0.772821	0.746163	0.0758612	0.837874	built_models/moldata/GraphConv/1223-2233/	0.777313	0.748538	0.0650958	0.85057
activity_686971	cancer	0.770685	0.762441	0.0955969	0.851313	built_models/moldata/GraphConv/1223-2233/	0.776463	0.757342	0.082201	0.848333
activity_2528	cancer	0.822162	0.784615	0.0173028	0.88058	built_models/moldata/GraphConv/1223-2233/	0.837502	0.87013	0.0173082	0.907323
activity_485290	cancer	0.776345	0.682171	0.012148	0.776318	built_models/moldata/GraphConv/1223-2233/	0.780493	0.703704	0.010853	0.785805
activity_2517	cancer	0.774694	0.821782	0.02155	0.871916	built_models/moldata/GraphConv/1223-2233/	0.800963	0.796296	0.016833	0.870358
activity_624296	cancer	0.699596	0.809672	0.110144	0.834321	built_models/moldata/GraphConv/1223-2233/	0.704117	0.810479	0.104665	0.83116
activity_624297	cancer	0.712047	0.776923	0.0651123	0.825498	built_models/moldata/GraphConv/1223-2233/	0.712211	0.740594	0.0544951	0.800761
activity_463254	cancer	0.954622	0.5	0.00276243	0.884081	built_models/moldata/GraphConv/1223-2233/	0.963936	0.5	0.00224215	0.844915
activity_504466	cancer	0.799662	0.842932	0.0510706	0.898517	built_models/moldata/GraphConv/1223-2233/	0.79878	0.815068	0.0485714	0.883621
activity_504467	cancer	0.665946	0.872897	0.109599	0.84862	built_models/moldata/GraphConv/1223-2233/	0.670435	0.858612	0.103614	0.848201
activity_652105	cancer	0.725502	0.841484	0.0539868	0.872433	built_models/moldata/GraphConv/1223-2233/	0.73501	0.838791	0.0498056	0.874398
activity_1768	cancer	0.665362	0.730769	0.00651131	0.798871	built_models/moldata/GraphConv/1223-2233/	0.642197	0.583333	0.00330605	0.670126
activity_1452	cancer	0.841484	0.631579	0.00367085	0.838011	built_models/moldata/GraphConv/1223-2233/	0.838125	1	0.00348953	0.960275
activity_894	cancer	0.709345	0.749474	0.124519	0.814021	built_models/moldata/GraphConv/1223-2233/	0.703469	0.737733	0.125975	0.80544
activity_902	cancer	0.845287	0.717514	0.0558733	0.834647	built_models/moldata/GraphConv/1223-2233/	0.846857	0.712644	0.0526763	0.877952
activity_924	cancer	0.820741	0.835366	0.0521905	0.870567	built_models/moldata/GraphConv/1223-2233/	0.822558	0.791045	0.0398796	0.858778
activity_881	cancer	0.840038	0.811765	0.0268482	0.915015	built_models/moldata/GraphConv/1223-2233/	0.851136	0.911111	0.030438	0.958089
activity_624204	cancer	0.794287	0.772277	0.00992114	0.860543	built_models/moldata/GraphConv/1223-2233/	0.809598	0.847222	0.0114683	0.876888
activity_624354	cancer	0.819162	0.758621	0.0555166	0.866863	built_models/moldata/GraphConv/1223-2233/	0.826293	0.829508	0.0505192	0.894486
activity_602244	cancer	0.794815	0.737089	0.0201437	0.828371	built_models/moldata/GraphConv/1223-2233/	0.794179	0.715596	0.0137421	0.846147
activity_602261	cancer	0.789001	0.892193	0.0295494	0.912118	built_models/moldata/GraphConv/1223-2233/	0.79513	0.873171	0.031098	0.911175
activity_588458	cancer	0.449532	0.908898	0.0207567	0.829305	built_models/moldata/GraphConv/1223-2233/	0.465867	0.882175	0.0199426	0.820223
activity_588489	cancer	0.735866	0.769231	0.0142421	0.821168	built_models/moldata/GraphConv/1223-2233/	0.74149	0.775701	0.0118183	0.831705
activity_588621	cancer	0.830262	0.714286	0.0119067	0.822462	built_models/moldata/GraphConv/1223-2233/	0.83652	0.77027	0.0128263	0.875203
activity_463190	cancer	0.699891	0.76378	0.0579681	0.806989	built_models/moldata/GraphConv/1223-2233/	0.710442	0.77551	0.0607029	0.827706
activity_463212	cancer	0.767928	0.730415	0.0414217	0.835406	built_models/moldata/GraphConv/1223-2233/	0.78122	0.781646	0.0440364	0.859259
activity_435022	cancer	0.656267	0.69697	0.00829501	0.729596	built_models/moldata/GraphConv/1223-2233/	0.667419	0.797753	0.00854495	0.794896
activity_435003	cancer	0.673039	0.772512	0.0154781	0.81244	built_models/moldata/GraphConv/1223-2233/	0.679769	0.78481	0.0155466	0.813253
activity_1443	cancer	0.762893	0.884615	0.0173847	0.896349	built_models/moldata/GraphConv/1223-2233/	0.758314	0.819444	0.0127375	0.871289
activity_1347034	cancer	0.677273	0.52	0.180556	0.64759	built_models/moldata/GraphConv/1223-2233/	0.684397	0.8	0.192308	0.797043
activity_1347037	cancer	0.629464	0.685714	0.0916031	0.693922	built_models/moldata/GraphConv/1223-2233/	0.622449	0.846154	0.0916667	0.86559
activity_602440	cancer	0.699402	0.80456	0.0213023	0.847835	built_models/moldata/GraphConv/1223-2233/	0.713728	0.753846	0.0183269	0.81971
activity_588413	cancer	0.606719	0.738506	0.0190201	0.749104	built_models/moldata/GraphConv/1223-2233/	0.619205	0.696356	0.0175851	0.742498
activity_652257	cancer	0.813474	0.806905	0.0798431	0.881534	built_models/moldata/GraphConv/1223-2233/	0.818275	0.777273	0.0636516	0.870568
activity_686964	cancer	0.817695	0.554795	0.0111401	0.725499	built_models/moldata/GraphConv/1223-2233/	0.813067	0.477064	0.0098653	0.708471
activity_687016	cancer	0.368052	0.744807	0.00991546	0.626424	built_models/moldata/GraphConv/1223-2233/	0.360013	0.776371	0.0101132	0.61344
activity_720702	cancer	0.40288	0.90411	0.00552741	0.827371	built_models/moldata/GraphConv/1223-2233/	0.39307	0.954545	0.00488088	0.804133
activity_651957	cancer	0.844194	0.674797	0.0133871	0.828014	built_models/moldata/GraphConv/1223-2233/	0.863987	0.62069	0.00937989	0.821492
activity_652010	cancer	0.79424	0.679012	0.0332286	0.807269	built_models/moldata/GraphConv/1223-2233/	0.804731	0.683099	0.03468	0.817527
activity_652039	cancer	0.774654	0.898734	0.0385033	0.910199	built_models/moldata/GraphConv/1223-2233/	0.789863	0.87234	0.0402092	0.902623
activity_624377	cancer	0.673828	0.71	0.00570464	0.745269	built_models/moldata/GraphConv/1223-2233/	0.683332	0.615385	0.00457823	0.708159
activity_651572	cancer	0.521186	0.811881	0.00448872	0.72194	built_models/moldata/GraphConv/1223-2233/	0.523785	0.746988	0.00471304	0.722497
activity_602123	cancer	0.641987	0.631356	0.0110493	0.70978	built_models/moldata/GraphConv/1223-2233/	0.647052	0.568	0.00734381	0.648359
activity_504700	cancer	0.785727	0.222222	0.00054407	0.440816	built_models/moldata/GraphConv/1223-2233/	0.785395	0.304348	0.00128064	0.587394
activity_504707	cancer	0.572239	0.441176	0.00102089	0.51178	built_models/moldata/GraphConv/1223-2233/	0.543274	0.48	0.00102995	0.526162
activity_504766	cancer	0.66884	0.451411	0.0126906	0.60659	built_models/moldata/GraphConv/1223-2233/	0.685677	0.49434	0.0163423	0.615963
activity_2130	cancer	0.882186	0.614943	0.0289502	0.85476	built_models/moldata/GraphConv/1223-2233/	0.888471	0.6	0.0292903	0.863037
activity_2174	cancer	0.709107	0.712121	0.0051905	0.759801	built_models/moldata/GraphConv/1223-2233/	0.729318	0.666667	0.00374298	0.780449
activity_2177	cancer	0.718291	0.760563	0.0122505	0.802482	built_models/moldata/GraphConv/1223-2233/	0.727161	0.767442	0.0101585	0.839118
activity_2234	cancer	0.679685	0.741935	0.00461384	0.776444	built_models/moldata/GraphConv/1223-2233/	0.710328	0.764706	0.00378622	0.814982
activity_2057	cancer	0.844156	0.708589	0.0464602	0.84955	built_models/moldata/GraphConv/1223-2233/	0.85582	0.690217	0.0365047	0.831456
activity_2129	cancer	0.808772	0.736544	0.042616	0.846678	built_models/moldata/GraphConv/1223-2233/	0.8101	0.77619	0.0353886	0.848927
activity_1947	cancer	0.813157	0.757143	0.018454	0.877417	built_models/moldata/GraphConv/1223-2233/	0.824074	0.752809	0.0164619	0.877182
activity_1974	cancer	0.828573	0.731638	0.0482489	0.849214	built_models/moldata/GraphConv/1223-2233/	0.844705	0.7	0.0479058	0.844576
activity_1321	cancer	0.557723	0.553125	0.0145523	0.577077	built_models/moldata/GraphConv/1223-2233/	0.55825	0.485437	0.0119147	0.542361
activity_631	cancer	0.728288	0.656566	0.00960118	0.777668	built_models/moldata/GraphConv/1223-2233/	0.742949	0.785714	0.0150479	0.843724
activity_731	cancer	0.758528	0.69697	0.00764755	0.814845	built_models/moldata/GraphConv/1223-2233/	0.765466	0.88	0.011011	0.896265
activity_920	cancer	0.789208	0.716981	0.014424	0.837831	built_models/moldata/GraphConv/1223-2233/	0.777099	0.732394	0.0137203	0.833271
activity_932	cancer	0.853257	0.768657	0.104995	0.888072	built_models/moldata/GraphConv/1223-2233/	0.845684	0.725301	0.107963	0.869761
activity_1529	cancer	0.629857	0.433054	0.0190731	0.549849	built_models/moldata/GraphConv/1223-2233/	0.628943	0.470085	0.0203202	0.562473
activity_1530	cancer	0.75787	0.763158	0.0120749	0.829644	built_models/moldata/GraphConv/1223-2233/	0.738108	0.759259	0.0141282	0.841037
activity_1531	cancer	0.939355	0.358447	0.094351	0.761277	built_models/moldata/GraphConv/1223-2233/	0.93888	0.510086	0.131403	0.812079
activity_758	cancer	0.836964	0.315789	0.00153257	0.649781	built_models/moldata/GraphConv/1223-2233/	0.842858	0.444444	0.00155642	0.746101
activity_760	cancer	0.69148	0.714286	0.00604027	0.769752	built_models/moldata/GraphConv/1223-2233/	0.687141	0.763158	0.00564312	0.815318
activity_761	cancer	0.68052	0.625	0.00584036	0.722795	built_models/moldata/GraphConv/1223-2233/	0.679868	0.780488	0.00608249	0.821202
activity_757	cancer	0.679219	0.6625	0.00684401	0.753861	built_models/moldata/GraphConv/1223-2233/	0.664344	0.843137	0.00777999	0.867741
activity_759	cancer	0.747423	0.722222	0.00639239	0.803377	built_models/moldata/GraphConv/1223-2233/	0.75217	0.793103	0.00564833	0.853287
activity_764	cancer	0.787739	0.514286	0.00352388	0.710852	built_models/moldata/GraphConv/1223-2233/	0.782715	0.782609	0.00504484	0.888185
activity_1325	cancer	0.752709	0.65	0.00213921	0.691972	built_models/moldata/GraphConv/1223-2233/	0.734	0.851852	0.00515926	0.855489
activity_1326	cancer	0.627312	0.666667	0.0015329	0.71068	built_models/moldata/GraphConv/1223-2233/	0.623256	0.894737	0.00270787	0.870173
activity_493014	cancer	0.856766	0.411765	0.00208395	0.667372	built_models/moldata/GraphConv/1223-2233/	0.864707	0.411765	0.00283057	0.709678
activity_588664	cancer	0.758047	0.593137	0.013515	0.705105	built_models/moldata/GraphConv/1223-2233/	0.7756	0.542636	0.0115607	0.708771
activity_624291	cancer	0.776677	0.0769231	0.000132961	0.459175	built_models/moldata/GraphConv/1223-2233/	0.779742	0.1	0.000182249	0.492071
activity_504810	cancer	0.719509	0.575758	0.00423965	0.708848	built_models/moldata/GraphConv/1223-2233/	0.745186	0.530612	0.00412567	0.684911
activity_504812	cancer	0.719853	0.545455	0.00402325	0.709068	built_models/moldata/GraphConv/1223-2233/	0.744337	0.530612	0.00411197	0.686081
activity_720552	cancer	0.718333	0.597222	0.234973	0.714541	built_models/moldata/GraphConv/1223-2233/	0.692308	0.677966	0.268456	0.749371
activity_743053	cancer	0.747899	0.62069	0.11465	0.731251	built_models/moldata/GraphConv/1223-2233/	0.740291	0.68	0.146552	0.788114
activity_743054	cancer	0.639155	0.648148	0.171569	0.685423	built_models/moldata/GraphConv/1223-2233/	0.646067	0.782609	0.236842	0.771178
activity_743063	cancer	0.566075	0.849315	0.228782	0.762578	built_models/moldata/GraphConv/1223-2233/	0.554017	0.886364	0.2	0.792874
activity_1159531	cancer	0.650602	0.470588	0.0555556	0.604936	built_models/moldata/GraphConv/1223-2233/	0.680203	0.454545	0.0806452	0.650538
activity_1224894	cancer	0.9	0.5	0.05	0.685115	built_models/moldata/GraphConv/1223-2233/	0.864341	0.666667	0.108108	0.786376
activity_1224896	cancer	0.541401	0.727273	0.127796	0.680787	built_models/moldata/GraphConv/1223-2233/	0.525735	0.772727	0.120567	0.695273
activity_1259401	cancer	0.451025	0.823529	0.196491	0.687768	built_models/moldata/GraphConv/1223-2233/	0.471503	0.885714	0.24031	0.747333
activity_1259402	cancer	0.718812	0.756757	0.173913	0.783971	built_models/moldata/GraphConv/1223-2233/	0.780822	0.642857	0.173077	0.696167
activity_1259403	cancer	0.648305	0.789916	0.4	0.754565	built_models/moldata/GraphConv/1223-2233/	0.610092	0.686275	0.336538	0.723729
activity_1259404	cancer	0.642298	0.869565	0.12987	0.826087	built_models/moldata/GraphConv/1223-2233/	0.686047	0.571429	0.0727273	0.712554
activity_1159518	cancer	0.960128	0	0	0.799122	built_models/moldata/GraphConv/1223-2233/	0.976923	0	0	0.203668
activity_1159519	cancer	0.807692	0.75	0.101695	0.811657	built_models/moldata/GraphConv/1223-2233/	0.794118	0.5	0.0408163	0.682692
activity_743239	cancer	0.754443	0.434783	0.0671141	0.637693	built_models/moldata/GraphConv/1223-2233/	0.704981	0.777778	0.0853659	0.816138
activity_743240	cancer	0.640657	0.842105	0.159204	0.808756	built_models/moldata/GraphConv/1223-2233/	0.589041	0.636364	0.145833	0.710256

## Sheet: nervous System
AID	run_type	accuracy_score_test	recall_score_test	precision_score_test	roc_auc_score_test	model_dir	accuracy_score_valid	recall_score_valid	precision_score_valid	roc_auc_score_valid
nervous System	nervous System	0.730092	0.649181	0.0249251	0.7556	built_models/moldata/GraphConv/1223-2234/	0.733425	0.651001	0.0239455	0.757266
activity_2732	nervous System	0.793113	0.65609	0.10703	0.812802	built_models/moldata/GraphConv/1223-2234/	0.774472	0.661088	0.104474	0.799912
activity_1236	nervous System	0.785875	0.522523	0.00982218	0.714637	built_models/moldata/GraphConv/1223-2234/	0.78946	0.434783	0.00747384	0.667961
activity_1274	nervous System	0.491288	0.719577	0.00968799	0.661965	built_models/moldata/GraphConv/1223-2234/	0.475267	0.709402	0.00829171	0.665204
activity_781	nervous System	0.441374	0.767045	0.00876794	0.704961	built_models/moldata/GraphConv/1223-2234/	0.440253	0.785714	0.0122974	0.725523
activity_422	nervous System	0.633885	0.675676	0.00346789	0.704499	built_models/moldata/GraphConv/1223-2234/	0.638669	0.642857	0.00229416	0.659382
activity_624417	nervous System	0.718037	0.795217	0.0587196	0.833777	built_models/moldata/GraphConv/1223-2234/	0.722568	0.87037	0.0649371	0.879025
activity_624418	nervous System	0.822566	0.752688	0.0108865	0.857501	built_models/moldata/GraphConv/1223-2234/	0.825132	0.666667	0.00738328	0.831908
activity_652104	nervous System	0.754367	0.738382	0.0476138	0.82768	built_models/moldata/GraphConv/1223-2234/	0.770005	0.745308	0.0452474	0.838398
activity_651635	nervous System	0.926392	0.615929	0.133538	0.891862	built_models/moldata/GraphConv/1223-2234/	0.925258	0.607038	0.109582	0.902523
activity_504845	nervous System	0.86697	0.444444	0.000906208	0.741589	built_models/moldata/GraphConv/1223-2234/	0.898272	0.6	0.0023678	0.724799
activity_624172	nervous System	0.963882	0	0	0.534477	built_models/moldata/GraphConv/1223-2234/	0.973174	0	0	0.941794
activity_652106	nervous System	0.898355	0.559322	0.00859823	0.797927	built_models/moldata/GraphConv/1223-2234/	0.901012	0.4	0.00666667	0.738108
activity_2676	nervous System	0.789637	0.792208	0.00923962	0.873454	built_models/moldata/GraphConv/1223-2234/	0.797775	0.7	0.00864375	0.837955
activity_720551	nervous System	0.625567	0.614173	0.00604839	0.660231	built_models/moldata/GraphConv/1223-2234/	0.621721	0.62406	0.00857349	0.666957
activity_720553	nervous System	0.443914	0.810089	0.0143217	0.757384	built_models/moldata/GraphConv/1223-2234/	0.432786	0.824841	0.0178522	0.751793
activity_485313	nervous System	0.774381	0.889374	0.0825787	0.916664	built_models/moldata/GraphConv/1223-2234/	0.777649	0.865031	0.0762162	0.903422
activity_485297	nervous System	0.756945	0.900118	0.0952855	0.914863	built_models/moldata/GraphConv/1223-2234/	0.758919	0.875994	0.0908042	0.903212
activity_2315	nervous System	0.718708	0.810338	0.211533	0.844565	built_models/moldata/GraphConv/1223-2234/	0.717205	0.825513	0.219779	0.845885
activity_880	nervous System	0.646605	0.678571	0.0107133	0.738473	built_models/moldata/GraphConv/1223-2234/	0.659135	0.733333	0.0095986	0.789486
activity_1458	nervous System	0.755039	0.842532	0.0849427	0.881164	built_models/moldata/GraphConv/1223-2234/	0.742184	0.826087	0.0872824	0.869916
activity_1487	nervous System	0.90083	0.375	0.00168729	0.759223	built_models/moldata/GraphConv/1223-2234/	0.908515	0	0	0.532459
activity_1259318	nervous System	0.798695	0.784195	0.0313069	0.857499	built_models/moldata/GraphConv/1223-2234/	0.801868	0.811475	0.0343035	0.876503
activity_624352	nervous System	0.72591	0.793839	0.0314554	0.823625	built_models/moldata/GraphConv/1223-2234/	0.738301	0.765957	0.0244333	0.829921
activity_651699	nervous System	0.559485	0.949219	0.014338	0.867374	built_models/moldata/GraphConv/1223-2234/	0.563582	0.897436	0.0143067	0.822114
activity_1259313	nervous System	0.611085	0.795007	0.0441928	0.802525	built_models/moldata/GraphConv/1223-2234/	0.600775	0.833929	0.0441942	0.825174
activity_489030	nervous System	0.53187	0.946903	0.0209298	0.871337	built_models/moldata/GraphConv/1223-2234/	0.540203	0.884615	0.0158977	0.85008
activity_489031	nervous System	0.445275	0.595238	0.00280411	0.501221	built_models/moldata/GraphConv/1223-2234/	0.442233	0.6	0.0034627	0.564273
activity_1813	nervous System	0.714538	0.797583	0.0301232	0.83332	built_models/moldata/GraphConv/1223-2234/	0.711983	0.773585	0.0245767	0.82795
activity_1814	nervous System	0.819777	0.742417	0.237512	0.862706	built_models/moldata/GraphConv/1223-2234/	0.818401	0.738184	0.245349	0.867543
activity_940	nervous System	0.77222	0.72103	0.0216411	0.819085	built_models/moldata/GraphConv/1223-2234/	0.765385	0.734568	0.0226365	0.81731
activity_1422	nervous System	0.756156	0.634845	0.0332708	0.760104	built_models/moldata/GraphConv/1223-2234/	0.752364	0.628571	0.0165227	0.753544
activity_602162	nervous System	0.574261	0.607595	0.00300526	0.613767	built_models/moldata/GraphConv/1223-2234/	0.552918	0.653846	0.00277755	0.646811
activity_488847	nervous System	0.466727	0.625616	0.00742864	0.585805	built_models/moldata/GraphConv/1223-2234/	0.458001	0.642384	0.00725994	0.592009
activity_624170	nervous System	0.763492	0.757282	0.00879369	0.821205	built_models/moldata/GraphConv/1223-2234/	0.777469	0.818182	0.0089153	0.834867
activity_624171	nervous System	0.853492	0.784722	0.020677	0.911314	built_models/moldata/GraphConv/1223-2234/	0.857532	0.817391	0.0241521	0.920481
activity_624414	nervous System	0.886523	0.614035	0.00815281	0.866258	built_models/moldata/GraphConv/1223-2234/	0.898449	0.675	0.00969828	0.915473
activity_624415	nervous System	0.818021	0	0	0.281132	built_models/moldata/GraphConv/1223-2234/	0.831739	0.142857	0.000229516	0.397356
activity_1347120	nervous System	0.722677	0.786164	0.0129507	0.842722	built_models/moldata/GraphConv/1223-2234/	0.724268	0.744681	0.0102145	0.789012
activity_504891	nervous System	0.922025	0.75	0.00119713	0.935511	built_models/moldata/GraphConv/1223-2234/	0.935383	0.5	0.000646412	0.749044
activity_540317	nervous System	0.791561	0.80292	0.0311968	0.885744	built_models/moldata/GraphConv/1223-2234/	0.794604	0.837989	0.0288962	0.88767
activity_1463	nervous System	0.917773	0.88417	0.0929006	0.961581	built_models/moldata/GraphConv/1223-2234/	0.912971	0.804348	0.0852044	0.938096
activity_1461	nervous System	0.867639	0.615385	0.0611725	0.850654	built_models/moldata/GraphConv/1223-2234/	0.854991	0.628571	0.0576347	0.849188
activity_1457	nervous System	0.749906	0.848101	0.00998361	0.880366	built_models/moldata/GraphConv/1223-2234/	0.747448	0.774194	0.010877	0.870736
activity_588473	nervous System	0.775063	0.745283	0.0197624	0.83445	built_models/moldata/GraphConv/1223-2234/	0.774236	0.765101	0.0191147	0.848523
activity_588475	nervous System	0.423107	0.679612	0.00689248	0.572241	built_models/moldata/GraphConv/1223-2234/	0.407795	0.666667	0.00619955	0.586745
activity_463195	nervous System	0.680897	0.844278	0.0423928	0.844634	built_models/moldata/GraphConv/1223-2234/	0.686634	0.851562	0.0406262	0.85652
activity_488922	nervous System	0.780244	0.796163	0.0481229	0.865393	built_models/moldata/GraphConv/1223-2234/	0.782967	0.827476	0.0499325	0.872096
activity_2237	nervous System	0.799181	0.730159	0.0223844	0.840327	built_models/moldata/GraphConv/1223-2234/	0.784448	0.766667	0.0228719	0.839005
activity_2247	nervous System	0.811951	0.657895	0.0131857	0.803564	built_models/moldata/GraphConv/1223-2234/	0.791789	0.692308	0.0112923	0.792354
activity_1415	nervous System	0.595956	0.387755	0.00342127	0.519594	built_models/moldata/GraphConv/1223-2234/	0.61039	0.454545	0.00403551	0.55504
activity_1423	nervous System	0.559223	0.504587	0.00453048	0.523087	built_models/moldata/GraphConv/1223-2234/	0.561112	0.516129	0.00381725	0.54578
activity_1439	nervous System	0.5406	0.524752	0.00491788	0.525783	built_models/moldata/GraphConv/1223-2234/	0.540693	0.396825	0.00345352	0.526356
activity_1441	nervous System	0.602455	0.513274	0.00529632	0.563861	built_models/moldata/GraphConv/1223-2234/	0.607928	0.529412	0.00480577	0.578344
activity_624263	nervous System	0.613762	0.811881	0.00559651	0.824172	built_models/moldata/GraphConv/1223-2234/	0.619937	0.791045	0.00511978	0.806094
activity_602438	nervous System	0.412348	0.672269	0.0107023	0.580549	built_models/moldata/GraphConv/1223-2234/	0.427962	0.621514	0.00981688	0.562692
activity_720543	nervous System	0.90984	0.732075	0.052277	0.884318	built_models/moldata/GraphConv/1223-2234/	0.920387	0.655172	0.0414485	0.876028
activity_624169	nervous System	0.486061	0.596154	0.00792636	0.5845	built_models/moldata/GraphConv/1223-2234/	0.489772	0.57513	0.00784674	0.55516
activity_602229	nervous System	0.818238	0.625616	0.0184969	0.80268	built_models/moldata/GraphConv/1223-2234/	0.827421	0.595041	0.0151835	0.792032
activity_651719	nervous System	0.647272	0.651042	0.00938298	0.708245	built_models/moldata/GraphConv/1223-2234/	0.643531	0.614865	0.00934196	0.695946
activity_504326	nervous System	0.84345	0.602649	0.0173037	0.80898	built_models/moldata/GraphConv/1223-2234/	0.835984	0.821782	0.0199041	0.908859
activity_504357	nervous System	0.819674	0.717647	0.0100677	0.810205	built_models/moldata/GraphConv/1223-2234/	0.825475	0.666667	0.00593472	0.84279
activity_434989	nervous System	0.737435	0.652406	0.0144072	0.773494	built_models/moldata/GraphConv/1223-2234/	0.752136	0.684211	0.0127139	0.794263
activity_463079	nervous System	0.773772	0.702479	0.023145	0.81063	built_models/moldata/GraphConv/1223-2234/	0.777073	0.756579	0.0206909	0.836411
activity_485270	nervous System	0.676781	0.854626	0.0537049	0.850177	built_models/moldata/GraphConv/1223-2234/	0.686966	0.810235	0.0475833	0.83254
activity_2435	nervous System	0.705762	0.721739	0.00882885	0.794759	built_models/moldata/GraphConv/1223-2234/	0.703494	0.824176	0.0102895	0.861426
activity_2445	nervous System	0.782956	0.333333	0.000870701	0.567585	built_models/moldata/GraphConv/1223-2234/	0.791708	0.363636	0.000788022	0.570904
activity_2797	nervous System	0.761935	0.71134	0.00907179	0.806681	built_models/moldata/GraphConv/1223-2234/	0.757341	0.698413	0.00740491	0.810216
activity_2300	nervous System	0.695798	0.659574	0.00327869	0.78207	built_models/moldata/GraphConv/1223-2234/	0.708002	0.861111	0.0044733	0.85278
activity_1950	nervous System	0.717034	0.694656	0.0105312	0.788654	built_models/moldata/GraphConv/1223-2234/	0.71546	0.637168	0.0110075	0.783703
activity_1789	nervous System	0.802884	0.65411	0.0321495	0.782906	built_models/moldata/GraphConv/1223-2234/	0.807069	0.605769	0.0293296	0.784504
activity_1861	nervous System	0.693966	0.618911	0.0235628	0.706574	built_models/moldata/GraphConv/1223-2234/	0.690412	0.567901	0.0201284	0.68483
activity_1304	nervous System	0.810531	0.573034	0.00979075	0.734456	built_models/moldata/GraphConv/1223-2234/	0.804713	0.548387	0.00914224	0.712834
activity_1359	nervous System	0.819137	0.474138	0.0111021	0.695355	built_models/moldata/GraphConv/1223-2234/	0.820281	0.409639	0.00999412	0.687296
activity_1424	nervous System	0.750839	0.681818	0.0043802	0.805967	built_models/moldata/GraphConv/1223-2234/	0.746594	0.825	0.00681255	0.867484
activity_1448	nervous System	0.862821	0.547945	0.0106129	0.80705	built_models/moldata/GraphConv/1223-2234/	0.851049	0.734375	0.0164221	0.850489
activity_1481	nervous System	0.59014	0.787234	0.00980479	0.783528	built_models/moldata/GraphConv/1223-2234/	0.568295	0.831325	0.00835048	0.811388
activity_1040	nervous System	0.840174	0.5	0.037336	0.759846	built_models/moldata/GraphConv/1223-2234/	0.823359	0.632653	0.0408836	0.808903
activity_793	nervous System	0.879718	0.467337	0.0422343	0.798064	built_models/moldata/GraphConv/1223-2234/	0.866649	0.610619	0.0440613	0.824574
activity_803	nervous System	0.601032	0.552239	0.00503128	0.661879	built_models/moldata/GraphConv/1223-2234/	0.602285	0.612245	0.00651183	0.631215
activity_828	nervous System	0.752647	0.684211	0.0113463	0.800086	built_models/moldata/GraphConv/1223-2234/	0.740135	0.777778	0.00695825	0.869329
activity_623870	nervous System	0.727123	0.84136	0.0318328	0.878749	built_models/moldata/GraphConv/1223-2234/	0.750268	0.844828	0.0330679	0.881009
activity_743247	nervous System	0.806043	0.521739	0.00411593	0.704175	built_models/moldata/GraphConv/1223-2234/	0.842505	0.478261	0.00269212	0.719806
activity_504523	nervous System	0.728651	0.590164	0.00394694	0.726291	built_models/moldata/GraphConv/1223-2234/	0.749702	0.555556	0.00396574	0.730223
activity_488839	nervous System	0.969163	0.666667	0.00193611	0.776051	built_models/moldata/GraphConv/1223-2234/	0.973672	0.666667	0.0030303	0.78371
activity_743398	nervous System	0.659349	0.774481	0.0249212	0.798899	built_models/moldata/GraphConv/1223-2234/	0.673054	0.762411	0.0285297	0.784735
activity_2016	nervous System	0.574654	0.524064	0.00730199	0.567023	built_models/moldata/GraphConv/1223-2234/	0.584361	0.611111	0.00870856	0.623783
activity_2025	nervous System	0.679087	0.419355	0.00387944	0.580977	built_models/moldata/GraphConv/1223-2234/	0.704832	0.470588	0.00561561	0.6432
activity_2023	nervous System	0.608165	0.784	0.00794358	0.805687	built_models/moldata/GraphConv/1223-2234/	0.613144	0.789474	0.00799659	0.806036
activity_2066	nervous System	0.77875	0	0	0.347409	built_models/moldata/GraphConv/1223-2234/	0.786427	0	0	0.395695
activity_2029	nervous System	0.861419	0.333333	0.00188368	0.671667	built_models/moldata/GraphConv/1223-2234/	0.875037	0.4375	0.00236327	0.678816
activity_2097	nervous System	0.91275	0.7	0.00266261	0.84458	built_models/moldata/GraphConv/1223-2234/	0.915453	0.75	0.0031072	0.870729
activity_1910	nervous System	0.619586	0.731092	0.00770116	0.7492	built_models/moldata/GraphConv/1223-2234/	0.628247	0.65	0.00464784	0.682654
activity_2690	nervous System	0.775246	0.377778	0.00236472	0.64235	built_models/moldata/GraphConv/1223-2234/	0.781443	0.34	0.00316928	0.637223
activity_602332	nervous System	0.85218	0.2	0.000334169	0.512757	built_models/moldata/GraphConv/1223-2234/	0.863408	0	0	0.607409
activity_1347071	nervous System	0.867979	0.821429	0.00462963	0.919859	built_models/moldata/GraphConv/1223-2234/	0.875838	0.4	0.00177253	0.716096
activity_485281	nervous System	0.822502	0.775	0.00595467	0.882023	built_models/moldata/GraphConv/1223-2234/	0.848903	0.333333	0.00156691	0.70606
activity_485349	nervous System	0.75913	0.507692	0.00443131	0.702794	built_models/moldata/GraphConv/1223-2234/	0.759704	0.5	0.00432376	0.705635
activity_1460	nervous System	0.852426	0.886447	0.172324	0.937636	built_models/moldata/GraphConv/1223-2234/	0.841941	0.890485	0.164347	0.937208
activity_1471	nervous System	0.678356	0.416667	0.00213744	0.561102	built_models/moldata/GraphConv/1223-2234/	0.680359	0.321429	0.00147011	0.507732
activity_1688	nervous System	0.695762	0.676923	0.027659	0.762046	built_models/moldata/GraphConv/1223-2234/	0.677862	0.668269	0.0239821	0.739024
activity_624168	nervous System	0.463624	0.701149	0.00299152	0.652584	built_models/moldata/GraphConv/1223-2234/	0.468507	0.783333	0.00318817	0.672246
activity_588489	nervous System	0.735894	0.67033	0.0124579	0.804675	built_models/moldata/GraphConv/1223-2234/	0.748135	0.766355	0.0119848	0.83442
activity_588621	nervous System	0.846546	0.638095	0.0117895	0.815867	built_models/moldata/GraphConv/1223-2234/	0.848398	0.756757	0.0135856	0.858974
activity_493091	nervous System	0.842283	0.619512	0.0463588	0.803176	built_models/moldata/GraphConv/1223-2234/	0.849627	0.59375	0.0486307	0.801291
activity_449763	nervous System	0.879184	0.689873	0.027665	0.87674	built_models/moldata/GraphConv/1223-2234/	0.886964	0.70297	0.0249385	0.873063
activity_463104	nervous System	0.785708	0.731544	0.0156812	0.857594	built_models/moldata/GraphConv/1223-2234/	0.782589	0.779661	0.0168406	0.86362
activity_463190	nervous System	0.702413	0.783465	0.0597657	0.813565	built_models/moldata/GraphConv/1223-2234/	0.707098	0.79932	0.0616555	0.831436
activity_463212	nervous System	0.754352	0.801843	0.0426941	0.857544	built_models/moldata/GraphConv/1223-2234/	0.765227	0.797468	0.0418883	0.856646
activity_1468	nervous System	0.878488	0.76	0.0277615	0.890034	built_models/moldata/GraphConv/1223-2234/	0.87636	0.721311	0.0186678	0.871191
activity_588413	nervous System	0.624606	0.724138	0.0195425	0.754381	built_models/moldata/GraphConv/1223-2234/	0.618812	0.680162	0.0171726	0.699833
activity_720596	nervous System	0.739321	0.702703	0.0149083	0.780841	built_models/moldata/GraphConv/1223-2234/	0.751276	0.64497	0.0154194	0.755289
activity_651821	nervous System	0.902776	0.855535	0.108031	0.94577	built_models/moldata/GraphConv/1223-2234/	0.901334	0.869565	0.116883	0.944915
activity_652039	nervous System	0.768353	0.896203	0.037393	0.908127	built_models/moldata/GraphConv/1223-2234/	0.773751	0.886525	0.0379997	0.907673
activity_624377	nervous System	0.647322	0.57	0.00424549	0.647617	built_models/moldata/GraphConv/1223-2234/	0.659042	0.569231	0.00393617	0.655374
activity_651718	nervous System	0.86555	0.722857	0.0480167	0.883527	built_models/moldata/GraphConv/1223-2234/	0.858185	0.74537	0.0401296	0.887843
activity_651572	nervous System	0.520476	0.722772	0.00399409	0.714232	built_models/moldata/GraphConv/1223-2234/	0.532791	0.759036	0.00488032	0.709696
activity_602163	nervous System	0.422494	0.653226	0.00373427	0.599442	built_models/moldata/GraphConv/1223-2234/	0.422652	0.708861	0.00353982	0.603006
activity_602123	nervous System	0.507775	0.737288	0.00937147	0.709824	built_models/moldata/GraphConv/1223-2234/	0.516713	0.736	0.00693084	0.706203
activity_540364	nervous System	0.517735	0.848889	0.0108851	0.766451	built_models/moldata/GraphConv/1223-2234/	0.539036	0.846626	0.0111398	0.78104
activity_504411	nervous System	0.912946	0.83871	0.00863214	0.958827	built_models/moldata/GraphConv/1223-2234/	0.91992	0.555556	0.00488998	0.776119
activity_504803	nervous System	0.83311	0.851562	0.0368617	0.925776	built_models/moldata/GraphConv/1223-2234/	0.840232	0.837037	0.0271178	0.89965
activity_493087	nervous System	0.822848	0.423077	0.00186062	0.659822	built_models/moldata/GraphConv/1223-2234/	0.834306	0.388889	0.0016896	0.611646
activity_434962	nervous System	0.822859	0.725714	0.0222495	0.855495	built_models/moldata/GraphConv/1223-2234/	0.826526	0.768657	0.0239424	0.872986
activity_1203	nervous System	0.900573	0.636364	0.00283516	0.846538	built_models/moldata/GraphConv/1223-2234/	0.890318	0.75	0.001619	0.828821
activity_602410	nervous System	0.881733	0.5727	0.0475604	0.846159	built_models/moldata/GraphConv/1223-2234/	0.879914	0.558559	0.0402075	0.833434
activity_623877	nervous System	0.700158	0.492063	0.00627213	0.636072	built_models/moldata/GraphConv/1223-2234/	0.710022	0.433962	0.00635096	0.587244
activity_488975	nervous System	0.814341	0.403974	0.0217779	0.669517	built_models/moldata/GraphConv/1223-2234/	0.806275	0.455253	0.0263811	0.694755
activity_488977	nervous System	0.873056	0.537778	0.0311294	0.811905	built_models/moldata/GraphConv/1223-2234/	0.871763	0.619048	0.0304756	0.839587
activity_588627	nervous System	0.648035	0.812121	0.0123696	0.804889	built_models/moldata/GraphConv/1223-2234/	0.634191	0.809524	0.01002	0.827606
activity_588675	nervous System	0.49813	0.705882	0.00780742	0.680209	built_models/moldata/GraphConv/1223-2234/	0.478837	0.731544	0.00903664	0.663728
activity_588676	nervous System	0.515647	0.547847	0.0154667	0.55469	built_models/moldata/GraphConv/1223-2234/	0.542847	0.514377	0.0152911	0.560759
activity_1672	nervous System	0.736274	0.848101	0.0246686	0.878381	built_models/moldata/GraphConv/1223-2234/	0.711915	0.897436	0.025857	0.900218
activity_2648	nervous System	0.924876	0.598361	0.0317668	0.842147	built_models/moldata/GraphConv/1223-2234/	0.92494	0.639535	0.0314825	0.852834
activity_463111	nervous System	0.70109	0.730458	0.0293958	0.789073	built_models/moldata/GraphConv/1223-2234/	0.709606	0.756184	0.0314198	0.804482
activity_463165	nervous System	0.809547	0.662651	0.0189036	0.816235	built_models/moldata/GraphConv/1223-2234/	0.810194	0.680328	0.0188594	0.809902
activity_2156	nervous System	0.787843	0.701493	0.0428311	0.831209	built_models/moldata/GraphConv/1223-2234/	0.790547	0.753709	0.0510143	0.854861
activity_2227	nervous System	0.771228	0.495726	0.00837787	0.687953	built_models/moldata/GraphConv/1223-2234/	0.769026	0.518519	0.0105541	0.719678
activity_2239	nervous System	0.791912	0.715847	0.0205426	0.817428	built_models/moldata/GraphConv/1223-2234/	0.80135	0.645669	0.0178377	0.79668
activity_624037	nervous System	0.881008	0.666667	0.0127613	0.838209	built_models/moldata/GraphConv/1223-2234/	0.894788	0.666667	0.0156783	0.872846
activity_624038	nervous System	0.710266	0.296875	0.00347222	0.499903	built_models/moldata/GraphConv/1223-2234/	0.706376	0.373494	0.00382574	0.546205
activity_624040	nervous System	0.80478	0.635246	0.0207358	0.77817	built_models/moldata/GraphConv/1223-2234/	0.819575	0.63388	0.0230113	0.812962
activity_624125	nervous System	0.705391	0.696429	0.0240847	0.776945	built_models/moldata/GraphConv/1223-2234/	0.721158	0.678715	0.0216556	0.779089
activity_624126	nervous System	0.712584	0.352564	0.00506352	0.57052	built_models/moldata/GraphConv/1223-2234/	0.696798	0.356436	0.00430622	0.492564
activity_624127	nervous System	0.91534	0.555556	0.0108696	0.804653	built_models/moldata/GraphConv/1223-2234/	0.914811	0.596774	0.0156184	0.820734
activity_624466	nervous System	0.74004	0.746367	0.0550736	0.815876	built_models/moldata/GraphConv/1223-2234/	0.753367	0.749503	0.0535207	0.839375
activity_624467	nervous System	0.678666	0.838636	0.0294776	0.841496	built_models/moldata/GraphConv/1223-2234/	0.686236	0.83557	0.028161	0.858144
activity_602247	nervous System	0.89553	0.130435	0.000769231	0.604518	built_models/moldata/GraphConv/1223-2234/	0.89782	0.333333	0.000358038	0.460456
activity_602248	nervous System	0.748413	0.486034	0.00922783	0.667862	built_models/moldata/GraphConv/1223-2234/	0.745246	0.6	0.0120103	0.710516
activity_602250	nervous System	0.387715	0.702703	0.00789177	0.591051	built_models/moldata/GraphConv/1223-2234/	0.383484	0.773481	0.00825618	0.637624
activity_588814	nervous System	0.713565	0.722222	0.00857681	0.80067	built_models/moldata/GraphConv/1223-2234/	0.74716	0.747475	0.0107887	0.846547
activity_588819	nervous System	0.552407	0.393939	0.000788596	0.471489	built_models/moldata/GraphConv/1223-2234/	0.56386	0.277778	0.000425931	0.492419
activity_588852	nervous System	0.724719	0.741319	0.040975	0.811405	built_models/moldata/GraphConv/1223-2234/	0.732123	0.774487	0.0456009	0.826625
activity_504634	nervous System	0.633837	0.611111	0.00179797	0.633318	built_models/moldata/GraphConv/1223-2234/	0.639084	0.666667	0.00154867	0.677302
activity_504692	nervous System	0.576014	0.58216	0.00873609	0.621779	built_models/moldata/GraphConv/1223-2234/	0.576914	0.610687	0.00753438	0.649975
activity_504454	nervous System	0.835563	0.536946	0.0195271	0.771591	built_models/moldata/GraphConv/1223-2234/	0.839418	0.602941	0.0199319	0.819639
activity_652048	nervous System	0.769484	0.53668	0.0157204	0.702392	built_models/moldata/GraphConv/1223-2234/	0.773571	0.595745	0.0175521	0.747966
activity_652051	nervous System	0.76695	0.540541	0.0156582	0.703534	built_models/moldata/GraphConv/1223-2234/	0.771858	0.611702	0.017871	0.749613
activity_493056	nervous System	0.110247	0.855721	0.00613344	0.491302	built_models/moldata/GraphConv/1223-2234/	0.106189	0.890244	0.00675394	0.452938
activity_493084	nervous System	0.803967	0.847059	0.0116017	0.886673	built_models/moldata/GraphConv/1223-2234/	0.812204	0.857143	0.0118421	0.907121
activity_504660	nervous System	0.652422	0.784483	0.0246012	0.811534	built_models/moldata/GraphConv/1223-2234/	0.641627	0.880309	0.0258709	0.867263
activity_652054	nervous System	0.782168	0.662479	0.0957627	0.785743	built_models/moldata/GraphConv/1223-2234/	0.782947	0.69816	0.0940807	0.800926
activity_624463	nervous System	0.785155	0.832	0.0128379	0.89451	built_models/moldata/GraphConv/1223-2234/	0.796681	0.9	0.0112621	0.906564
activity_504651	nervous System	0.807648	0	0	0.442159	built_models/moldata/GraphConv/1223-2234/	0.831606	0.428571	0.000750939	0.643202
activity_624465	nervous System	0.802831	0.823529	0.0019337	0.923715	built_models/moldata/GraphConv/1223-2234/	0.807023	0.928571	0.0025082	0.957323
activity_504652	nervous System	0.883079	0.214984	0.064244	0.589697	built_models/moldata/GraphConv/1223-2234/	0.874462	0.209396	0.0613932	0.589404
activity_624464	nervous System	0.749656	0.772727	0.00743494	0.85771	built_models/moldata/GraphConv/1223-2234/	0.761422	0.826923	0.00673032	0.860394
activity_485347	nervous System	0.435075	0.59292	0.00403906	0.535593	built_models/moldata/GraphConv/1223-2234/	0.445328	0.597938	0.00461453	0.549319
activity_485344	nervous System	0.756	0.498498	0.0465965	0.663712	built_models/moldata/GraphConv/1223-2234/	0.743613	0.560633	0.0546326	0.702727
activity_485358	nervous System	0.73263	0.777251	0.020694	0.835784	built_models/moldata/GraphConv/1223-2234/	0.723004	0.755102	0.0233586	0.81874
activity_540275	nervous System	0.671454	0.76087	0.00366876	0.777591	built_models/moldata/GraphConv/1223-2234/	0.695327	0.772727	0.00498753	0.832596
activity_540277	nervous System	0.890593	0.333333	0.000613874	0.699532	built_models/moldata/GraphConv/1223-2234/	0.885898	0	0	0.322402
activity_493036	nervous System	0.774208	0.739726	0.00741046	0.832264	built_models/moldata/GraphConv/1223-2234/	0.778418	0.74	0.00669683	0.832432
activity_743067	nervous System	0.55335	0.73913	0.168317	0.664535	built_models/moldata/GraphConv/1223-2234/	0.584192	0.607143	0.133858	0.66988
activity_1159519	nervous System	0.762238	0.8125	0.0890411	0.84049	built_models/moldata/GraphConv/1223-2234/	0.815126	0.5	0.0454545	0.588675

## Sheet: immune system
AID	run_type	accuracy_score_test	recall_score_test	precision_score_test	roc_auc_score_test	model_dir	accuracy_score_valid	recall_score_valid	precision_score_valid	roc_auc_score_valid
immune system	immune system	0.794941	0.610091	0.035028	0.773916	built_models/moldata/GraphConv/1224-0605/	0.797046	0.613394	0.0341046	0.777004
activity_2732	immune system	0.807418	0.632549	0.111351	0.816416	built_models/moldata/GraphConv/1224-0605/	0.792385	0.616457	0.106996	0.800218
activity_1085	immune system	0.713109	0.769231	0.013781	0.824887	built_models/moldata/GraphConv/1224-0605/	0.720065	0.829787	0.0144151	0.861398
activity_1274	immune system	0.50401	0.666667	0.00921794	0.649134	built_models/moldata/GraphConv/1224-0605/	0.490123	0.692308	0.00832991	0.650994
activity_781	immune system	0.374352	0.818182	0.00834734	0.694419	built_models/moldata/GraphConv/1224-0605/	0.367482	0.833333	0.0115388	0.715679
activity_588358	immune system	0.544733	0.737968	0.00968013	0.708657	built_models/moldata/GraphConv/1224-0605/	0.554159	0.596774	0.0071775	0.619849
activity_624417	immune system	0.812274	0.663677	0.0741483	0.82897	built_models/moldata/GraphConv/1224-0605/	0.821612	0.751029	0.0868841	0.880943
activity_624418	immune system	0.877467	0.698925	0.0146232	0.865644	built_models/moldata/GraphConv/1224-0605/	0.883218	0.745098	0.0123017	0.850008
activity_652104	immune system	0.795854	0.666093	0.0519393	0.829083	built_models/moldata/GraphConv/1224-0605/	0.811945	0.656836	0.0490884	0.835529
activity_504327	immune system	0.868888	0.546667	0.0188636	0.753897	built_models/moldata/GraphConv/1224-0605/	0.873769	0.422535	0.00954806	0.716107
activity_624172	immune system	0.982693	0	0	0.615845	built_models/moldata/GraphConv/1224-0605/	0.985533	0	0	0.960742
activity_2676	immune system	0.854893	0.74026	0.0125	0.884357	built_models/moldata/GraphConv/1224-0605/	0.849638	0.733333	0.0121446	0.88033
activity_652025	immune system	0.888693	0.709677	0.00517282	0.879489	built_models/moldata/GraphConv/1224-0605/	0.895076	0.814815	0.00751366	0.885358
activity_743279	immune system	0.701445	0.744557	0.130912	0.800485	built_models/moldata/GraphConv/1224-0605/	0.701481	0.77141	0.138241	0.808855
activity_651644	immune system	0.906537	0.679245	0.0206245	0.905547	built_models/moldata/GraphConv/1224-0605/	0.916312	0.77551	0.0165866	0.928827
activity_2551	immune system	0.872025	0.70058	0.297915	0.878937	built_models/moldata/GraphConv/1224-0605/	0.870976	0.690383	0.280496	0.877992
activity_2546	immune system	0.792734	0.741393	0.136437	0.847964	built_models/moldata/GraphConv/1224-0605/	0.783466	0.776808	0.123269	0.860958
activity_2315	immune system	0.771956	0.754184	0.242439	0.840243	built_models/moldata/GraphConv/1224-0605/	0.762163	0.761975	0.243024	0.840362
activity_2675	immune system	0.925555	0.611111	0.0057652	0.735679	built_models/moldata/GraphConv/1224-0605/	0.927371	0.4	0.00292398	0.765878
activity_2326	immune system	0.764789	0.50838	0.0143601	0.698517	built_models/moldata/GraphConv/1224-0605/	0.761629	0.53	0.0114003	0.719969
activity_1259318	immune system	0.817766	0.732523	0.0323751	0.858112	built_models/moldata/GraphConv/1224-0605/	0.814595	0.770492	0.0348729	0.868479
activity_651699	immune system	0.45369	0.96875	0.0118247	0.84657	built_models/moldata/GraphConv/1224-0605/	0.449897	0.938462	0.0118877	0.814916
activity_489030	immune system	0.711537	0.873156	0.0311022	0.882803	built_models/moldata/GraphConv/1224-0605/	0.717934	0.836538	0.0243629	0.866735
activity_489031	immune system	0.51929	0.559524	0.00304247	0.541956	built_models/moldata/GraphConv/1224-0605/	0.510514	0.5625	0.00370035	0.561386
activity_485273	immune system	0.874693	0.687117	0.0277365	0.8832	built_models/moldata/GraphConv/1224-0605/	0.86965	0.775758	0.0388821	0.891626
activity_2071	immune system	0.597682	0.622222	0.00977057	0.637215	built_models/moldata/GraphConv/1224-0605/	0.591436	0.660256	0.0118993	0.65625
activity_940	immune system	0.808855	0.652361	0.0233882	0.820054	built_models/moldata/GraphConv/1224-0605/	0.80519	0.654321	0.0243566	0.819477
activity_1422	immune system	0.832292	0.553699	0.0424442	0.77015	built_models/moldata/GraphConv/1224-0605/	0.843133	0.564286	0.0234491	0.759697
activity_588499	immune system	0.881588	0.754902	0.0177093	0.914799	built_models/moldata/GraphConv/1224-0605/	0.892996	0.746032	0.0165028	0.88957
activity_504490	immune system	0.665206	0.449541	0.00433897	0.586503	built_models/moldata/GraphConv/1224-0605/	0.656807	0.387755	0.00437788	0.536722
activity_2557	immune system	0.829287	0.257576	0.00315868	0.544832	built_models/moldata/GraphConv/1224-0605/	0.830856	0.25	0.00342131	0.556637
activity_624170	immune system	0.87956	0.660194	0.0150343	0.821461	built_models/moldata/GraphConv/1224-0605/	0.882612	0.606061	0.012551	0.828982
activity_624171	immune system	0.849627	0.784722	0.0201534	0.901682	built_models/moldata/GraphConv/1224-0605/	0.854063	0.817391	0.0235885	0.917112
activity_1347120	immune system	0.744431	0.792453	0.0141509	0.845406	built_models/moldata/GraphConv/1224-0605/	0.755661	0.638298	0.00990426	0.731307
activity_504891	immune system	0.976178	0.25	0.00131062	0.865429	built_models/moldata/GraphConv/1224-0605/	0.982039	0	0	0.803156
activity_720707	immune system	0.894597	0.769231	0.00497389	0.927143	built_models/moldata/GraphConv/1224-0605/	0.900896	0.592593	0.00582454	0.829442
activity_720708	immune system	0.864025	0.603175	0.00745244	0.82715	built_models/moldata/GraphConv/1224-0605/	0.871804	0.595238	0.00713674	0.835177
activity_720709	immune system	0.910006	0.723404	0.020196	0.905253	built_models/moldata/GraphConv/1224-0605/	0.912464	0.822222	0.0155528	0.925643
activity_720711	immune system	0.909239	0.711538	0.0106659	0.885428	built_models/moldata/GraphConv/1224-0605/	0.914102	0.633333	0.00797314	0.902623
activity_1224865	immune system	0.80575	0.704403	0.0150598	0.834894	built_models/moldata/GraphConv/1224-0605/	0.808152	0.76	0.0141765	0.844554
activity_743269	immune system	0.830284	0.60929	0.032631	0.775677	built_models/moldata/GraphConv/1224-0605/	0.83964	0.613333	0.0301508	0.774309
activity_2642	immune system	0.826429	0.693694	0.0567637	0.849849	built_models/moldata/GraphConv/1224-0605/	0.827271	0.663636	0.0537687	0.841285
activity_624483	immune system	0.246518	0.885025	0.043574	0.613068	built_models/moldata/GraphConv/1224-0605/	0.239102	0.90471	0.039723	0.644076
activity_651636	immune system	0.695607	0.812121	0.022793	0.836433	built_models/moldata/GraphConv/1224-0605/	0.698659	0.850427	0.0234035	0.861009
activity_1656	immune system	0.797402	0.528736	0.0101928	0.765559	built_models/moldata/GraphConv/1224-0605/	0.796558	0.652174	0.0125733	0.786688
activity_651958	immune system	0.685072	0.756863	0.0153467	0.80814	built_models/moldata/GraphConv/1224-0605/	0.705104	0.794444	0.0170299	0.803406
activity_435030	immune system	0.916589	0.669421	0.0298562	0.862158	built_models/moldata/GraphConv/1224-0605/	0.924538	0.565217	0.0209227	0.808315
activity_449728	immune system	0.922582	0.701613	0.0343874	0.864431	built_models/moldata/GraphConv/1224-0605/	0.925637	0.59375	0.0206522	0.823877
activity_485272	immune system	0.810108	0.6625	0.0172779	0.817128	built_models/moldata/GraphConv/1224-0605/	0.811033	0.658824	0.0119863	0.824424
activity_1950	immune system	0.80311	0.618321	0.013482	0.814515	built_models/moldata/GraphConv/1224-0605/	0.807116	0.60177	0.0153291	0.788195
activity_1789	immune system	0.808678	0.616438	0.0313207	0.775509	built_models/moldata/GraphConv/1224-0605/	0.812287	0.615385	0.0305854	0.782819
activity_1304	immune system	0.871208	0.426966	0.0107985	0.743943	built_models/moldata/GraphConv/1224-0605/	0.854889	0.435484	0.00981461	0.656295
activity_1446	immune system	0.831243	0.639344	0.0413749	0.793121	built_models/moldata/GraphConv/1224-0605/	0.833062	0.611872	0.0415762	0.815333
activity_1481	immune system	0.799045	0.638298	0.0162162	0.794569	built_models/moldata/GraphConv/1224-0605/	0.787724	0.759036	0.015445	0.848046
activity_1486	immune system	0.732825	0.655172	0.0281444	0.753889	built_models/moldata/GraphConv/1224-0605/	0.724031	0.659898	0.0244821	0.770109
activity_1040	immune system	0.816587	0.513514	0.0333553	0.74156	built_models/moldata/GraphConv/1224-0605/	0.801256	0.673469	0.0385739	0.805311
activity_861	immune system	0.864113	0.553191	0.00771056	0.790664	built_models/moldata/GraphConv/1224-0605/	0.858736	0.677419	0.00877926	0.836353
activity_743287	immune system	0.553333	0.714932	0.0121296	0.691988	built_models/moldata/GraphConv/1224-0605/	0.637806	0.736111	0.0106276	0.764638
activity_651687	immune system	0.868739	0.392405	0.00817726	0.665203	built_models/moldata/GraphConv/1224-0605/	0.895337	0.352941	0.00887246	0.685237
activity_651723	immune system	0.827723	0.460674	0.00819508	0.713273	built_models/moldata/GraphConv/1224-0605/	0.854683	0.370968	0.00609433	0.700508
activity_652197	immune system	0.844903	0.707692	0.011684	0.834625	built_models/moldata/GraphConv/1224-0605/	0.866934	0.672727	0.0110945	0.854899
activity_504523	immune system	0.870551	0.508197	0.00713135	0.719342	built_models/moldata/GraphConv/1224-0605/	0.87948	0.422222	0.00627892	0.691111
activity_488839	immune system	0.980816	0.333333	0.00156006	0.691124	built_models/moldata/GraphConv/1224-0605/	0.98306	0.333333	0.00236407	0.774364
activity_435005	immune system	0.832465	0.700617	0.0443966	0.847439	built_models/moldata/GraphConv/1224-0605/	0.837513	0.633663	0.0340426	0.837648
activity_651702	immune system	0.814435	0.594156	0.025811	0.804531	built_models/moldata/GraphConv/1224-0605/	0.820133	0.536458	0.0206703	0.771755
activity_588497	immune system	0.74204	0.4375	0.00378706	0.662054	built_models/moldata/GraphConv/1224-0605/	0.722263	0.396825	0.0034727	0.616386
activity_588501	immune system	0.737663	0.763889	0.00567186	0.808007	built_models/moldata/GraphConv/1224-0605/	0.740499	0.625	0.00288517	0.725154
activity_485275	immune system	0.603845	0.541176	0.00724067	0.601986	built_models/moldata/GraphConv/1224-0605/	0.609252	0.551724	0.00664383	0.616268
activity_602332	immune system	0.954724	0.2	0.00109349	0.613626	built_models/moldata/GraphConv/1224-0605/	0.959986	0	0	0.452101
activity_504937	immune system	0.929108	0.5	0.00041876	0.651864	built_models/moldata/GraphConv/1224-0605/	0.931019	0	0	0.254577
activity_2685	immune system	0.517413	0.539474	0.0114047	0.54618	built_models/moldata/GraphConv/1224-0605/	0.528736	0.601449	0.0152574	0.588796
activity_2314	immune system	0.771983	0.729077	0.311519	0.831874	built_models/moldata/GraphConv/1224-0605/	0.770672	0.758976	0.322459	0.841963
activity_1452	immune system	0.927784	0.578947	0.00738255	0.859669	built_models/moldata/GraphConv/1224-0605/	0.927444	0.857143	0.00665927	0.96641
activity_881	immune system	0.856371	0.776471	0.0286086	0.914742	built_models/moldata/GraphConv/1224-0605/	0.862273	0.844444	0.0305712	0.9411
activity_651560	immune system	0.903744	0.709091	0.0314347	0.897053	built_models/moldata/GraphConv/1224-0605/	0.908467	0.639535	0.0215096	0.862646
activity_602274	immune system	0.886859	0.296296	0.00189081	0.635791	built_models/moldata/GraphConv/1224-0605/	0.889978	0.5	0.00232635	0.663633
activity_588621	immune system	0.835256	0.647619	0.0111457	0.810713	built_models/moldata/GraphConv/1224-0605/	0.842793	0.675676	0.0117343	0.847753
activity_588850	immune system	0.669725	0.845574	0.0358168	0.861674	built_models/moldata/GraphConv/1224-0605/	0.684992	0.865248	0.0280718	0.867829
activity_602141	immune system	0.839951	0.69697	0.0268871	0.863021	built_models/moldata/GraphConv/1224-0605/	0.858718	0.704918	0.0223029	0.853057
activity_493160	immune system	0.907234	0.693878	0.0212301	0.875258	built_models/moldata/GraphConv/1224-0605/	0.911504	0.653846	0.0149123	0.883572
activity_449763	immune system	0.843531	0.765823	0.0236837	0.867913	built_models/moldata/GraphConv/1224-0605/	0.855624	0.732673	0.0203801	0.883989
activity_463104	immune system	0.87825	0.624161	0.0235622	0.854646	built_models/moldata/GraphConv/1224-0605/	0.877498	0.686441	0.0262561	0.888918
activity_435022	immune system	0.830111	0.477273	0.0115596	0.730435	built_models/moldata/GraphConv/1224-0605/	0.83387	0.505618	0.0109091	0.751493
activity_2380	immune system	0.598424	0.594937	0.00366958	0.620625	built_models/moldata/GraphConv/1224-0605/	0.598636	0.459459	0.00344199	0.542763
activity_2825	immune system	0.79521	0.706349	0.0135341	0.844209	built_models/moldata/GraphConv/1224-0605/	0.804434	0.632653	0.0128046	0.828885
activity_435003	immune system	0.740716	0.7109	0.0179662	0.805971	built_models/moldata/GraphConv/1224-0605/	0.741005	0.696203	0.0170807	0.813905
activity_651582	immune system	0.88692	0.501992	0.0444444	0.807579	built_models/moldata/GraphConv/1224-0605/	0.896271	0.585366	0.0495868	0.857253
activity_1347034	immune system	0.674242	0.52	0.178899	0.648296	built_models/moldata/GraphConv/1224-0605/	0.606383	0.48	0.109091	0.610506
activity_1347037	immune system	0.660714	0.685714	0.0995851	0.709038	built_models/moldata/GraphConv/1224-0605/	0.676871	0.769231	0.0980392	0.779086
activity_1490	immune system	0.761846	0.740814	0.137214	0.830565	built_models/moldata/GraphConv/1224-0605/	0.751285	0.749268	0.125367	0.830203
activity_652257	immune system	0.895216	0.675192	0.118812	0.881614	built_models/moldata/GraphConv/1224-0605/	0.89927	0.656818	0.0969473	0.867543
activity_743126	immune system	0.817042	0.635922	0.0178547	0.79054	built_models/moldata/GraphConv/1224-0605/	0.815334	0.592105	0.0171756	0.763198
activity_1053197	immune system	0.665594	0.713836	0.0168861	0.748665	built_models/moldata/GraphConv/1224-0605/	0.649989	0.68599	0.0142642	0.721632
activity_624267	immune system	0.738011	0.802817	0.0169778	0.841009	built_models/moldata/GraphConv/1224-0605/	0.753795	0.681481	0.0134091	0.779021
activity_651800	immune system	0.887451	0.588957	0.022279	0.805682	built_models/moldata/GraphConv/1224-0605/	0.8926	0.643939	0.0283712	0.832504
activity_504734	immune system	0.756621	0.755319	0.00844233	0.842244	built_models/moldata/GraphConv/1224-0605/	0.765248	0.684211	0.00648918	0.825303
activity_493087	immune system	0.896242	0.5	0.0037518	0.78714	built_models/moldata/GraphConv/1224-0605/	0.897635	0.277778	0.00195771	0.693774
activity_434962	immune system	0.819649	0.72	0.0216942	0.835667	built_models/moldata/GraphConv/1224-0605/	0.823942	0.723881	0.0222835	0.867836
activity_1906	immune system	0.866917	0.382979	0.018018	0.650526	built_models/moldata/GraphConv/1224-0605/	0.863543	0.349206	0.0142672	0.692925
activity_1822	immune system	0.776909	0.787565	0.0444185	0.85184	built_models/moldata/GraphConv/1224-0605/	0.770498	0.825342	0.0459223	0.88234
activity_631	immune system	0.786791	0.656566	0.0122203	0.782351	built_models/moldata/GraphConv/1224-0605/	0.793079	0.785714	0.0186441	0.850844
activity_731	immune system	0.846585	0.606061	0.0104739	0.819262	built_models/moldata/GraphConv/1224-0605/	0.841254	0.88	0.0161943	0.910187
activity_1032	immune system	0.78534	0.698795	0.010827	0.811835	built_models/moldata/GraphConv/1224-0605/	0.779095	0.720588	0.0130389	0.821849
activity_1203	immune system	0.963834	0.363636	0.00447427	0.811552	built_models/moldata/GraphConv/1224-0605/	0.95538	0.75	0.00397351	0.786221
activity_920	immune system	0.795706	0.679245	0.0141176	0.805196	built_models/moldata/GraphConv/1224-0605/	0.788846	0.71831	0.0142061	0.823667
activity_932	immune system	0.829688	0.774254	0.0919362	0.876155	built_models/moldata/GraphConv/1224-0605/	0.82385	0.780723	0.101187	0.879124
activity_862	immune system	0.838332	0.669173	0.0437561	0.832884	built_models/moldata/GraphConv/1224-0605/	0.841912	0.681529	0.0397917	0.852995
activity_871	immune system	0.683614	0.744493	0.0214032	0.796023	built_models/moldata/GraphConv/1224-0605/	0.682323	0.856383	0.0296884	0.832239
activity_2052	immune system	0.847196	0.2	0.000830565	0.477996	built_models/moldata/GraphConv/1224-0605/	0.859845	0.133333	0.000588755	0.502522
activity_1529	immune system	0.582797	0.495816	0.0192667	0.566061	built_models/moldata/GraphConv/1224-0605/	0.580948	0.492877	0.0188269	0.552698
activity_1530	immune system	0.910197	0.614035	0.0261584	0.844919	built_models/moldata/GraphConv/1224-0605/	0.89425	0.648148	0.0297493	0.842153
activity_1531	immune system	0.949191	0.353881	0.113139	0.771016	built_models/moldata/GraphConv/1224-0605/	0.948732	0.469741	0.147779	0.824492
activity_602410	immune system	0.90023	0.492582	0.0491561	0.825095	built_models/moldata/GraphConv/1224-0605/	0.902494	0.45045	0.0406339	0.80971
activity_588511	immune system	0.801778	0.459906	0.0324513	0.705977	built_models/moldata/GraphConv/1224-0605/	0.79489	0.510204	0.0317393	0.72887
activity_2648	immune system	0.885894	0.688525	0.024	0.849547	built_models/moldata/GraphConv/1224-0605/	0.878153	0.744186	0.0225431	0.866915
activity_463111	immune system	0.754675	0.61186	0.0302304	0.764251	built_models/moldata/GraphConv/1224-0605/	0.758135	0.710247	0.0354435	0.803775
activity_463165	immune system	0.846217	0.608434	0.0215306	0.80929	built_models/moldata/GraphConv/1224-0605/	0.842213	0.614754	0.0205479	0.791957
activity_504660	immune system	0.669356	0.79023	0.026017	0.814198	built_models/moldata/GraphConv/1224-0605/	0.657974	0.849421	0.026178	0.85113
activity_504651	immune system	0.913931	0.125	0.000374813	0.448845	built_models/moldata/GraphConv/1224-0605/	0.916561	0.285714	0.00101163	0.63699
activity_504652	immune system	0.907715	0.176982	0.0723801	0.593165	built_models/moldata/GraphConv/1224-0605/	0.903039	0.169128	0.0698448	0.589695
activity_485347	immune system	0.361215	0.654867	0.00394288	0.503161	built_models/moldata/GraphConv/1224-0605/	0.378812	0.659794	0.00454352	0.542289
activity_485344	immune system	0.782156	0.478979	0.0503552	0.67028	built_models/moldata/GraphConv/1224-0605/	0.767118	0.557118	0.0597437	0.71258
activity_485358	immune system	0.865733	0.691943	0.0364818	0.834491	built_models/moldata/GraphConv/1224-0605/	0.869586	0.637755	0.041806	0.817764
activity_504810	immune system	0.785739	0.484848	0.00468042	0.67315	built_models/moldata/GraphConv/1224-0605/	0.801254	0.469388	0.00468432	0.711406
activity_504812	immune system	0.782857	0.484848	0.00461827	0.670886	built_models/moldata/GraphConv/1224-0605/	0.799231	0.510204	0.00503626	0.710523
activity_540275	immune system	0.846326	0.543478	0.00561167	0.765024	built_models/moldata/GraphConv/1224-0605/	0.852305	0.590909	0.0078764	0.866419
activity_540277	immune system	0.942008	0	0	0.703992	built_models/moldata/GraphConv/1224-0605/	0.938862	0	0	0.519843
activity_1159519	immune system	0.839161	0.6875	0.112245	0.855216	built_models/moldata/GraphConv/1224-0605/	0.869748	0.5	0.0645161	0.644231
activity_743239	immune system	0.77706	0.521739	0.0863309	0.663627	built_models/moldata/GraphConv/1224-0605/	0.754789	0.777778	0.101449	0.854938
activity_743240	immune system	0.7577	0.605263	0.18254	0.776111	built_models/moldata/GraphConv/1224-0605/	0.767123	0.681818	0.254237	0.751731

## Sheet: cardiovascular
AID	run_type	accuracy_score_test	recall_score_test	precision_score_test	roc_auc_score_test	model_dir	accuracy_score_valid	recall_score_valid	precision_score_valid	roc_auc_score_valid
cardiovascular	cardiovascular	0.800555	0.563911	0.0313484	0.745737	built_models/moldata/GraphConv/1224-0545/	0.800592	0.568392	0.0297687	0.749838
activity_1236	cardiovascular	0.851092	0.45045	0.012219	0.73109	built_models/moldata/GraphConv/1224-0545/	0.850638	0.318841	0.0077766	0.641835
activity_1274	cardiovascular	0.517935	0.68254	0.00970436	0.64205	built_models/moldata/GraphConv/1224-0545/	0.501712	0.717949	0.00883281	0.676511
activity_504847	cardiovascular	0.81446	0.708178	0.0568317	0.817999	built_models/moldata/GraphConv/1224-0545/	0.813784	0.734545	0.041107	0.83976
activity_504327	cardiovascular	0.846103	0.546667	0.0160784	0.762806	built_models/moldata/GraphConv/1224-0545/	0.854792	0.450704	0.00883978	0.724114
activity_2676	cardiovascular	0.906577	0.636364	0.0167064	0.867383	built_models/moldata/GraphConv/1224-0545/	0.91108	0.583333	0.0163858	0.861768
activity_1259400	cardiovascular	0.668616	0.757447	0.0173422	0.803484	built_models/moldata/GraphConv/1224-0545/	0.662721	0.725	0.0146687	0.756228
activity_2315	cardiovascular	0.720403	0.801041	0.211197	0.837576	built_models/moldata/GraphConv/1224-0545/	0.715513	0.815738	0.217233	0.838023
activity_2675	cardiovascular	0.898929	0.5	0.00348162	0.784462	built_models/moldata/GraphConv/1224-0545/	0.903674	0.4	0.00220386	0.788778
activity_1259318	cardiovascular	0.856382	0.656535	0.0369294	0.858495	built_models/moldata/GraphConv/1224-0545/	0.858135	0.741803	0.0436987	0.875844
activity_624352	cardiovascular	0.735633	0.7891	0.0324025	0.838963	built_models/moldata/GraphConv/1224-0545/	0.745637	0.774468	0.0253906	0.825942
activity_485	cardiovascular	0.792463	0.415584	0.00688765	0.640639	built_models/moldata/GraphConv/1224-0545/	0.783079	0.45	0.005386	0.637147
activity_602162	cardiovascular	0.658235	0.455696	0.00281228	0.576795	built_models/moldata/GraphConv/1224-0545/	0.649064	0.403846	0.00219069	0.538699
activity_488847	cardiovascular	0.540688	0.600985	0.00828692	0.598258	built_models/moldata/GraphConv/1224-0545/	0.526249	0.569536	0.00737438	0.566975
activity_624171	cardiovascular	0.80872	0.840278	0.0169801	0.899419	built_models/moldata/GraphConv/1224-0545/	0.818436	0.834783	0.0194175	0.906118
activity_720707	cardiovascular	0.920928	0.846154	0.00727513	0.95767	built_models/moldata/GraphConv/1224-0545/	0.92269	0.518519	0.00654206	0.835606
activity_720708	cardiovascular	0.882767	0.634921	0.00908678	0.829335	built_models/moldata/GraphConv/1224-0545/	0.883689	0.547619	0.00724409	0.856624
activity_720709	cardiovascular	0.925542	0.595745	0.0202239	0.865279	built_models/moldata/GraphConv/1224-0545/	0.923974	0.733333	0.0160039	0.922451
activity_720711	cardiovascular	0.854657	0.769231	0.00720981	0.889606	built_models/moldata/GraphConv/1224-0545/	0.861731	0.633333	0.00495954	0.832244
activity_1012	cardiovascular	0.908698	0.666667	0.0192729	0.859682	built_models/moldata/GraphConv/1224-0545/	0.910439	0.8125	0.0254237	0.914192
activity_2642	cardiovascular	0.803072	0.711712	0.0513905	0.850305	built_models/moldata/GraphConv/1224-0545/	0.803137	0.709091	0.0502469	0.83456
activity_2237	cardiovascular	0.788905	0.719577	0.0210136	0.840985	built_models/moldata/GraphConv/1224-0545/	0.764496	0.766667	0.0209624	0.832007
activity_2247	cardiovascular	0.792288	0.605263	0.0110101	0.77046	built_models/moldata/GraphConv/1224-0545/	0.771152	0.653846	0.00971984	0.752881
activity_624483	cardiovascular	0.190033	0.934705	0.0427292	0.628436	built_models/moldata/GraphConv/1224-0545/	0.188451	0.937568	0.0385777	0.647328
activity_1415	cardiovascular	0.77142	0.316327	0.00495208	0.543662	built_models/moldata/GraphConv/1224-0545/	0.764087	0.318182	0.00468645	0.544778
activity_1423	cardiovascular	0.75915	0.275229	0.0045565	0.53091	built_models/moldata/GraphConv/1224-0545/	0.747853	0.322581	0.00417275	0.562223
activity_1439	cardiovascular	0.725606	0.326733	0.00515706	0.531618	built_models/moldata/GraphConv/1224-0545/	0.732155	0.333333	0.00499049	0.556353
activity_1441	cardiovascular	0.584734	0.548673	0.00541627	0.553908	built_models/moldata/GraphConv/1224-0545/	0.569124	0.544118	0.00449356	0.56507
activity_602438	cardiovascular	0.47643	0.647059	0.0115645	0.595172	built_models/moldata/GraphConv/1224-0545/	0.469844	0.589641	0.0100571	0.557507
activity_2521	cardiovascular	0.730106	0.632479	0.00857573	0.722452	built_models/moldata/GraphConv/1224-0545/	0.736092	0.696203	0.00842266	0.775273
activity_2520	cardiovascular	0.868278	0.416667	0.00477555	0.731223	built_models/moldata/GraphConv/1224-0545/	0.869304	0.571429	0.0062054	0.802082
activity_1656	cardiovascular	0.901083	0.367816	0.0146924	0.757675	built_models/moldata/GraphConv/1224-0545/	0.889645	0.42029	0.015112	0.769181
activity_686940	cardiovascular	0.919313	0.431151	0.0606349	0.783608	built_models/moldata/GraphConv/1224-0545/	0.917836	0.4	0.0467785	0.790355
activity_720508	cardiovascular	0.666499	0.455882	0.0023368	0.591095	built_models/moldata/GraphConv/1224-0545/	0.670458	0.341463	0.00150732	0.520539
activity_720509	cardiovascular	0.804578	0.462963	0.00643583	0.670717	built_models/moldata/GraphConv/1224-0545/	0.799461	0.527778	0.00670904	0.704265
activity_720700	cardiovascular	0.470097	0.65616	0.0108034	0.594646	built_models/moldata/GraphConv/1224-0545/	0.47371	0.582278	0.0092661	0.565747
activity_720704	cardiovascular	0.767439	0.270588	0.00249566	0.500752	built_models/moldata/GraphConv/1224-0545/	0.763605	0.333333	0.00300661	0.577223
activity_1359	cardiovascular	0.854799	0.396552	0.011622	0.676532	built_models/moldata/GraphConv/1224-0545/	0.840688	0.385542	0.0106312	0.666909
activity_793	cardiovascular	0.860331	0.477387	0.0370659	0.784425	built_models/moldata/GraphConv/1224-0545/	0.845102	0.628319	0.0390324	0.817295
activity_623870	cardiovascular	0.693467	0.883853	0.0297682	0.884425	built_models/moldata/GraphConv/1224-0545/	0.713375	0.858621	0.0293563	0.879771
activity_651711	cardiovascular	0.961199	0.222222	0.00190295	0.589104	built_models/moldata/GraphConv/1224-0545/	0.947186	0.142857	0.000724113	0.762268
activity_651687	cardiovascular	0.916963	0.278481	0.00926706	0.641963	built_models/moldata/GraphConv/1224-0545/	0.925949	0.323529	0.0115546	0.67271
activity_651723	cardiovascular	0.791479	0.550562	0.0080685	0.69435	built_models/moldata/GraphConv/1224-0545/	0.827691	0.435484	0.00601872	0.717501
activity_588391	cardiovascular	0.952415	0.454545	0.00897129	0.723877	built_models/moldata/GraphConv/1224-0545/	0.957222	0.52381	0.00985663	0.695516
activity_488896	cardiovascular	0.879604	0.665563	0.0508732	0.877498	built_models/moldata/GraphConv/1224-0545/	0.8731	0.722944	0.0532865	0.874836
activity_504775	cardiovascular	0.844078	0.189189	0.00141557	0.478968	built_models/moldata/GraphConv/1224-0545/	0.851922	0.16	0.00114155	0.456658
activity_1910	cardiovascular	0.72435	0.680672	0.00989132	0.752984	built_models/moldata/GraphConv/1224-0545/	0.716201	0.466667	0.00438322	0.608475
activity_588497	cardiovascular	0.704902	0.4	0.00302801	0.565665	built_models/moldata/GraphConv/1224-0545/	0.692148	0.555556	0.00437445	0.654733
activity_588501	cardiovascular	0.767104	0.736111	0.00615635	0.809843	built_models/moldata/GraphConv/1224-0545/	0.766359	0.59375	0.00304487	0.68735
activity_2690	cardiovascular	0.817262	0.355556	0.00273926	0.676113	built_models/moldata/GraphConv/1224-0545/	0.822311	0.32	0.00367309	0.622812
activity_602332	cardiovascular	0.944583	0	0	0.512618	built_models/moldata/GraphConv/1224-0545/	0.949686	0	0	0.395846
activity_1347131	cardiovascular	0.850551	0.609272	0.0344247	0.818537	built_models/moldata/GraphConv/1224-0545/	0.850365	0.709677	0.0282268	0.852454
activity_1159524	cardiovascular	0.85978	0.594101	0.0833991	0.823491	built_models/moldata/GraphConv/1224-0545/	0.860817	0.603104	0.0745614	0.828784
activity_504937	cardiovascular	0.973193	0	0	0.646187	built_models/moldata/GraphConv/1224-0545/	0.976728	0	0	0.965766
activity_2100	cardiovascular	0.885716	0.704082	0.0207207	0.868743	built_models/moldata/GraphConv/1224-0545/	0.892038	0.681159	0.020614	0.857245
activity_2314	cardiovascular	0.715247	0.789163	0.269439	0.829452	built_models/moldata/GraphConv/1224-0545/	0.714273	0.817988	0.279825	0.837478
activity_2242	cardiovascular	0.897281	0.794872	0.0255565	0.928398	built_models/moldata/GraphConv/1224-0545/	0.898904	0.9	0.0330275	0.960938
activity_651560	cardiovascular	0.935522	0.581818	0.0388036	0.862175	built_models/moldata/GraphConv/1224-0545/	0.938677	0.639535	0.0319582	0.865243
activity_588492	cardiovascular	0.883621	0.684887	0.0483761	0.876643	built_models/moldata/GraphConv/1224-0545/	0.888674	0.646465	0.0418711	0.8646
activity_652257	cardiovascular	0.865112	0.714834	0.0980014	0.881327	built_models/moldata/GraphConv/1224-0545/	0.869827	0.7	0.08	0.873578
activity_602281	cardiovascular	0.852445	0.736952	0.0605801	0.876143	built_models/moldata/GraphConv/1224-0545/	0.85514	0.718213	0.0505441	0.870105
activity_651718	cardiovascular	0.870967	0.702857	0.0487225	0.878353	built_models/moldata/GraphConv/1224-0545/	0.871546	0.662037	0.0396341	0.864209
activity_602163	cardiovascular	0.507228	0.620968	0.00416081	0.603192	built_models/moldata/GraphConv/1224-0545/	0.514811	0.556962	0.00331425	0.585554
activity_602123	cardiovascular	0.595685	0.665254	0.0103039	0.700629	built_models/moldata/GraphConv/1224-0545/	0.602728	0.664	0.00761189	0.703907
activity_492953	cardiovascular	0.869202	0.680851	0.0637027	0.862786	built_models/moldata/GraphConv/1224-0545/	0.87542	0.737705	0.0689549	0.889049
activity_492956	cardiovascular	0.719539	0.793443	0.0253536	0.840599	built_models/moldata/GraphConv/1224-0545/	0.736575	0.842105	0.0261283	0.860458
activity_492972	cardiovascular	0.834706	0.859155	0.0217005	0.906213	built_models/moldata/GraphConv/1224-0545/	0.847691	0.76	0.0148014	0.871795
activity_493008	cardiovascular	0.82171	0.844828	0.0162413	0.919852	built_models/moldata/GraphConv/1224-0545/	0.826115	0.895349	0.0174208	0.917625
activity_493244	cardiovascular	0.860694	0.446809	0.00451904	0.664005	built_models/moldata/GraphConv/1224-0545/	0.86563	0.264706	0.00268898	0.555865
activity_463082	cardiovascular	0.799369	0.703125	0.0608017	0.822161	built_models/moldata/GraphConv/1224-0545/	0.799325	0.756233	0.0533411	0.851573
activity_1906	cardiovascular	0.90279	0.324468	0.0211438	0.66097	built_models/moldata/GraphConv/1224-0545/	0.901088	0.349206	0.0197753	0.669388
activity_1822	cardiovascular	0.810295	0.746114	0.049476	0.859406	built_models/moldata/GraphConv/1224-0545/	0.811017	0.787671	0.053081	0.878526
activity_631	cardiovascular	0.785461	0.676768	0.0125093	0.768263	built_models/moldata/GraphConv/1224-0545/	0.791361	0.761905	0.0179523	0.854685
activity_731	cardiovascular	0.843763	0.590909	0.0100334	0.806778	built_models/moldata/GraphConv/1224-0545/	0.837343	0.8	0.0144144	0.898224
activity_1529	cardiovascular	0.495592	0.608787	0.0194246	0.574876	built_models/moldata/GraphConv/1224-0545/	0.490656	0.589744	0.0184196	0.551838
activity_1530	cardiovascular	0.909045	0.491228	0.0208799	0.799591	built_models/moldata/GraphConv/1224-0545/	0.890423	0.638889	0.0283368	0.824972
activity_1531	cardiovascular	0.929485	0.39726	0.0874811	0.764604	built_models/moldata/GraphConv/1224-0545/	0.924922	0.533141	0.110845	0.810869
activity_602410	cardiovascular	0.834268	0.673591	0.0395815	0.836352	built_models/moldata/GraphConv/1224-0545/	0.828353	0.657658	0.0328755	0.82733
activity_623877	cardiovascular	0.727846	0.380952	0.00536673	0.569214	built_models/moldata/GraphConv/1224-0545/	0.732159	0.396226	0.00628648	0.572494
activity_588511	cardiovascular	0.844388	0.377358	0.0344828	0.690989	built_models/moldata/GraphConv/1224-0545/	0.842517	0.442177	0.0362117	0.722317
activity_1511	cardiovascular	0.814701	0.370787	0.0118641	0.629108	built_models/moldata/GraphConv/1224-0545/	0.829885	0.525	0.0161084	0.723249
activity_2550	cardiovascular	0.911166	0.464286	0.00968343	0.759118	built_models/moldata/GraphConv/1224-0545/	0.909475	0.519231	0.0129808	0.781531
activity_2553	cardiovascular	0.823323	0.600551	0.040214	0.767333	built_models/moldata/GraphConv/1224-0545/	0.817861	0.659341	0.0421743	0.809476
activity_2648	cardiovascular	0.936868	0.565574	0.035807	0.850402	built_models/moldata/GraphConv/1224-0545/	0.933522	0.697674	0.0384615	0.859023
activity_463111	cardiovascular	0.717278	0.708895	0.0301848	0.781404	built_models/moldata/GraphConv/1224-0545/	0.70734	0.738516	0.0304976	0.807487
activity_463165	cardiovascular	0.891774	0.475904	0.0241738	0.795524	built_models/moldata/GraphConv/1224-0545/	0.892093	0.483607	0.0238577	0.783131
activity_2156	cardiovascular	0.860225	0.559701	0.0525824	0.827442	built_models/moldata/GraphConv/1224-0545/	0.854977	0.617211	0.0610329	0.839354
activity_2227	cardiovascular	0.801493	0.461538	0.0090015	0.681968	built_models/moldata/GraphConv/1224-0545/	0.797778	0.462963	0.0107898	0.698338
activity_2239	cardiovascular	0.815436	0.677596	0.021943	0.80083	built_models/moldata/GraphConv/1224-0545/	0.816859	0.637795	0.0191083	0.793527
activity_624291	cardiovascular	0.875204	0.0769231	0.000238209	0.483602	built_models/moldata/GraphConv/1224-0545/	0.87029	0.2	0.000619195	0.563447
activity_1469	cardiovascular	0.962763	0.565217	0.0115044	0.880935	built_models/moldata/GraphConv/1224-0545/	0.963929	0.666667	0.0134953	0.882264
activity_1479	cardiovascular	0.83298	0.721311	0.00866824	0.813297	built_models/moldata/GraphConv/1224-0545/	0.826565	0.775	0.00872257	0.87263
activity_743067	cardiovascular	0.811414	0.434783	0.285714	0.719401	built_models/moldata/GraphConv/1224-0545/	0.845361	0.321429	0.257143	0.687534
activity_1159531	cardiovascular	0.840964	0.294118	0.0847458	0.579109	built_models/moldata/GraphConv/1224-0545/	0.857868	0.181818	0.0952381	0.63001
activity_1159519	cardiovascular	0.835664	0.8125	0.125	0.86286	built_models/moldata/GraphConv/1224-0545/	0.840336	0.5	0.0526316	0.557959

## Sheet: toxicity
AID	run_type	accuracy_score_test	recall_score_test	precision_score_test	roc_auc_score_test	model_dir	accuracy_score_valid	recall_score_valid	precision_score_valid	roc_auc_score_valid
toxicity	toxicity	0.865145	0.342673	0.275361	0.730873	built_models/moldata/GraphConv/1224-0542/	0.869029	0.334084	0.244563	0.744454
activity_652104	toxicity	0.842011	0.629948	0.0634535	0.823995	built_models/moldata/GraphConv/1224-0542/	0.847635	0.61126	0.0565476	0.828518
activity_1259388	toxicity	0.824891	0.59375	0.149606	0.792014	built_models/moldata/GraphConv/1224-0542/	0.881533	0.6	0.0857143	0.671809
activity_588499	toxicity	0.988286	0.382353	0.0972569	0.890776	built_models/moldata/GraphConv/1224-0542/	0.991263	0.428571	0.122172	0.896247
activity_624170	toxicity	0.976905	0.31068	0.0389294	0.827328	built_models/moldata/GraphConv/1224-0542/	0.981021	0.257576	0.035343	0.799341
activity_1347076	toxicity	0.909344	0.188736	0.175195	0.753291	built_models/moldata/GraphConv/1224-0542/	0.92087	0.18767	0.189908	0.766732
activity_1347075	toxicity	0.941159	0.31392	0.12564	0.797835	built_models/moldata/GraphConv/1224-0542/	0.946767	0.295612	0.111595	0.797898
activity_602340	toxicity	0.813589	0.261682	0.0167933	0.584315	built_models/moldata/GraphConv/1224-0542/	0.858695	0.239362	0.0138718	0.637905
activity_720637	toxicity	0.798354	0.598291	0.578512	0.807403	built_models/moldata/GraphConv/1224-0542/	0.826979	0.448276	0.490566	0.803156
activity_720552	toxicity	0.841667	0.236111	0.298246	0.666377	built_models/moldata/GraphConv/1224-0542/	0.829327	0.20339	0.333333	0.693633
activity_720719	toxicity	0.962521	0.217391	0.555556	0.753989	built_models/moldata/GraphConv/1224-0542/	0.921376	0.05	0.0714286	0.566085
activity_720725	toxicity	0.785263	0.543478	0.235849	0.756968	built_models/moldata/GraphConv/1224-0542/	0.776119	0.527778	0.246753	0.805277
activity_743053	toxicity	0.939496	0.344828	0.37037	0.771597	built_models/moldata/GraphConv/1224-0542/	0.917476	0.36	0.333333	0.780827
activity_743054	toxicity	0.825336	0.296296	0.231884	0.671346	built_models/moldata/GraphConv/1224-0542/	0.80618	0.282609	0.265306	0.743759
activity_743063	toxicity	0.781065	0.342466	0.284091	0.688688	built_models/moldata/GraphConv/1224-0542/	0.831025	0.409091	0.339623	0.721107
activity_743067	toxicity	0.853598	0.23913	0.314286	0.69888	built_models/moldata/GraphConv/1224-0542/	0.869416	0.142857	0.222222	0.723418
activity_743077	toxicity	0.683465	0.609756	0.119048	0.706291	built_models/moldata/GraphConv/1224-0542/	0.694444	0.727273	0.112676	0.774612
activity_743078	toxicity	0.858566	0.18	0.230769	0.684558	built_models/moldata/GraphConv/1224-0542/	0.885246	0.282051	0.44	0.75149
activity_743091	toxicity	0.877358	0.0862069	0.294118	0.660999	built_models/moldata/GraphConv/1224-0542/	0.905405	0.0322581	0.166667	0.739461
activity_743122	toxicity	0.798333	0.540816	0.410853	0.797341	built_models/moldata/GraphConv/1224-0542/	0.863081	0.375	0.326087	0.813076
activity_743139	toxicity	0.887234	0.326087	0.405405	0.736618	built_models/moldata/GraphConv/1224-0542/	0.875	0.411765	0.368421	0.779042
activity_743140	toxicity	0.915905	0.314286	0.333333	0.677497	built_models/moldata/GraphConv/1224-0542/	0.927374	0.375	0.272727	0.646656
activity_1159523	toxicity	0.752315	0.385417	0.435294	0.68812	built_models/moldata/GraphConv/1224-0542/	0.760204	0.581395	0.462963	0.786746
activity_1159528	toxicity	0.78798	0.534091	0.353383	0.754003	built_models/moldata/GraphConv/1224-0542/	0.747036	0.657143	0.306667	0.757143
activity_1159531	toxicity	0.886747	0.235294	0.105263	0.553946	built_models/moldata/GraphConv/1224-0542/	0.908629	0.272727	0.230769	0.68915
activity_1159555	toxicity	0.666667	0.712963	0.377451	0.719794	built_models/moldata/GraphConv/1224-0542/	0.618605	0.785714	0.311321	0.761354
activity_1224892	toxicity	0.802908	0.444444	0.477064	0.770542	built_models/moldata/GraphConv/1224-0542/	0.822394	0.178571	0.178571	0.778293
activity_1224893	toxicity	0.897243	0	0	0.595291	built_models/moldata/GraphConv/1224-0542/	0.868132	0.1875	0.214286	0.651732
activity_1224894	toxicity	0.983333	0.166667	0.166667	0.748457	built_models/moldata/GraphConv/1224-0542/	0.972868	0	0	0.854663
activity_1224896	toxicity	0.754777	0.436364	0.163265	0.655783	built_models/moldata/GraphConv/1224-0542/	0.772059	0.636364	0.205882	0.673455
activity_1259247	toxicity	0.751969	0.467213	0.483051	0.749427	built_models/moldata/GraphConv/1224-0542/	0.747788	0.553846	0.5625	0.82752
activity_1259248	toxicity	0.828413	0.215909	0.44186	0.724144	built_models/moldata/GraphConv/1224-0542/	0.851406	0.230769	0.5625	0.740385
activity_1259387	toxicity	0.921365	0.571429	0.280702	0.845865	built_models/moldata/GraphConv/1224-0542/	0.898955	0.444444	0.142857	0.76299
activity_1259390	toxicity	0.986154	0.142857	0.25	0.690347	built_models/moldata/GraphConv/1224-0542/	0.996441	0	0	0.669643
activity_1259391	toxicity	0.893431	0.909091	0.121951	0.96601	built_models/moldata/GraphConv/1224-0542/	0.903114	0.5	0.0357143	0.898955
activity_1259392	toxicity	0.694013	0.464968	0.574803	0.757009	built_models/moldata/GraphConv/1224-0542/	0.764103	0.515625	0.6875	0.771708
activity_1259394	toxicity	0.929771	0.428571	0.136364	0.82739	built_models/moldata/GraphConv/1224-0542/	0.913669	0.25	0.0454545	0.725365
activity_1259396	toxicity	0.787321	0.314607	0.394366	0.709747	built_models/moldata/GraphConv/1224-0542/	0.776256	0.181818	0.380952	0.695584
activity_1347030	toxicity	0.953216	0.0769231	0.047619	0.576636	built_models/moldata/GraphConv/1224-0542/	0.965157	0	0	0.683099
activity_1347031	toxicity	0.773694	0.582677	0.536232	0.824712	built_models/moldata/GraphConv/1224-0542/	0.780702	0.660377	0.522388	0.831267
activity_1347032	toxicity	0.829268	0.152941	0.333333	0.687333	built_models/moldata/GraphConv/1224-0542/	0.871094	0.4	0.538462	0.74596
activity_1347033	toxicity	0.736014	0.717857	0.736264	0.802789	built_models/moldata/GraphConv/1224-0542/	0.715415	0.642202	0.679612	0.801351
activity_1347036	toxicity	0.972344	0.529412	0.45	0.886479	built_models/moldata/GraphConv/1224-0542/	0.962069	0.625	0.384615	0.853059
activity_1347038	toxicity	0.967311	0.333333	0.222222	0.589196	built_models/moldata/GraphConv/1224-0542/	0.953737	0.142857	0.125	0.934828
activity_1159518	toxicity	0.984051	0.125	0.25	0.740812	built_models/moldata/GraphConv/1224-0542/	0.996154	0	0	0.333977
activity_1159519	toxicity	0.966783	0.5625	0.428571	0.867188	built_models/moldata/GraphConv/1224-0542/	0.953782	0.5	0.181818	0.746795
activity_743199	toxicity	0.876768	0.244898	0.333333	0.72298	built_models/moldata/GraphConv/1224-0542/	0.846154	0.28	0.333333	0.650929
activity_743219	toxicity	0.728632	0.374046	0.521277	0.722812	built_models/moldata/GraphConv/1224-0542/	0.751196	0.319149	0.428571	0.739296
activity_743226	toxicity	0.937008	0.0769231	0.047619	0.664646	built_models/moldata/GraphConv/1224-0542/	0.944444	0.25	0.222222	0.728844
activity_743227	toxicity	0.945155	0	0	0.689962	built_models/moldata/GraphConv/1224-0542/	0.938272	0	0	0.644814
activity_743228	toxicity	0.846287	0.4	0.282051	0.705586	built_models/moldata/GraphConv/1224-0542/	0.824	0.37037	0.27027	0.752699
activity_743239	toxicity	0.959612	0.0434783	0.25	0.584349	built_models/moldata/GraphConv/1224-0542/	0.954023	0	0	0.810075
activity_743240	toxicity	0.905544	0.131579	0.277778	0.69964	built_models/moldata/GraphConv/1224-0542/	0.894977	0.227273	0.454545	0.676338
activity_743241	toxicity	0.985689	0	0	0.702038	built_models/moldata/GraphConv/1224-0542/	0.971888	0	0	0.752869
activity_743242	toxicity	0.921722	0.166667	0.0625	0.696017	built_models/moldata/GraphConv/1224-0542/	0.926606	0.4	0.133333	0.729577

## Sheet: obesity
AID	run_type	accuracy_score_test	recall_score_test	precision_score_test	roc_auc_score_test	model_dir	accuracy_score_valid	recall_score_valid	precision_score_valid	roc_auc_score_valid
obesity	obesity	0.853713	0.514961	0.0550931	0.770425	built_models/moldata/GraphConv/1224-1309/	0.860103	0.540958	0.0541831	0.792454
activity_2732	obesity	0.8464	0.488229	0.113653	0.797201	built_models/moldata/GraphConv/1224-1309/	0.831457	0.529986	0.116529	0.79285
activity_624417	obesity	0.865966	0.573991	0.0910384	0.824065	built_models/moldata/GraphConv/1224-1309/	0.864214	0.664609	0.101828	0.863968
activity_624418	obesity	0.907183	0.580645	0.0161002	0.827968	built_models/moldata/GraphConv/1224-1309/	0.904791	0.529412	0.0107957	0.823857
activity_504327	obesity	0.898663	0.52	0.0232489	0.765813	built_models/moldata/GraphConv/1224-1309/	0.903155	0.450704	0.013267	0.759007
activity_624172	obesity	0.975359	0	0	0.500449	built_models/moldata/GraphConv/1224-1309/	0.980917	0	0	0.940222
activity_1259318	obesity	0.838186	0.699088	0.0348221	0.85547	built_models/moldata/GraphConv/1224-1309/	0.840684	0.754098	0.0396295	0.870993
activity_624171	obesity	0.83425	0.784722	0.0183085	0.891806	built_models/moldata/GraphConv/1224-1309/	0.840857	0.826087	0.0218844	0.91056
activity_720707	obesity	0.952993	0.576923	0.00837521	0.905583	built_models/moldata/GraphConv/1224-1309/	0.95399	0.518519	0.010989	0.839229
activity_720708	obesity	0.883676	0.52381	0.00757924	0.831366	built_models/moldata/GraphConv/1224-1309/	0.88655	0.619048	0.00837899	0.846034
activity_720709	obesity	0.899586	0.712766	0.0178667	0.88309	built_models/moldata/GraphConv/1224-1309/	0.904716	0.911111	0.0157996	0.934046
activity_720711	obesity	0.927934	0.576923	0.010929	0.858396	built_models/moldata/GraphConv/1224-1309/	0.933922	0.633333	0.0103542	0.882108
activity_1224865	obesity	0.829095	0.641509	0.0156178	0.812452	built_models/moldata/GraphConv/1224-1309/	0.822318	0.72	0.0145132	0.820945
activity_493187	obesity	0.977783	0.317073	0.0174966	0.795907	built_models/moldata/GraphConv/1224-1309/	0.979479	0.466667	0.0133588	0.883219
activity_2642	obesity	0.899835	0.518018	0.0754593	0.849961	built_models/moldata/GraphConv/1224-1309/	0.897234	0.515152	0.0717602	0.841192
activity_1656	obesity	0.827334	0.54023	0.012211	0.766244	built_models/moldata/GraphConv/1224-1309/	0.831608	0.637681	0.0148448	0.803712
activity_720543	obesity	0.89411	0.686792	0.042198	0.877604	built_models/moldata/GraphConv/1224-1309/	0.910714	0.613793	0.0348609	0.861907
activity_1304	obesity	0.927764	0.303371	0.0138746	0.726293	built_models/moldata/GraphConv/1224-1309/	0.917846	0.306452	0.0123537	0.691457
activity_1359	obesity	0.941402	0.241379	0.0180995	0.72397	built_models/moldata/GraphConv/1224-1309/	0.935939	0.156627	0.0111972	0.684645
activity_1040	obesity	0.83969	0.483108	0.0360565	0.772773	built_models/moldata/GraphConv/1224-1309/	0.827862	0.566327	0.037871	0.798213
activity_743287	obesity	0.440691	0.760181	0.0103023	0.658976	built_models/moldata/GraphConv/1224-1309/	0.541024	0.826389	0.00940935	0.76031
activity_651687	obesity	0.868946	0.35443	0.00740937	0.69448	built_models/moldata/GraphConv/1224-1309/	0.889384	0.25	0.0059733	0.654877
activity_651723	obesity	0.801623	0.426966	0.00660181	0.646041	built_models/moldata/GraphConv/1224-1309/	0.835627	0.435484	0.00630989	0.715116
activity_602340	obesity	0.498734	0.598131	0.0137882	0.569691	built_models/moldata/GraphConv/1224-1309/	0.602554	0.574468	0.0114552	0.643846
activity_488896	obesity	0.901426	0.639073	0.0596231	0.886799	built_models/moldata/GraphConv/1224-1309/	0.900188	0.675325	0.063286	0.876064
activity_504775	obesity	0.962557	0.0540541	0.00172414	0.534941	built_models/moldata/GraphConv/1224-1309/	0.961645	0.08	0.00224467	0.427636
activity_435005	obesity	0.904482	0.54321	0.0613454	0.834445	built_models/moldata/GraphConv/1224-1309/	0.906743	0.524752	0.0496022	0.833546
activity_602332	obesity	0.988009	0	0	0.612147	built_models/moldata/GraphConv/1224-1309/	0.989385	0	0	0.631995
activity_2107	obesity	0.984724	0	0	0.502017	built_models/moldata/GraphConv/1224-1309/	0.987756	0	0	0.633686
activity_1030	obesity	0.624619	0.732296	0.201169	0.736154	built_models/moldata/GraphConv/1224-1309/	0.63413	0.726867	0.200882	0.742893
activity_651560	obesity	0.949514	0.515152	0.0442478	0.877844	built_models/moldata/GraphConv/1224-1309/	0.956058	0.604651	0.0421394	0.881173
activity_588621	obesity	0.927507	0.466667	0.0183934	0.824544	built_models/moldata/GraphConv/1224-1309/	0.934073	0.567568	0.0235162	0.844795
activity_493160	obesity	0.954863	0.612245	0.0384123	0.869724	built_models/moldata/GraphConv/1224-1309/	0.956338	0.480769	0.0224215	0.883516
activity_449763	obesity	0.882827	0.670886	0.0277705	0.852167	built_models/moldata/GraphConv/1224-1309/	0.889542	0.673267	0.0244869	0.881713
activity_463104	obesity	0.897867	0.577181	0.0260369	0.850934	built_models/moldata/GraphConv/1224-1309/	0.894497	0.610169	0.0272212	0.895514
activity_2380	obesity	0.701353	0.392405	0.00326419	0.58356	built_models/moldata/GraphConv/1224-1309/	0.706976	0.364865	0.00375208	0.537044
activity_651582	obesity	0.948767	0.314741	0.0663308	0.824727	built_models/moldata/GraphConv/1224-1309/	0.953735	0.323171	0.0668348	0.843346
activity_1490	obesity	0.749738	0.75	0.132338	0.824986	built_models/moldata/GraphConv/1224-1309/	0.739989	0.736585	0.118804	0.818071
activity_602281	obesity	0.850601	0.713987	0.0582128	0.860427	built_models/moldata/GraphConv/1224-1309/	0.849754	0.721649	0.0489967	0.861841
activity_651800	obesity	0.892711	0.533742	0.0212662	0.797879	built_models/moldata/GraphConv/1224-1309/	0.897684	0.628788	0.0291024	0.834693
activity_493087	obesity	0.903938	0.269231	0.00219024	0.6608	built_models/moldata/GraphConv/1224-1309/	0.915974	0.166667	0.00143472	0.662369
activity_434962	obesity	0.863864	0.622857	0.0249485	0.832003	built_models/moldata/GraphConv/1224-1309/	0.870284	0.664179	0.0277518	0.863134
activity_631	obesity	0.78288	0.636364	0.0116408	0.75425	built_models/moldata/GraphConv/1224-1309/	0.792783	0.833333	0.0197017	0.880251
activity_731	obesity	0.839569	0.469697	0.00779874	0.745063	built_models/moldata/GraphConv/1224-1309/	0.838291	0.8	0.014498	0.880541
activity_2648	obesity	0.937661	0.565574	0.0362585	0.819616	built_models/moldata/GraphConv/1224-1309/	0.936267	0.581395	0.0338524	0.858143
activity_1469	obesity	0.96283	0.608696	0.0123894	0.899739	built_models/moldata/GraphConv/1224-1309/	0.962801	0.666667	0.013089	0.868571
activity_1479	obesity	0.925538	0.57377	0.0154867	0.806076	built_models/moldata/GraphConv/1224-1309/	0.928308	0.5	0.0136986	0.843724
activity_1259401	obesity	0.676538	0.661765	0.27439	0.658554	built_models/moldata/GraphConv/1224-1309/	0.637306	0.685714	0.289157	0.75425
activity_1259402	obesity	0.837624	0.432432	0.207792	0.768422	built_models/moldata/GraphConv/1224-1309/	0.86758	0.428571	0.222222	0.637631
activity_1259403	obesity	0.648305	0.588235	0.374332	0.702335	built_models/moldata/GraphConv/1224-1309/	0.665138	0.568627	0.3625	0.704004
activity_1259404	obesity	0.801567	0.73913	0.195402	0.826812	built_models/moldata/GraphConv/1224-1309/	0.877907	0.571429	0.181818	0.716017
activity_1159519	obesity	0.879371	0.6875	0.146667	0.829586	built_models/moldata/GraphConv/1224-1309/	0.878151	0.5	0.0689655	0.728632
activity_743239	obesity	0.728595	0.434783	0.0606061	0.671797	built_models/moldata/GraphConv/1224-1309/	0.670498	0.888889	0.0860215	0.818783
activity_743240	obesity	0.759754	0.578947	0.178862	0.748564	built_models/moldata/GraphConv/1224-1309/	0.748858	0.590909	0.220339	0.734195

## Sheet: virus
AID	run_type	accuracy_score_test	recall_score_test	precision_score_test	roc_auc_score_test	model_dir	accuracy_score_valid	recall_score_valid	precision_score_valid	roc_auc_score_valid
virus	virus	0.779031	0.619148	0.0283845	0.76428	built_models/moldata/GraphConv/1224-1250/	0.777266	0.620809	0.0261917	0.762525
activity_1085	virus	0.845612	0.685315	0.0227537	0.814432	built_models/moldata/GraphConv/1224-1250/	0.841585	0.702128	0.0215334	0.848373
activity_602310	virus	0.864116	0.688889	0.00620994	0.829787	built_models/moldata/GraphConv/1224-1250/	0.865687	0.777778	0.00389538	0.890851
activity_602313	virus	0.840679	0.772727	0.0158169	0.902208	built_models/moldata/GraphConv/1224-1250/	0.835182	0.777778	0.0118443	0.889045
activity_651644	virus	0.906401	0.754717	0.022779	0.919885	built_models/moldata/GraphConv/1224-1250/	0.913392	0.816327	0.0168492	0.944526
activity_485353	virus	0.816951	0.515152	0.00588949	0.735692	built_models/moldata/GraphConv/1224-1250/	0.834934	0.447368	0.00423201	0.642304
activity_540276	virus	0.794085	0.670608	0.0889536	0.820156	built_models/moldata/GraphConv/1224-1250/	0.780781	0.730594	0.094173	0.843986
activity_540256	virus	0.724604	0.782696	0.0611731	0.823657	built_models/moldata/GraphConv/1224-1250/	0.713299	0.740625	0.0506518	0.815653
activity_2326	virus	0.656838	0.642458	0.0123762	0.703319	built_models/moldata/GraphConv/1224-1250/	0.666187	0.71	0.0108496	0.737964
activity_743269	virus	0.844381	0.601093	0.0351045	0.765086	built_models/moldata/GraphConv/1224-1250/	0.857391	0.573333	0.0317891	0.764841
activity_624483	virus	0.367614	0.815472	0.047881	0.628448	built_models/moldata/GraphConv/1224-1250/	0.354175	0.817087	0.042384	0.635392
activity_651636	virus	0.758768	0.787879	0.0278224	0.852858	built_models/moldata/GraphConv/1224-1250/	0.753984	0.803419	0.0270504	0.864402
activity_651958	virus	0.809095	0.635294	0.0212794	0.799939	built_models/moldata/GraphConv/1224-1250/	0.819349	0.633333	0.0222352	0.780592
activity_1899	virus	0.795566	0.74359	0.0275316	0.849365	built_models/moldata/GraphConv/1224-1250/	0.807028	0.773333	0.025795	0.865956
activity_1950	virus	0.766215	0.679389	0.012458	0.791605	built_models/moldata/GraphConv/1224-1250/	0.762796	0.672566	0.0139041	0.775784
activity_1706	virus	0.887781	0.361111	0.00391448	0.716864	built_models/moldata/GraphConv/1224-1250/	0.891783	0.5	0.00628931	0.741703
activity_1789	virus	0.803254	0.64726	0.0318934	0.786958	built_models/moldata/GraphConv/1224-1250/	0.808158	0.620192	0.0301543	0.776788
activity_1800	virus	0.82495	0.677725	0.0271296	0.826433	built_models/moldata/GraphConv/1224-1250/	0.830664	0.638889	0.0243902	0.809989
activity_1509	virus	0.717073	0.282353	0.003108	0.498928	built_models/moldata/GraphConv/1224-1250/	0.707937	0.358209	0.00433683	0.581686
activity_1510	virus	0.862857	0.56	0.0111406	0.798897	built_models/moldata/GraphConv/1224-1250/	0.857729	0.571429	0.0117951	0.779915
activity_651610	virus	0.741756	0.592105	0.0337458	0.728753	built_models/moldata/GraphConv/1224-1250/	0.755309	0.541033	0.0278647	0.718657
activity_652162	virus	0.818877	0.315789	0.00489796	0.635504	built_models/moldata/GraphConv/1224-1250/	0.843942	0.310345	0.0044226	0.615732
activity_651640	virus	0.613554	0.525907	0.021221	0.602136	built_models/moldata/GraphConv/1224-1250/	0.543826	0.701403	0.0307557	0.671507
activity_504558	virus	0.731869	0.668449	0.0266212	0.743887	built_models/moldata/GraphConv/1224-1250/	0.743855	0.527094	0.0162441	0.695575
activity_602346	virus	0.787343	0.355705	0.00744591	0.585911	built_models/moldata/GraphConv/1224-1250/	0.769625	0.318681	0.0050655	0.572288
activity_602342	virus	0.879422	0.505618	0.0127768	0.774994	built_models/moldata/GraphConv/1224-1250/	0.899859	0.453125	0.0124464	0.761027
activity_623901	virus	0.838903	0.468085	0.00468384	0.711927	built_models/moldata/GraphConv/1224-1250/	0.854864	0.588235	0.00589971	0.760144
activity_841	virus	0.404784	0.644444	0.0186838	0.526013	built_models/moldata/GraphConv/1224-1250/	0.389575	0.614525	0.0158001	0.49586
activity_588519	virus	0.393935	0.9	0.00947967	0.770473	built_models/moldata/GraphConv/1224-1250/	0.403933	0.83815	0.0135565	0.727177
activity_651702	virus	0.834596	0.61039	0.0296717	0.805159	built_models/moldata/GraphConv/1224-1250/	0.842865	0.505208	0.0223348	0.744959
activity_588497	virus	0.736408	0.475	0.00402116	0.652301	built_models/moldata/GraphConv/1224-1250/	0.722532	0.396825	0.00347608	0.605921
activity_588501	virus	0.741981	0.708333	0.00535152	0.78917	built_models/moldata/GraphConv/1224-1250/	0.742223	0.53125	0.00247093	0.685804
activity_504577	virus	0.697717	0.295455	0.00373778	0.486867	built_models/moldata/GraphConv/1224-1250/	0.669601	0.305556	0.00389197	0.467142
activity_1347131	virus	0.826317	0.701987	0.0338821	0.835635	built_models/moldata/GraphConv/1224-1250/	0.82635	0.677419	0.023323	0.834586
activity_1159524	virus	0.829083	0.661517	0.0753721	0.825876	built_models/moldata/GraphConv/1224-1250/	0.824446	0.658537	0.0641885	0.829739
activity_1259415	virus	0.739384	0.585153	0.127255	0.735208	built_models/moldata/GraphConv/1224-1250/	0.739535	0.577969	0.116881	0.728558
activity_651820	virus	0.816087	0.690544	0.170228	0.841851	built_models/moldata/GraphConv/1224-1250/	0.805771	0.706468	0.159658	0.840869
activity_720580	virus	0.833528	0.642857	0.035545	0.813573	built_models/moldata/GraphConv/1224-1250/	0.825814	0.733333	0.0325794	0.862886
activity_720579	virus	0.802142	0.662207	0.0364305	0.788757	built_models/moldata/GraphConv/1224-1250/	0.80166	0.718085	0.0350013	0.84613
activity_2472	virus	0.842418	0.745875	0.0431545	0.868427	built_models/moldata/GraphConv/1224-1250/	0.8442	0.730994	0.0348481	0.873701
activity_2451	virus	0.825805	0.811159	0.0343761	0.893148	built_models/moldata/GraphConv/1224-1250/	0.817645	0.85	0.0378058	0.906823
activity_493011	virus	0.834579	0.55625	0.0166948	0.751961	built_models/moldata/GraphConv/1224-1250/	0.82466	0.652482	0.0209281	0.780016
activity_493012	virus	0.911109	0.591241	0.028125	0.831994	built_models/moldata/GraphConv/1224-1250/	0.911222	0.630769	0.0184602	0.845959
activity_1053197	virus	0.579499	0.745283	0.0140328	0.744271	built_models/moldata/GraphConv/1224-1250/	0.57519	0.700483	0.0120113	0.708416
activity_624416	virus	0.867522	0.641379	0.0183107	0.81593	built_models/moldata/GraphConv/1224-1250/	0.860799	0.766917	0.0261204	0.890185
activity_2234	virus	0.884957	0.435484	0.00758001	0.748026	built_models/moldata/GraphConv/1224-1250/	0.886525	0.617647	0.00780379	0.781041
activity_1845	virus	0.94667	0.76	0.0236172	0.928812	built_models/moldata/GraphConv/1224-1250/	0.93153	0.75	0.0215545	0.918732
activity_492947	virus	0.967351	0.5	0.00191388	0.820087	built_models/moldata/GraphConv/1224-1250/	0.972129	0.111111	0.00146413	0.679498

[truncated: 25 more sheets: diabetes, metabolic disorders, bacteria, parasite, epigenetics_genetics, pulmonary, infection, aging, fungal, all_target, Membrane receptor, Enzyme (other), Nuclear receptor, Hydrolase, Protease, Transcription factor, Kinase, Epigenetic regulator, Ion channel, Transferase …]
